# Supplementary material for: Analysis of long-range chromatin contacts, compartments and looping between mouse embryonic stem cells, lens epithelium and lens fibers
Source: Epigenetics Chromatin. 2024 Apr 20;17:10. doi: 10.1186/s13072-024-00533-x (PMC11031936; doi:10.1186/s13072-024-00533-x)
Supplement: Supplementary file 1 — Supplementary Material 1 [file 13072_2024_533_MOESM1_ESM.xlsx]

## Sheet: Sheet1
	ESCs	Lens Epithelium	Lens Fiber
Reads Pairs Sequenced	1480810986	1566760278	1498252538
Hi-C Contacts	643212694	588062973	699140483
Inter-chromosomal	69522691	141642658	225145324
Intra-chromosomal	573690003	446420315	473995159
Short Range contacts (≤20kb)	243213918	221350743	163546019
Long Range contacts (>20kb)	330476085	225069572	310449140
