# Supplementary material for: Analysis of long-range chromatin contacts, compartments and looping between mouse embryonic stem cells, lens epithelium and lens fibers
Source: Epigenetics Chromatin. 2024 Apr 20;17:10. doi: 10.1186/s13072-024-00533-x (PMC11031936; doi:10.1186/s13072-024-00533-x)
Supplement: Supplementary file 3 — Supplementary Material 3 [file 13072_2024_533_MOESM3_ESM.xlsx]

## Sheet: TAD_Size_Summary_Stat
Chromosome	Tissue	count	mean	sd
chr1	Epi	127	407598	289252
chr1	Fiber	187	355642	335574
chr1	mESC	232	280409	240439
chr10	Epi	98	338622	230728
chr10	Fiber	145	298448	252021
chr10	mESC	181	243867	233994
chr11	Epi	139	258921	264957
chr11	Fiber	208	197308	184979
chr11	mESC	314	178248	147203
chr12	Epi	74	369122	224320
chr12	Fiber	115	354348	345814
chr12	mESC	135	265926	271422
chr13	Epi	82	495915	286348
chr13	Fiber	116	446552	378243
chr13	mESC	138	288297	257175
chr14	Epi	71	393732	285414
chr14	Fiber	98	371020	348445
chr14	mESC	121	269545	258950
chr15	Epi	78	362051	253434
chr15	Fiber	119	303697	264864
chr15	mESC	158	226519	199648
chr16	Epi	47	371489	267338
chr16	Fiber	76	324605	312421
chr16	mESC	112	241027	207796
chr17	Epi	60	333417	283086
chr17	Fiber	92	276739	285152
chr17	mESC	140	198607	169359
chr18	Epi	52	400577	341915
chr18	Fiber	90	339833	326444
chr18	mESC	118	257161	281385
chr19	Epi	63	307381	314446
chr19	Fiber	92	269511	326452
chr19	mESC	124	208306	193465
chr2	Epi	152	341612	330216
chr2	Fiber	229	256004	275473
chr2	mESC	324	212809	204766
chr3	Epi	96	404479	286557
chr3	Fiber	123	294065	250361
chr3	mESC	156	271026	235335
chr4	Epi	111	293694	295541
chr4	Fiber	160	269406	294174
chr4	mESC	228	227083	228274
chr5	Epi	125	329280	266822
chr5	Fiber	174	305920	251304
chr5	mESC	226	217522	214783
chr6	Epi	96	338281	273565
chr6	Fiber	145	300724	293427
chr6	mESC	200	235725	215791
chr7	Epi	114	277719	310956
chr7	Fiber	168	244673	264599
chr7	mESC	219	216644	232592
chr8	Epi	96	374427	368243
chr8	Fiber	128	299727	340691
chr8	mESC	231	239026	247330
chr9	Epi	108	357037	263865
chr9	Fiber	163	306595	315124
chr9	mESC	218	234954	225682
chrX	Epi	7	413571	174349
chrX	Fiber	12	355000	181847
chrX	mESC	29	221034	179187
chrY	Fiber	1	475000

## Sheet: TAD_Size_by_chromosome_Tukey
	diff	lwr	upr	p adj
chr10:Epi-chr1:Epi	-68976	-213849	75896.9	0.999948
chr11:Epi-chr1:Epi	-148678	-280942	-16413.4	0.00635002
chr12:Epi-chr1:Epi	-38476.8	-196053	119100	1
chr13:Epi-chr1:Epi	88316.2	-64326.1	240959	0.992245
chr14:Epi-chr1:Epi	-13866	-173532	145800	1
chr15:Epi-chr1:Epi	-45547.1	-200550	109455	1
chr16:Epi-chr1:Epi	-36109.1	-220074	147856	1
chr17:Epi-chr1:Epi	-74181.8	-242975	94611.1	0.999996
chr18:Epi-chr1:Epi	-7021.5	-184413	170370	1
chr19:Epi-chr1:Epi	-100217	-266258	65823.5	0.982148
chr2:Epi-chr1:Epi	-65986.6	-195522	63549	0.999635
chr3:Epi-chr1:Epi	-3119.26	-148841	142603	1
chr4:Epi-chr1:Epi	-113905	-253907	26097.8	0.44402
chr5:Epi-chr1:Epi	-78318.4	-214073	57436	0.992699
chr6:Epi-chr1:Epi	-69317.2	-215039	76405	0.999949
chr7:Epi-chr1:Epi	-129879	-268895	9136.92	0.12456
chr8:Epi-chr1:Epi	-33171.3	-178894	112551	1
chr9:Epi-chr1:Epi	-50561.4	-191598	90474.9	1
chrX:Epi-chr1:Epi	5973	-412350	424296	1
chrY:Epi-chr1:Epi
chr1:Fiber-chr1:Epi	-51956.7	-175851	71938	0.999999
chr10:Fiber-chr1:Epi	-109150	-240101	21801	0.374828
chr11:Fiber-chr1:Epi	-210291	-331630	-88952	2.56341e-09
chr12:Fiber-chr1:Epi	-53250.6	-191948	85446.6	1
chr13:Fiber-chr1:Epi	38953.3	-99429.8	177336	1
chr14:Fiber-chr1:Epi	-36578	-181451	108295	1
chr15:Fiber-chr1:Epi	-103901	-241369	33567.5	0.657524
chr16:Fiber-chr1:Epi	-82993.2	-239254	73267.6	0.998914
chr17:Fiber-chr1:Epi	-130859	-278375	16656	0.21905
chr18:Fiber-chr1:Epi	-67765.1	-216228	80697.6	0.999986
chr19:Fiber-chr1:Epi	-138088	-285603	9427.72	0.121691
chr2:Fiber-chr1:Epi	-151594	-270805	-32383.1	0.000338767
chr3:Fiber-chr1:Epi	-113533	-249843	22776.2	0.37687
chr4:Fiber-chr1:Epi	-138192	-266245	-10139.2	0.0140418
chr5:Fiber-chr1:Epi	-101679	-227432	24073.9	0.462157
chr6:Fiber-chr1:Epi	-106874	-237825	24076.9	0.43492
chr7:Fiber-chr1:Epi	-162926	-289622	-36229.1	0.000248867
chr8:Fiber-chr1:Epi	-107872	-242822	27078.5	0.495917
chr9:Fiber-chr1:Epi	-101003	-228534	26527.2	0.523197
chrX:Fiber-chr1:Epi	-52598.4	-378004	272808	1
chrY:Fiber-chr1:Epi	67401.6	-1.01432e+06	1.14912e+06	1
chr1:mESC-chr1:Epi	-127189	-246125	-8253.28	0.0165802
chr10:mESC-chr1:Epi	-163731	-288454	-39008.5	0.000138129
chr11:mESC-chr1:Epi	-229350	-342659	-116041	2.72602e-11
chr12:mESC-chr1:Epi	-141672	-274869	-8476.06	0.0182616
chr13:mESC-chr1:Epi	-119301	-251794	13191.5	0.188274
chr14:mESC-chr1:Epi	-138053	-274934	-1172.34	0.0439553
chr15:mESC-chr1:Epi	-181079	-309491	-52668.3	1.45196e-05
chr16:mESC-chr1:Epi	-166572	-306240	-26903	0.00172627
chr17:mESC-chr1:Epi	-208991	-341030	-76952.8	1.76975e-07
chr18:mESC-chr1:Epi	-150437	-288206	-12668.6	0.0112617
chr19:mESC-chr1:Epi	-199292	-335322	-63261.9	3.78044e-06
chr2:mESC-chr1:Epi	-194790	-307594	-81985.8	3.0793e-09
chr3:mESC-chr1:Epi	-136573	-265350	-7795.35	0.0192302
chr4:mESC-chr1:Epi	-180515	-299819	-61210.9	1.1164e-06
chr5:mESC-chr1:Epi	-190076	-309569	-70583.4	1.42967e-07
chr6:mESC-chr1:Epi	-171873	-294129	-49618.1	1.60957e-05
chr7:mESC-chr1:Epi	-190955	-311133	-70776.6	1.49954e-07
chr8:mESC-chr1:Epi	-168572	-287599	-49545.8	1.25351e-05
chr9:mESC-chr1:Epi	-172644	-292923	-52365.2	7.87922e-06
chrX:mESC-chr1:Epi	-186564	-408318	35190.4	0.349197
chrY:mESC-chr1:Epi
chr11:Epi-chr10:Epi	-79701.6	-221825	62421.4	0.996048
chr12:Epi-chr10:Epi	30499.2	-135439	196437	1
chr13:Epi-chr10:Epi	157292	-3967.94	318552	0.0715123
chr14:Epi-chr10:Epi	55109.9	-112814	223034	1
chr15:Epi-chr10:Epi	23428.8	-140067	186925	1
chr16:Epi-chr10:Epi	32866.9	-158309	224043	1
chr17:Epi-chr10:Epi	-5205.78	-181830	171419	1
chr18:Epi-chr10:Epi	61954.5	-122905	246814	1
chr19:Epi-chr10:Epi	-31241.5	-205238	142755	1
chr2:Epi-chr10:Epi	2989.39	-136598	142577	1
chr3:Epi-chr10:Epi	65856.7	-88869.1	220583	0.999999
chr4:Epi-chr10:Epi	-44928.8	-194280	104423	1
chr5:Epi-chr10:Epi	-9342.45	-154719	136034	1
chr6:Epi-chr10:Epi	-341.199	-155067	154385	1
chr7:Epi-chr10:Epi	-60903.2	-209330	87523.9	1
chr8:Epi-chr10:Epi	35804.6	-118921	190530	1
chr9:Epi-chr10:Epi	18414.6	-131906	168736	1
chrX:Epi-chr10:Epi	74949	-346595	496493	1
chrY:Epi-chr10:Epi
chr1:Fiber-chr10:Epi	17019.3	-117350	151388	1
chr10:Fiber-chr10:Epi	-40174.2	-181076	100728	1
chr11:Fiber-chr10:Epi	-141315	-273331	-9298.71	0.016291
chr12:Fiber-chr10:Epi	15725.4	-132403	163854	1
chr13:Fiber-chr10:Epi	107929	-39905.1	255764	0.746887
chr14:Fiber-chr10:Epi	32398	-121528	186324	1
chr15:Fiber-chr10:Epi	-34925	-181904	112054	1
chr16:Fiber-chr10:Epi	-14017.2	-178707	150672	1
chr17:Fiber-chr10:Epi	-61883.3	-218299	94532.5	1
chr18:Fiber-chr10:Epi	1210.88	-156099	158521	1
chr19:Fiber-chr10:Epi	-69111.6	-225527	87304.2	0.999995
chr2:Fiber-chr10:Epi	-82618.1	-212681	47444.9	0.956685
chr3:Fiber-chr10:Epi	-44557.4	-190453	101338	1
chr4:Fiber-chr10:Epi	-69216.2	-207429	68996.4	0.999772
chr5:Fiber-chr10:Epi	-32702.9	-168787	103381	1
chr6:Fiber-chr10:Epi	-37898.3	-178800	103004	1
chr7:Fiber-chr10:Epi	-93949.8	-230907	43007	0.871329
chr8:Fiber-chr10:Epi	-38895.9	-183522	105730	1
chr9:Fiber-chr10:Epi	-32027.4	-169756	105701	1
chrX:Fiber-chr10:Epi	16377.6	-313159	345914	1
chrY:Fiber-chr10:Epi	136378	-946590	1.21934e+06	1
chr1:mESC-chr10:Epi	-58213	-188024	71597.8	0.999992
chr10:mESC-chr10:Epi	-94755	-229888	40377.7	0.833356
chr11:mESC-chr10:Epi	-160374	-285050	-35698.4	0.000246829
chr12:mESC-chr10:Epi	-72696.5	-215688	70294.5	0.999655
chr13:mESC-chr10:Epi	-50325.3	-192661	92010.4	1
chr14:mESC-chr10:Epi	-69077	-215506	77352	0.999961
chr15:mESC-chr10:Epi	-112103	-250648	26441	0.460018
chr16:mESC-chr10:Epi	-97595.7	-246634	51442.8	0.931015
chr17:mESC-chr10:Epi	-140015	-281928	1897.68	0.0608736
chr18:mESC-chr10:Epi	-81461.4	-228721	65798.1	0.997103
chr19:mESC-chr10:Epi	-130316	-275950	15318.2	0.20083
chr2:mESC-chr10:Epi	-125814	-250031	-1596.71	0.0411749
chr3:mESC-chr10:Epi	-67596.8	-206481	71287.2	0.9999
chr4:mESC-chr10:Epi	-111539	-241688	18609.3	0.300417
chr5:mESC-chr10:Epi	-121100	-251422	9221.14	0.132792
chr6:mESC-chr10:Epi	-102897	-235756	29961.5	0.588645
chr7:mESC-chr10:Epi	-121979	-252929	8971.31	0.129064
chr8:mESC-chr10:Epi	-99596.5	-229491	30297.7	0.617422
chr9:mESC-chr10:Epi	-103668	-234711	27374.4	0.526516
chrX:mESC-chr10:Epi	-117588	-345360	110184	0.999478
chrY:mESC-chr10:Epi
chr12:Epi-chr11:Epi	110201	-44851.2	265253	0.806758
chr13:Epi-chr11:Epi	236994	86958.8	387029	1.9301e-07
chr14:Epi-chr11:Epi	134812	-22363.6	291987	0.298336
chr15:Epi-chr11:Epi	103130	-49305	255566	0.891965
chr16:Epi-chr11:Epi	112568	-69238.6	294376	0.971751
chr17:Epi-chr11:Epi	74495.8	-91942.9	240934	0.999993
chr18:Epi-chr11:Epi	141656	-33497.2	316809	0.461457
chr19:Epi-chr11:Epi	48460.1	-115187	212107	1
chr2:Epi-chr11:Epi	82691	-43761.7	209144	0.932395
chr3:Epi-chr11:Epi	145558	2569.63	288547	0.0380608
chr4:Epi-chr11:Epi	34772.8	-102382	171928	1
chr5:Epi-chr11:Epi	70359.1	-62456.8	203175	0.998982
chr6:Epi-chr11:Epi	79360.4	-63628.3	222349	0.996875
chr7:Epi-chr11:Epi	18798.4	-117350	154946	1
chr8:Epi-chr11:Epi	115506	-27482.4	258495	0.464925
chr9:Epi-chr11:Epi	98116.2	-40094	236326	0.809152
chrX:Epi-chr11:Epi	154651	-262729	572030	1
chrY:Epi-chr11:Epi
chr1:Fiber-chr11:Epi	96720.8	-23946.9	217389	0.487801
chr10:Fiber-chr11:Epi	39527.4	-88374.9	167430	1
chr11:Fiber-chr11:Epi	-61613.2	-179655	56428.8	0.999304
chr12:Fiber-chr11:Epi	95427	-40395.4	231249	0.829618
chr13:Fiber-chr11:Epi	187631	52129.3	323132	2.65965e-05
chr14:Fiber-chr11:Epi	112100	-30023.5	254223	0.535298
chr15:Fiber-chr11:Epi	44776.6	-89790.7	179344	1
chr16:Fiber-chr11:Epi	65684.4	-88030.4	219399	0.999999
chr17:Fiber-chr11:Epi	17818.3	-126997	162634	1
chr18:Fiber-chr11:Epi	80912.5	-64868.2	226693	0.996873
chr19:Fiber-chr11:Epi	10590	-134226	155406	1
chr2:Fiber-chr11:Epi	-2916.5	-118770	112937	1
chr3:Fiber-chr11:Epi	35144.2	-98239.1	168527	1
chr4:Fiber-chr11:Epi	10485.4	-114448	135419	1
chr5:Fiber-chr11:Epi	46998.7	-75576	169573	1
chr6:Fiber-chr11:Epi	41803.3	-86099.1	169706	1
chr7:Fiber-chr11:Epi	-14248.2	-137791	109295	1
chr8:Fiber-chr11:Epi	40805.7	-91188.2	172800	1
chr9:Fiber-chr11:Epi	47674.2	-76723.7	172072	1
chrX:Fiber-chr11:Epi	96079.1	-228112	420270	1
chrY:Fiber-chr11:Epi	216079	-865273	1.29743e+06	1
chr1:mESC-chr11:Epi	21488.6	-94081.7	137059	1
chr10:mESC-chr11:Epi	-15053.5	-136571	106464	1
chr11:mESC-chr11:Epi	-80672.5	-190443	29098.5	0.730785
chr12:mESC-chr11:Epi	7005.06	-123195	137205	1
chr13:mESC-chr11:Epi	29376.2	-100104	158857	1
chr14:mESC-chr11:Epi	10624.6	-123342	144591	1
chr15:mESC-chr11:Epi	-32401.9	-157702	92898.7	1
chr16:mESC-chr11:Epi	-17894.1	-154708	118920	1
chr17:mESC-chr11:Epi	-60313.7	-189329	68701.6	0.99997
chr18:mESC-chr11:Epi	-1759.85	-136634	133114	1
chr19:mESC-chr11:Epi	-50614.4	-183712	82483.2	1
chr2:mESC-chr11:Epi	-46112.2	-155362	63137.7	0.999999
chr3:mESC-chr11:Epi	12104.8	-113571	137781	1
chr4:mESC-chr11:Epi	-31837.5	-147787	84112	1
chr5:mESC-chr11:Epi	-41398.7	-157542	74744.9	1
chr6:mESC-chr11:Epi	-23195.9	-142180	95788	1
chr7:mESC-chr11:Epi	-42277	-159125	74571.4	1
chr8:mESC-chr11:Epi	-19894.9	-135559	95769.1	1
chr9:mESC-chr11:Epi	-23966.7	-140919	92985.7	1
chrX:mESC-chr11:Epi	-37886.4	-257854	182081	1
chrY:mESC-chr11:Epi
chr13:Epi-chr12:Epi	126793	-45969.8	299556	0.734146
chr14:Epi-chr12:Epi	24610.8	-154388	203609	1
chr15:Epi-chr12:Epi	-7070.34	-181922	167781	1
chr16:Epi-chr12:Epi	2367.74	-198606	203341	1
chr17:Epi-chr12:Epi	-35705	-222890	151480	1
chr18:Epi-chr12:Epi	31455.3	-163519	226430	1
chr19:Epi-chr12:Epi	-61740.7	-246448	122967	1
chr2:Epi-chr12:Epi	-27509.8	-180241	125221	1
chr3:Epi-chr12:Epi	35357.5	-131323	202038	1
chr4:Epi-chr12:Epi	-75427.9	-237131	86275.5	0.999972
chr5:Epi-chr12:Epi	-39841.6	-197881	118198	1
chr6:Epi-chr12:Epi	-30840.4	-197520	135840	1
chr7:Epi-chr12:Epi	-91402.3	-252252	69447.8	0.994713
chr8:Epi-chr12:Epi	5305.46	-161375	171986	1
chr9:Epi-chr12:Epi	-12084.6	-174684	150515	1
chrX:Epi-chr12:Epi	44449.8	-381627	470527	1
chrY:Epi-chr12:Epi
chr1:Fiber-chr12:Epi	-13479.9	-161457	134497	1
chr10:Fiber-chr12:Epi	-70673.3	-224607	83260.1	0.999983
chr11:Fiber-chr12:Epi	-171814	-317658	-25970.2	0.00229653
chr12:Fiber-chr12:Epi	-14773.8	-175348	145801	1
chr13:Fiber-chr12:Epi	77430.1	-82873.3	237733	0.99992
chr14:Fiber-chr12:Epi	1898.79	-164039	167837	1
chr15:Fiber-chr12:Epi	-65424.1	-224939	94090.3	1
chr16:Fiber-chr12:Epi	-44516.4	-220484	131452	1
chr17:Fiber-chr12:Epi	-92382.5	-260632	75867.5	0.997564
chr18:Fiber-chr12:Epi	-29288.3	-198370	139793	1
chr19:Fiber-chr12:Epi	-99610.8	-267861	68639.2	0.987657
chr2:Fiber-chr12:Epi	-113117	-257196	30961	0.548907
chr3:Fiber-chr12:Epi	-75056.6	-233573	83460.3	0.999956
chr4:Fiber-chr12:Epi	-99715.4	-251191	51760.3	0.925573
chr5:Fiber-chr12:Epi	-63202.1	-212738	86334	0.999999
chr6:Fiber-chr12:Epi	-68397.5	-222331	85535.9	0.999994
chr7:Fiber-chr12:Epi	-124449	-274780	25881.8	0.394066
chr8:Fiber-chr12:Epi	-69395.1	-226745	87954.5	0.999996
chr9:Fiber-chr12:Epi	-62526.5	-213561	88507.6	1
chrX:Fiber-chr12:Epi	-14121.6	-349437	321194	1
chrY:Fiber-chr12:Epi	105878	-978861	1.19062e+06	1
chr1:mESC-chr12:Epi	-88712.1	-232563	55138.4	0.973652
chr10:mESC-chr12:Epi	-125254	-273925	23416.6	0.345379
chr11:mESC-chr12:Epi	-190873	-330107	-51639	3.67817e-05
chr12:mESC-chr12:Epi	-103196	-259044	52652.3	0.919152
chr13:mESC-chr12:Epi	-80824.5	-236072	74422.5	0.999349
chr14:mESC-chr12:Epi	-99576.2	-258584	59432	0.965715
chr15:mESC-chr12:Epi	-142603	-294381	9175.88	0.116375
chr16:mESC-chr12:Epi	-128095	-289509	33319.6	0.5173
chr17:mESC-chr12:Epi	-170514	-325374	-15655	0.0095938
chr18:mESC-chr12:Epi	-111961	-271734	47812.8	0.834569
chr19:mESC-chr12:Epi	-160815	-319092	-2538.61	0.0392113
chr2:mESC-chr12:Epi	-156313	-295137	-17489.2	0.00613531
chr3:mESC-chr12:Epi	-98096	-250185	53992.6	0.944967
chr4:mESC-chr12:Epi	-142038	-286194	2117.11	0.0620441
chr5:mESC-chr12:Epi	-151599	-295911	-7287.89	0.0226889
chr6:mESC-chr12:Epi	-133397	-280004	13210.5	0.168446
chr7:mESC-chr12:Epi	-152478	-297357	-7598.4	0.0219775
chr8:mESC-chr12:Epi	-130096	-274021	13830.2	0.180807
chr9:mESC-chr12:Epi	-134167	-279131	10795.8	0.139141
chrX:mESC-chr12:Epi	-148087	-384143	87968.5	0.964687
chrY:mESC-chr12:Epi
chr14:Epi-chr13:Epi	-102182	-276853	72488.6	0.990275
chr15:Epi-chr13:Epi	-133863	-304282	36555	0.547454
chr16:Epi-chr13:Epi	-124425	-321554	72703.4	0.96093
chr17:Epi-chr13:Epi	-162498	-345549	20553.1	0.217524
chr18:Epi-chr13:Epi	-95337.7	-286347	95671.6	0.999793
chr19:Epi-chr13:Epi	-188534	-369050	-8016.93	0.025052
chr2:Epi-chr13:Epi	-154303	-301938	-6667.59	0.0247489
chr3:Epi-chr13:Epi	-91435.5	-253459	70588.1	0.995455
chr4:Epi-chr13:Epi	-202221	-359120	-45321.7	0.000233637
chr5:Epi-chr13:Epi	-166635	-319755	-13513.9	0.0120096
chr6:Epi-chr13:Epi	-157633	-319657	4390.17	0.074072
chr7:Epi-chr13:Epi	-218195	-374215	-62175.7	1.91813e-05
chr8:Epi-chr13:Epi	-121488	-283511	40536	0.679107
chr9:Epi-chr13:Epi	-138878	-296700	18944.8	0.236839
chrX:Epi-chr13:Epi	-82343.2	-506620	341934	1
chrY:Epi-chr13:Epi
chr1:Fiber-chr13:Epi	-140273	-282984	2438.63	0.0642325
chr10:Fiber-chr13:Epi	-197466	-346345	-48587.6	0.000101938
chr11:Fiber-chr13:Epi	-298607	-439105	-158109	2.68614e-11
chr12:Fiber-chr13:Epi	-141567	-297302	14168.8	0.170207
chr13:Fiber-chr13:Epi	-49362.9	-204819	106093	1
chr14:Fiber-chr13:Epi	-124894	-286154	36365.9	0.588634
chr15:Fiber-chr13:Epi	-192217	-346859	-37574.8	0.000620757
chr16:Fiber-chr13:Epi	-171309	-342873	254.379	0.0511165
chr17:Fiber-chr13:Epi	-219176	-382814	-55537.4	7.59267e-05
chr18:Fiber-chr13:Epi	-156081	-320574	8411.45	0.102956
chr19:Fiber-chr13:Epi	-226404	-390042	-62765.6	2.73265e-05
chr2:Fiber-chr13:Epi	-239910	-378575	-101245	2.79312e-09
chr3:Fiber-chr13:Epi	-201850	-355463	-48236.5	0.00013434
chr4:Fiber-chr13:Epi	-226508	-372844	-80172.3	4.49931e-07
chr5:Fiber-chr13:Epi	-189995	-334323	-45667.6	0.000127341
chr6:Fiber-chr13:Epi	-195190	-344069	-46311.7	0.000143416
chr7:Fiber-chr13:Epi	-251242	-396393	-106091	2.73197e-09
chr8:Fiber-chr13:Epi	-196188	-348596	-43779.8	0.000241931
chr9:Fiber-chr13:Epi	-189320	-335199	-43440.5	0.000192253
chrX:Fiber-chr13:Epi	-140915	-473940	192111	0.999999
chrY:Fiber-chr13:Epi	-20914.6	-1.10495e+06	1.06312e+06	1
chr1:mESC-chr13:Epi	-215505	-353933	-77076.9	3.551e-07
chr10:mESC-chr13:Epi	-252047	-395478	-108616	1.26402e-09
chr11:mESC-chr13:Epi	-317666	-451291	-184042	2.70125e-11
chr12:mESC-chr13:Epi	-229989	-380846	-79131.3	8.29153e-07
chr13:mESC-chr13:Epi	-207618	-357854	-57381	2.83921e-05
chr14:mESC-chr13:Epi	-226369	-380489	-72249.1	3.44385e-06
chr15:mESC-chr13:Epi	-269396	-416045	-122746	1.35179e-10
chr16:mESC-chr13:Epi	-254888	-411489	-98286.4	5.19138e-08
chr17:mESC-chr13:Epi	-297307	-447144	-147471	2.8023e-11
chr18:mESC-chr13:Epi	-238754	-393663	-83844.2	5.35654e-07
chr19:mESC-chr13:Epi	-287608	-440973	-134243	5.91549e-11
chr2:mESC-chr13:Epi	-283106	-416303	-149909	2.68614e-11
chr3:mESC-chr13:Epi	-224889	-371859	-77918.6	7.16148e-07
chr4:mESC-chr13:Epi	-268831	-407576	-130086	3.15223e-11
chr5:mESC-chr13:Epi	-278393	-417300	-139485	2.75349e-11
chr6:mESC-chr13:Epi	-260190	-401480	-118899	1.20906e-10
chr7:mESC-chr13:Epi	-279271	-418768	-139774	2.75729e-11
chr8:mESC-chr13:Epi	-256889	-395395	-118382	8.90028e-11
chr9:mESC-chr13:Epi	-260961	-400545	-121376	6.56735e-11
chrX:mESC-chr13:Epi	-274880	-507671	-42089.1	0.00217742
chrY:mESC-chr13:Epi
chr15:Epi-chr14:Epi	-31681.1	-208418	145056	1
chr16:Epi-chr14:Epi	-22243	-224859	180373	1
chr17:Epi-chr14:Epi	-60315.7	-249263	128632	1
chr18:Epi-chr14:Epi	6844.53	-189823	203512	1
chr19:Epi-chr14:Epi	-86351.4	-272845	100142	0.999978
chr2:Epi-chr14:Epi	-52120.6	-207007	102765	1
chr3:Epi-chr14:Epi	10746.8	-157910	179404	1
chr4:Epi-chr14:Epi	-100039	-263779	63701.7	0.977687
chr5:Epi-chr14:Epi	-64452.4	-224576	95670.9	1
chr6:Epi-chr14:Epi	-55451.1	-224108	113206	1
chr7:Epi-chr14:Epi	-116013	-278911	46884.6	0.802536
chr8:Epi-chr14:Epi	-19305.3	-187962	149352	1
chr9:Epi-chr14:Epi	-36695.4	-201321	127930	1
chrX:Epi-chr14:Epi	19839	-407015	446693	1
chrY:Epi-chr14:Epi
chr1:Fiber-chr14:Epi	-38090.7	-188291	112110	1
chr10:Fiber-chr14:Epi	-95284.1	-251356	60787.7	0.977979
chr11:Fiber-chr14:Epi	-196425	-344524	-48325.8	0.000102052
chr12:Fiber-chr14:Epi	-39384.6	-202010	123241	1
chr13:Fiber-chr14:Epi	52819.3	-109539	215177	1
chr14:Fiber-chr14:Epi	-22712	-190636	145212	1
chr15:Fiber-chr14:Epi	-90034.9	-251614	71544.1	0.996579
chr16:Fiber-chr14:Epi	-69127.1	-246969	108714	1
chr17:Fiber-chr14:Epi	-116993	-287202	53215.3	0.868142
chr18:Fiber-chr14:Epi	-53899.1	-224929	117131	1
chr19:Fiber-chr14:Epi	-124222	-294430	45987	0.747704
chr2:Fiber-chr14:Epi	-137728	-284089	8632.65	0.114165
chr3:Fiber-chr14:Epi	-99667.4	-260262	60926.8	0.970584
chr4:Fiber-chr14:Epi	-124326	-277974	29322.1	0.459985
chr5:Fiber-chr14:Epi	-87812.9	-239549	63923.6	0.992206
chr6:Fiber-chr14:Epi	-93008.3	-249080	63063.5	0.985979
chr7:Fiber-chr14:Epi	-149060	-301579	3459.89	0.0695889
chr8:Fiber-chr14:Epi	-94005.8	-253448	65436.3	0.988626
chr9:Fiber-chr14:Epi	-87137.3	-240350	66075.7	0.994614
chrX:Fiber-chr14:Epi	-38732.4	-375035	297570	1
chrY:Fiber-chr14:Epi	81267.6	-1.00378e+06	1.16631e+06	1
chr1:mESC-chr14:Epi	-113323	-259459	32813.6	0.585012
chr10:mESC-chr14:Epi	-149865	-300749	1018.78	0.0552606
chr11:mESC-chr14:Epi	-215484	-357079	-73889.3	8.89595e-07
chr12:mESC-chr14:Epi	-127806	-285767	30153.9	0.46019
chr13:mESC-chr14:Epi	-105435	-262803	51932.2	0.904993
chr14:mESC-chr14:Epi	-124187	-285266	36892.3	0.601762
chr15:mESC-chr14:Epi	-167213	-321160	-13266.6	0.01245
chr16:mESC-chr14:Epi	-152706	-316161	10749.3	0.12462
chr17:mESC-chr14:Epi	-195125	-352110	-38140	0.000621093
chr18:mESC-chr14:Epi	-136571	-298406	25263.2	0.340892
chr19:mESC-chr14:Epi	-185426	-345783	-25068.9	0.00348692
chr2:mESC-chr14:Epi	-180924	-322115	-39732.6	0.000274587
chr3:mESC-chr14:Epi	-122707	-276959	31545.7	0.510181
chr4:mESC-chr14:Epi	-166649	-313086	-20212.4	0.00491525
chr5:mESC-chr14:Epi	-176210	-322801	-29619.9	0.001431
chr6:mESC-chr14:Epi	-158007	-306858	-9156.59	0.0189188
chr7:mESC-chr14:Epi	-177089	-324238	-29939.2	0.00139143
chr8:mESC-chr14:Epi	-154706	-300917	-8495.77	0.0200203
chr9:mESC-chr14:Epi	-158778	-306010	-11546.3	0.0142247
chrX:mESC-chr14:Epi	-172698	-410154	64757.8	0.755952
chrY:mESC-chr14:Epi
chr16:Epi-chr15:Epi	9438.08	-189524	208400	1
chr17:Epi-chr15:Epi	-28634.6	-213658	156389	1
chr18:Epi-chr15:Epi	38525.6	-154375	231426	1
chr19:Epi-chr15:Epi	-54670.3	-237187	127846	1
chr2:Epi-chr15:Epi	-20439.4	-170513	129635	1
chr3:Epi-chr15:Epi	42427.9	-121821	206677	1
chr4:Epi-chr15:Epi	-68357.6	-227554	90838.7	0.999998
chr5:Epi-chr15:Epi	-32771.3	-188245	122702	1
chr6:Epi-chr15:Epi	-23770	-188019	140479	1
chr7:Epi-chr15:Epi	-84332	-242661	73997.4	0.998834
chr8:Epi-chr15:Epi	12375.8	-151873	176625	1
chr9:Epi-chr15:Epi	-5014.25	-165120	155092	1
chrX:Epi-chr15:Epi	51520.1	-373612	476652	1
chrY:Epi-chr15:Epi
chr1:Fiber-chr15:Epi	-6409.57	-151643	138824	1
chr10:Fiber-chr15:Epi	-63603	-214901	87694.5	0.999999
chr11:Fiber-chr15:Epi	-164744	-307802	-21684.7	0.00381489
chr12:Fiber-chr15:Epi	-7703.46	-165753	150346	1
chr13:Fiber-chr15:Epi	84500.4	-73273.5	242274	0.998662
chr14:Fiber-chr15:Epi	8969.13	-154527	172465	1
chr15:Fiber-chr15:Epi	-58353.8	-215326	98618.5	1
chr16:Fiber-chr15:Epi	-37446	-211113	136221	1
chr17:Fiber-chr15:Epi	-85312.2	-251154	80529.6	0.999525
chr18:Fiber-chr15:Epi	-22217.9	-188903	144467	1
chr19:Fiber-chr15:Epi	-92540.4	-258382	73301.4	0.996468
chr2:Fiber-chr15:Epi	-106047	-247306	35211.7	0.675842
chr3:Fiber-chr15:Epi	-67986.2	-223945	87972.2	0.999997
chr4:Fiber-chr15:Epi	-92645	-241441	56151.2	0.968903
chr5:Fiber-chr15:Epi	-56131.7	-202953	90689.6	1
chr6:Fiber-chr15:Epi	-61327.1	-212625	89970.4	1
chr7:Fiber-chr15:Epi	-117379	-265009	30251.9	0.511701
chr8:Fiber-chr15:Epi	-62324.7	-217097	92447.2	1
chr9:Fiber-chr15:Epi	-55456.2	-203803	92890.6	1
chrX:Fiber-chr15:Epi	-7051.28	-341165	327062	1
chrY:Fiber-chr15:Epi	112949	-971420	1.19732e+06	1
chr1:mESC-chr15:Epi	-81641.8	-222668	59384.5	0.992152
chr10:mESC-chr15:Epi	-118184	-264124	27756	0.457627
chr11:mESC-chr15:Epi	-183803	-320117	-47488.5	6.18597e-05
chr12:mESC-chr15:Epi	-96125.4	-249370	57119.6	0.964756
chr13:mESC-chr15:Epi	-73754.2	-226388	78879.6	0.999919
chr14:mESC-chr15:Epi	-92505.8	-248964	63952	0.987977
chr15:mESC-chr15:Epi	-135532	-284637	13572.2	0.170298
chr16:mESC-chr15:Epi	-121024	-279927	37878.2	0.636323
chr17:mESC-chr15:Epi	-163444	-315684	-11204.5	0.0154423
chr18:mESC-chr15:Epi	-104890	-262126	52345.2	0.910416
chr19:mESC-chr15:Epi	-153745	-309459	1969.38	0.0602363
chr2:mESC-chr15:Epi	-149243	-285138	-13347.5	0.010092
chr3:mESC-chr15:Epi	-91025.6	-240446	58394.5	0.978827
chr4:mESC-chr15:Epi	-134968	-276305	6369.32	0.0949101
chr5:mESC-chr15:Epi	-144529	-286026	-3032.57	0.0360734
chr6:mESC-chr15:Epi	-126326	-270163	17510.8	0.241225
chr7:mESC-chr15:Epi	-145407	-287483	-3331.82	0.0349569
chr8:mESC-chr15:Epi	-123025	-264128	18077.8	0.258136
chr9:mESC-chr15:Epi	-127097	-269258	15064	0.202623
chrX:mESC-chr15:Epi	-141017	-375362	93328.5	0.983131
chrY:mESC-chr15:Epi
chr17:Epi-chr16:Epi	-38072.7	-247956	171811	1
chr18:Epi-chr16:Epi	29087.6	-187772	245947	1
chr19:Epi-chr16:Epi	-64108.4	-271785	143568	1
chr2:Epi-chr16:Epi	-29877.5	-209709	149954	1
chr3:Epi-chr16:Epi	32989.8	-158830	224810	1
chr4:Epi-chr16:Epi	-77795.7	-265308	109716	0.999999
chr5:Epi-chr16:Epi	-42209.4	-226571	142152	1
chr6:Epi-chr16:Epi	-33208.1	-225028	158612	1
chr7:Epi-chr16:Epi	-93770.1	-280547	93006.5	0.999756
chr8:Epi-chr16:Epi	2937.72	-188882	194758	1
chr9:Epi-chr16:Epi	-14452.3	-202737	173833	1
chrX:Epi-chr16:Epi	42082.1	-394443	478608	1
chrY:Epi-chr16:Epi
chr1:Fiber-chr16:Epi	-15847.7	-191660	159965	1
chr10:Fiber-chr16:Epi	-73041.1	-253895	107813	1
chr11:Fiber-chr16:Epi	-174182	-348202	-161.253	0.049313
chr12:Fiber-chr16:Epi	-17141.5	-203681	169398	1
chr13:Fiber-chr16:Epi	75062.4	-111244	261368	1
chr14:Fiber-chr16:Epi	-468.954	-191645	190707	1
chr15:Fiber-chr16:Epi	-67791.9	-253419	117836	1
chr16:Fiber-chr16:Epi	-46884.1	-246828	153060	1
chr17:Fiber-chr16:Epi	-94750.2	-287936	98435.6	0.999874
chr18:Fiber-chr16:Epi	-31656	-225566	162254	1
chr19:Fiber-chr16:Epi	-101978	-295164	91207.3	0.99907
chr2:Fiber-chr16:Epi	-115485	-288028	57058.5	0.906291
chr3:Fiber-chr16:Epi	-77424.3	-262195	107347	0.999999
chr4:Fiber-chr16:Epi	-102083	-280850	76683.7	0.994122
chr5:Fiber-chr16:Epi	-65569.8	-242696	111557	1
chr6:Fiber-chr16:Epi	-70765.2	-251619	110089	1
chr7:Fiber-chr16:Epi	-126817	-304615	50981.1	0.79936
chr8:Fiber-chr16:Epi	-71762.8	-255533	112008	1
chr9:Fiber-chr16:Epi	-64894.3	-243287	113499	1
chrX:Fiber-chr16:Epi	-16489.4	-364985	332006	1
chrY:Fiber-chr16:Epi	103511	-985375	1.1924e+06	1
chr1:mESC-chr16:Epi	-91079.9	-263433	81273.5	0.999044
chr10:mESC-chr16:Epi	-127622	-304018	48774.5	0.768066
chr11:mESC-chr16:Epi	-193241	-361761	-24721.3	0.00418168
chr12:mESC-chr16:Epi	-105563	-288050	76923	0.992275
chr13:mESC-chr16:Epi	-83192.3	-265166	98781.2	0.999985
chr14:mESC-chr16:Epi	-101944	-287137	83248.7	0.997415
chr15:mESC-chr16:Epi	-144970	-323994	34053.2	0.457729
chr16:mESC-chr16:Epi	-130463	-317725	56800.1	0.845218
chr17:mESC-chr16:Epi	-172882	-354525	8760.74	0.0990392
chr18:mESC-chr16:Epi	-114328	-300178	71521.7	0.974782
chr19:mESC-chr16:Epi	-163183	-347748	21381.9	0.226273
chr2:mESC-chr16:Epi	-158681	-326861	9500.01	0.110499
chr3:mESC-chr16:Epi	-100464	-279750	78822.7	0.996117
chr4:mESC-chr16:Epi	-144406	-317014	28201.9	0.36454
chr5:mESC-chr16:Epi	-153967	-326706	18771.2	0.208911
chr6:mESC-chr16:Epi	-135764	-310425	38896.4	0.578119
chr7:mESC-chr16:Epi	-154846	-328059	18367.5	0.202797
chr8:mESC-chr16:Epi	-132463	-304880	39952.9	0.611766
chr9:mESC-chr16:Epi	-136535	-309818	36748	0.538357
chrX:mESC-chr16:Epi	-150455	-404886	103976	0.987941
chrY:mESC-chr16:Epi
chr18:Epi-chr17:Epi	67160.3	-136986	271307	1
chr19:Epi-chr17:Epi	-26035.7	-220400	168329	1
chr2:Epi-chr17:Epi	8195.18	-156084	172474	1
chr3:Epi-chr17:Epi	71062.5	-106259	248384	1
chr4:Epi-chr17:Epi	-39723	-212375	132929	1
chr5:Epi-chr17:Epi	-4136.67	-173362	165089	1
chr6:Epi-chr17:Epi	4864.58	-172457	182186	1
chr7:Epi-chr17:Epi	-55697.4	-227550	116156	1
chr8:Epi-chr17:Epi	41010.4	-136311	218332	1
chr9:Epi-chr17:Epi	23620.4	-149871	197112	1
chrX:Epi-chr17:Epi	80154.8	-350197	510506	1
chrY:Epi-chr17:Epi
chr1:Fiber-chr17:Epi	22225	-137643	182093	1
chr10:Fiber-chr17:Epi	-34968.4	-200366	130429	1
chr11:Fiber-chr17:Epi	-136109	-294005	21786.9	0.285752
chr12:Fiber-chr17:Epi	20931.2	-150664	192526	1
chr13:Fiber-chr17:Epi	113135	-58206.4	284477	0.922299
chr14:Fiber-chr17:Epi	37603.7	-139021	214228	1
chr15:Fiber-chr17:Epi	-29719.2	-200323	140884	1
chr16:Fiber-chr17:Epi	-8811.4	-194891	177268	1
chr17:Fiber-chr17:Epi	-56677.5	-235476	122121	1
chr18:Fiber-chr17:Epi	6416.67	-173164	185997	1
chr19:Fiber-chr17:Epi	-63905.8	-242704	114892	1
chr2:Fiber-chr17:Epi	-77412.3	-233679	78854.3	0.999833
chr3:Fiber-chr17:Epi	-39351.6	-209023	130320	1
chr4:Fiber-chr17:Epi	-64010.4	-227123	99101.8	1
chr5:Fiber-chr17:Epi	-27497.1	-188810	133816	1
chr6:Fiber-chr17:Epi	-32692.5	-198090	132705	1
chr7:Fiber-chr17:Epi	-88744	-250794	73305.5	0.99771
chr8:Fiber-chr17:Epi	-33690.1	-202271	134891	1
chr9:Fiber-chr17:Epi	-26821.6	-189524	135881	1
chrX:Fiber-chr17:Epi	21583.3	-319147	362314	1
chrY:Fiber-chr17:Epi	141583	-944842	1.22801e+06	1
chr1:mESC-chr17:Epi	-53007.2	-209064	103050	1
chr10:mESC-chr17:Epi	-89549.3	-250060	70961.6	0.996483
chr11:mESC-chr17:Epi	-155168	-306980	-3356.27	0.0356962
chr12:mESC-chr17:Epi	-67490.7	-234671	99689.7	1
chr13:mESC-chr17:Epi	-45119.6	-211740	121501	1
chr14:mESC-chr17:Epi	-63871.2	-234002	106259	1
chr15:mESC-chr17:Epi	-106898	-270291	56495.8	0.931931
chr16:mESC-chr17:Epi	-92389.9	-264771	79991.5	0.998639
chr17:mESC-chr17:Epi	-134810	-301069	31449.8	0.453917
chr18:mESC-chr17:Epi	-76255.6	-247101	94590.1	0.999993
chr19:mESC-chr17:Epi	-125110	-294557	44336.5	0.719165
chr2:mESC-chr17:Epi	-120608	-272044	30827.6	0.506702
chr3:mESC-chr17:Epi	-62391	-226073	101290	1
chr4:mESC-chr17:Epi	-106333	-262671	50004.4	0.884352
chr5:mESC-chr17:Epi	-115895	-272376	40587.3	0.711339
chr6:mESC-chr17:Epi	-97691.7	-256293	60909.6	0.974202
chr7:mESC-chr17:Epi	-116773	-273778	40232.8	0.700504
chr8:mESC-chr17:Epi	-94390.7	-250517	61735.4	0.981585
chr9:mESC-chr17:Epi	-98462.5	-255546	58620.5	0.965174
chrX:mESC-chr17:Epi	-112382	-356068	131304	0.999981
chrY:mESC-chr17:Epi
chr19:Epi-chr18:Epi	-93196	-295073	108681	0.99998
chr2:Epi-chr18:Epi	-58965.1	-232067	114137	1
chr3:Epi-chr18:Epi	3902.24	-181624	189428	1
chr4:Epi-chr18:Epi	-106883	-287951	74184.6	0.988355
chr5:Epi-chr18:Epi	-71296.9	-249101	106507	1
chr6:Epi-chr18:Epi	-62295.7	-247821	123230	1
chr7:Epi-chr18:Epi	-122858	-303164	57448.6	0.881671
chr8:Epi-chr18:Epi	-26149.8	-211676	159376	1
chr9:Epi-chr18:Epi	-43539.9	-225408	138328	1
chrX:Epi-chr18:Epi	12994.5	-420802	446791	1
chrY:Epi-chr18:Epi
chr1:Fiber-chr18:Epi	-44935.2	-213858	123987	1
chr10:Fiber-chr18:Epi	-102129	-276293	72035.3	0.989797
chr11:Fiber-chr18:Epi	-203269	-370326	-36212.5	0.00106419
chr12:Fiber-chr18:Epi	-46229.1	-226290	133831	1
chr13:Fiber-chr18:Epi	45974.8	-133844	225793	1
chr14:Fiber-chr18:Epi	-29556.5	-214416	155303	1
chr15:Fiber-chr18:Epi	-96879.4	-275995	82236.2	0.998298
chr16:Fiber-chr18:Epi	-75971.7	-269885	117941	1
chr17:Fiber-chr18:Epi	-123838	-310775	63099.7	0.918639
chr18:Fiber-chr18:Epi	-60743.6	-248430	126942	1
chr19:Fiber-chr18:Epi	-131066	-318004	55871.4	0.833564
chr2:Fiber-chr18:Epi	-144573	-310090	20945.1	0.253891
chr3:Fiber-chr18:Epi	-106512	-284740	71715.9	0.985197
chr4:Fiber-chr18:Epi	-131171	-303166	40824.8	0.632597
chr5:Fiber-chr18:Epi	-94657.4	-264947	75632.4	0.996764
chr6:Fiber-chr18:Epi	-99852.8	-274017	74311.1	0.993599
chr7:Fiber-chr18:Epi	-155904	-326892	15083.7	0.16467
chr8:Fiber-chr18:Epi	-100850	-278041	76340.1	0.994525
chr9:Fiber-chr18:Epi	-93981.8	-265589	77625	0.997708
chrX:Fiber-chr18:Epi	-45576.9	-390648	299494	1
chrY:Fiber-chr18:Epi	74423.1	-1.01337e+06	1.16222e+06	1
chr1:mESC-chr18:Epi	-120167	-285487	45152.1	0.757259
chr10:mESC-chr18:Epi	-156710	-326240	12820.9	0.141159
chr11:mESC-chr18:Epi	-222329	-383647	-61009.8	3.10003e-05
chr12:mESC-chr18:Epi	-134651	-310509	41207.3	0.62139
chr13:mESC-chr18:Epi	-112280	-287606	63046.2	0.95072
chr14:mESC-chr18:Epi	-131031	-309696	47633.5	0.735889
chr15:mESC-chr18:Epi	-174058	-346320	-1795.68	0.0427305
chr16:mESC-chr18:Epi	-159550	-340360	21259.7	0.230597
chr17:mESC-chr18:Epi	-201970	-376953	-26986.9	0.00362886
chr18:mESC-chr18:Epi	-143416	-322762	35930.4	0.494758
chr19:mESC-chr18:Epi	-192270	-370285	-14256.3	0.0138257
chr2:mESC-chr18:Epi	-187768	-348733	-26803.7	0.00287089
chr3:mESC-chr18:Epi	-129551	-302087	42984.2	0.675346
chr4:mESC-chr18:Epi	-173494	-339078	-7908.73	0.0237256
chr5:mESC-chr18:Epi	-183055	-348776	-17333.9	0.00901662
chr6:mESC-chr18:Epi	-164852	-332576	2871.73	0.064264
chr7:mESC-chr18:Epi	-183933	-350149	-17717.5	0.00870233
chr8:mESC-chr18:Epi	-161551	-326936	3834.11	0.0700834
chr9:mESC-chr18:Epi	-165623	-331911	665.88	0.0530649
chrX:mESC-chr18:Epi	-179542	-429262	70177.1	0.78215
chrY:mESC-chr18:Epi
chr2:Epi-chr19:Epi	34230.9	-127219	195681	1
chr3:Epi-chr19:Epi	97098.2	-77606	271802	0.996774
chr4:Epi-chr19:Epi	-13687.3	-183650	156275	1
chr5:Epi-chr19:Epi	21899	-144582	188380	1
chr6:Epi-chr19:Epi	30900.3	-143804	205605	1
chr7:Epi-chr19:Epi	-29661.7	-198813	139489	1
chr8:Epi-chr19:Epi	67046.1	-107658	241750	1
chr9:Epi-chr19:Epi	49656.1	-121159	220471	1
chrX:Epi-chr19:Epi	106190	-323089	535470	1
chrY:Epi-chr19:Epi
chr1:Fiber-chr19:Epi	48260.8	-108699	205221	1
chr10:Fiber-chr19:Epi	-8932.68	-171521	153655	1
chr11:Fiber-chr19:Epi	-110073	-265024	44877.4	0.807795
chr12:Fiber-chr19:Epi	46966.9	-121922	215856	1
chr13:Fiber-chr19:Epi	139171	-29460.4	307802	0.402793
chr14:Fiber-chr19:Epi	63639.5	-110357	237636	1
chr15:Fiber-chr19:Epi	-3683.47	-171565	164198	1
chr16:Fiber-chr19:Epi	17224.3	-166362	200811	1
chr17:Fiber-chr19:Epi	-30641.8	-206844	145561	1
chr18:Fiber-chr19:Epi	32452.4	-144544	209449	1
chr19:Fiber-chr19:Epi	-37870.1	-214073	138333	1
chr2:Fiber-chr19:Epi	-51376.6	-204667	101914	1
chr3:Fiber-chr19:Epi	-13315.9	-180250	153618	1
chr4:Fiber-chr19:Epi	-37974.7	-198238	122288	1
chr5:Fiber-chr19:Epi	-1461.41	-159892	156970	1
chr6:Fiber-chr19:Epi	-6656.81	-169245	155931	1
chr7:Fiber-chr19:Epi	-62708.3	-221890	96472.9	1
chr8:Fiber-chr19:Epi	-7654.39	-173480	158171	1
chr9:Fiber-chr19:Epi	-785.86	-160632	159060	1
chrX:Fiber-chr19:Epi	47619	-291756	386995	1
chrY:Fiber-chr19:Epi	167619	-918382	1.25362e+06	1
chr1:mESC-chr19:Epi	-26971.5	-180048	126105	1
chr10:mESC-chr19:Epi	-63513.5	-221128	94100.9	1
chr11:mESC-chr19:Epi	-129133	-277879	19613.8	0.268407
chr12:mESC-chr19:Epi	-41455	-205857	122947	1
chr13:mESC-chr19:Epi	-19083.9	-182916	144748	1
chr14:mESC-chr19:Epi	-37835.5	-205236	129565	1
chr15:mESC-chr19:Epi	-80862	-241411	79687.2	0.999733
chr16:mESC-chr19:Epi	-66354.2	-236042	103334	1
chr17:mESC-chr19:Epi	-108774	-272239	54691.1	0.91343
chr18:mESC-chr19:Epi	-50219.9	-218347	117908	1
chr19:mESC-chr19:Epi	-99074.5	-265780	67631.2	0.9867
chr2:mESC-chr19:Epi	-94572.3	-242935	53789.9	0.954196
chr3:mESC-chr19:Epi	-36355.3	-197198	124487	1
chr4:mESC-chr19:Epi	-80297.6	-233660	73065	0.999246
chr5:mESC-chr19:Epi	-89858.8	-243368	63650.6	0.990152
chr6:mESC-chr19:Epi	-71656	-227325	84013.5	0.999982
chr7:mESC-chr19:Epi	-90737.1	-244780	63306.2	0.988837
chr8:mESC-chr19:Epi	-68355	-221502	84791.9	0.999993
chr9:mESC-chr19:Epi	-72426.8	-226549	81695.4	0.999965
chrX:mESC-chr19:Epi	-86346.5	-328135	155442	1
chrY:mESC-chr19:Epi
chr3:Epi-chr2:Epi	62867.3	-77601.2	203336	0.999993
chr4:Epi-chr2:Epi	-47918.1	-182444	86607.6	1
chr5:Epi-chr2:Epi	-12331.8	-142431	117767	1
chr6:Epi-chr2:Epi	-3330.59	-143799	137138	1
chr7:Epi-chr2:Epi	-63892.5	-197391	69606.2	0.999939
chr8:Epi-chr2:Epi	32815.2	-107653	173284	1
chr9:Epi-chr2:Epi	15425.2	-120176	151026	1
chrX:Epi-chr2:Epi	71959.6	-344563	488482	1
chrY:Epi-chr2:Epi
chr1:Fiber-chr2:Epi	14029.9	-103641	131700	1
chr10:Fiber-chr2:Epi	-43163.6	-168242	81915.1	1
chr11:Fiber-chr2:Epi	-144304	-259280	-29327.8	0.000481728
chr12:Fiber-chr2:Epi	12736	-120431	145903	1
chr13:Fiber-chr2:Epi	104940	-27899.6	237779	0.530725
chr14:Fiber-chr2:Epi	29408.6	-110179	168996	1
chr15:Fiber-chr2:Epi	-37914.4	-169801	93972.1	1
chr16:Fiber-chr2:Epi	-17006.6	-168380	134367	1
chr17:Fiber-chr2:Epi	-64872.7	-207201	77455.1	0.999987
chr18:Fiber-chr2:Epi	-1778.51	-145088	141531	1
chr19:Fiber-chr2:Epi	-72101	-214429	70226.9	0.999687
chr2:Fiber-chr2:Epi	-85607.5	-198336	27121	0.644433
chr3:Fiber-chr2:Epi	-47546.8	-178225	83131.3	1
chr4:Fiber-chr2:Epi	-72205.6	-194247	49835.5	0.987816
chr5:Fiber-chr2:Epi	-35692.3	-155318	83933	1
chr6:Fiber-chr2:Epi	-40887.7	-165966	84190.9	1
chr7:Fiber-chr2:Epi	-96939.2	-217556	23678	0.479917
chr8:Fiber-chr2:Epi	-41885.3	-171145	87374.4	1
chr9:Fiber-chr2:Epi	-35016.8	-156510	86476	1
chrX:Fiber-chr2:Epi	13388.2	-309699	336476	1
chrY:Fiber-chr2:Epi	133388	-947634	1.21441e+06	1
chr1:mESC-chr2:Epi	-61202.4	-173640	51235	0.998017
chr10:mESC-chr2:Epi	-97744.4	-216286	20797.4	0.405354
chr11:mESC-chr2:Epi	-163363	-269831	-56895.9	6.41126e-07
chr12:mESC-chr2:Epi	-75685.9	-203113	51741.5	0.986854
chr13:mESC-chr2:Epi	-53314.7	-180007	73377	0.999999
chr14:mESC-chr2:Epi	-72066.4	-203340	59207.3	0.997575
chr15:mESC-chr2:Epi	-115093	-237510	7324	0.11543
chr16:mESC-chr2:Epi	-100585	-234763	33593.1	0.679734
chr17:mESC-chr2:Epi	-143005	-269221	-16788.1	0.00539304
chr18:mESC-chr2:Epi	-84450.8	-216650	47748.7	0.952611
chr19:mESC-chr2:Epi	-133305	-263692	-2918.89	0.0355418
chr2:mESC-chr2:Epi	-128803	-234733	-22873	0.00108253
chr3:mESC-chr2:Epi	-70586.2	-193387	52214.8	0.99324
chr4:mESC-chr2:Epi	-114529	-227356	-1701.44	0.0397937
chr5:mESC-chr2:Epi	-124090	-237116	-11063.1	0.0101522
chr6:mESC-chr2:Epi	-105887	-221830	10056.3	0.161762
chr7:mESC-chr2:Epi	-124968	-238719	-11217.4	0.0100222
chr8:mESC-chr2:Epi	-102586	-215119	9947.76	0.165032
chr9:mESC-chr2:Epi	-106658	-220515	7199.76	0.120637
chrX:mESC-chr2:Epi	-120577	-338915	97760.6	0.997214
chrY:mESC-chr2:Epi
chr4:Epi-chr3:Epi	-110785	-260961	39389.9	0.721341
chr5:Epi-chr3:Epi	-75199.2	-221422	71024	0.999529
chr6:Epi-chr3:Epi	-66197.9	-221719	89323.5	0.999999
chr7:Epi-chr3:Epi	-126760	-276016	22496.3	0.323944
chr8:Epi-chr3:Epi	-30052.1	-185573	125469	1
chr9:Epi-chr3:Epi	-47442.1	-198582	103697	1
chrX:Epi-chr3:Epi	9092.26	-412745	430929	1
chrY:Epi-chr3:Epi
chr1:Fiber-chr3:Epi	-48837.5	-184122	86446.9	1
chr10:Fiber-chr3:Epi	-106031	-247806	35744.1	0.685974
chr11:Fiber-chr3:Epi	-207171	-340119	-74224	3.41274e-07
chr12:Fiber-chr3:Epi	-50131.3	-199091	98827.9	1
chr13:Fiber-chr3:Epi	42072.6	-106594	190739	1
chr14:Fiber-chr3:Epi	-33458.8	-188185	121267	1
chr15:Fiber-chr3:Epi	-100782	-248597	47034.1	0.880743
chr16:Fiber-chr3:Epi	-79873.9	-245311	85563	0.999921
chr17:Fiber-chr3:Epi	-127740	-284943	29462.7	0.447641
chr18:Fiber-chr3:Epi	-64645.8	-222738	93446.3	1
chr19:Fiber-chr3:Epi	-134968	-292171	22234.4	0.295834
chr2:Fiber-chr3:Epi	-148475	-279483	-17466.4	0.00536207
chr3:Fiber-chr3:Epi	-110414	-257153	36324.5	0.66966
chr4:Fiber-chr3:Epi	-135073	-274175	4029.63	0.0760476
chr5:Fiber-chr3:Epi	-98559.6	-235548	38428.3	0.78061
chr6:Fiber-chr3:Epi	-103755	-245530	38020	0.741085
chr7:Fiber-chr3:Epi	-159807	-297662	-21951.6	0.00329968
chr8:Fiber-chr3:Epi	-104753	-250230	40724.3	0.778798
chr9:Fiber-chr3:Epi	-97884.1	-236506	40737.6	0.81988
chrX:Fiber-chr3:Epi	-49479.2	-379390	280431	1
chrY:Fiber-chr3:Epi	70520.8	-1.01256e+06	1.1536e+06	1
chr1:mESC-chr3:Epi	-124070	-254828	6688.24	0.102975
chr10:mESC-chr3:Epi	-160612	-296655	-24568.9	0.00218615
chr11:mESC-chr3:Epi	-226231	-351892	-100569	3.63467e-10
chr12:mESC-chr3:Epi	-138553	-282405	5298.19	0.0848288
chr13:mESC-chr3:Epi	-116182	-259382	27018.1	0.452158
chr14:mESC-chr3:Epi	-134934	-282203	12335.6	0.156038
chr15:mESC-chr3:Epi	-177960	-317392	-38527.9	0.000306434
chr16:mESC-chr3:Epi	-163452	-313317	-13588.2	0.0115166
chr17:mESC-chr3:Epi	-205872	-348652	-63092.1	6.7148e-06
chr18:mESC-chr3:Epi	-147318	-295413	777.048	0.0540484
chr19:mESC-chr3:Epi	-196173	-342652	-49693.6	7.61639e-05
chr2:mESC-chr3:Epi	-191671	-316877	-66463.9	7.03743e-07
chr3:mESC-chr3:Epi	-133454	-273223	6316.18	0.0950708
chr4:mESC-chr3:Epi	-177396	-308489	-46302.6	5.53738e-05
chr5:mESC-chr3:Epi	-186957	-318222	-55692.1	1.03249e-05
chr6:mESC-chr3:Epi	-168754	-302539	-34969.6	0.000421548
chr7:mESC-chr3:Epi	-187835	-319724	-55946.4	1.03447e-05
chr8:mESC-chr3:Epi	-165453	-296294	-34612.5	0.000394255
chr9:mESC-chr3:Epi	-169525	-301506	-37544	0.000257022
chrX:mESC-chr3:Epi	-183445	-411758	44868.6	0.480705
chrY:mESC-chr3:Epi
chr5:Epi-chr4:Epi	35586.3	-104938	176110	1
chr6:Epi-chr4:Epi	44587.6	-105588	194763	1
chr7:Epi-chr4:Epi	-15974.4	-159652	127703	1
chr8:Epi-chr4:Epi	80733.4	-69442	230909	0.998533
chr9:Epi-chr4:Epi	63343.3	-82289.5	208976	0.999997
chrX:Epi-chr4:Epi	119878	-300018	539773	1
chrY:Epi-chr4:Epi
chr1:Fiber-chr4:Epi	61948	-67155	191051	0.999934
chr10:Fiber-chr4:Epi	4754.58	-131135	140644	1
chr11:Fiber-chr4:Epi	-96386	-223038	30266.2	0.638517
chr12:Fiber-chr4:Epi	60654.1	-82714.6	204023	0.999999
chr13:Fiber-chr4:Epi	152858	9793.11	295923	0.0168449
chr14:Fiber-chr4:Epi	77326.7	-72024.7	226678	0.999437
chr15:Fiber-chr4:Epi	10003.8	-132177	152184	1
chr16:Fiber-chr4:Epi	30911.6	-129510	191333	1
chr17:Fiber-chr4:Epi	-16954.6	-168870	134961	1
chr18:Fiber-chr4:Epi	46139.6	-106696	198976	1
chr19:Fiber-chr4:Epi	-24182.8	-176099	127733	1
chr2:Fiber-chr4:Epi	-37689.3	-162305	86925.8	1
chr3:Fiber-chr4:Epi	371.347	-140689	141432	1
chr4:Fiber-chr4:Epi	-24287.4	-157386	108811	1
chr5:Fiber-chr4:Epi	12225.8	-118661	143113	1
chr6:Fiber-chr4:Epi	7030.44	-128859	142920	1
chr7:Fiber-chr4:Epi	-49021.1	-180815	82773.2	1
chr8:Fiber-chr4:Epi	6032.87	-133714	145780	1
chr9:Fiber-chr4:Epi	12901.4	-119695	145497	1
chrX:Fiber-chr4:Epi	61306.3	-266118	388731	1
chrY:Fiber-chr4:Epi	181306	-901020	1.26363e+06	1
chr1:mESC-chr4:Epi	-13284.2	-137636	111068	1
chr10:mESC-chr4:Epi	-49826.3	-179724	80071.4	1
chr11:mESC-chr4:Epi	-115445	-234427	3536.06	0.0768517
chr12:mESC-chr4:Epi	-27767.8	-165822	110287	1
chr13:mESC-chr4:Epi	-5396.59	-142772	131979	1
chr14:mESC-chr4:Epi	-24148.2	-165760	117464	1
chr15:mESC-chr4:Epi	-67174.7	-200618	66268.6	0.999737
chr16:mESC-chr4:Epi	-52666.9	-196976	91641.8	1
chr17:mESC-chr4:Epi	-95086.6	-232024	41850.8	0.851074
chr18:mESC-chr4:Epi	-36532.7	-179004	105938	1
chr19:mESC-chr4:Epi	-85387.2	-226177	55402.9	0.980482
chr2:mESC-chr4:Epi	-80885.1	-199386	37615.8	0.879054
chr3:mESC-chr4:Epi	-22668.1	-156464	111128	1
chr4:mESC-chr4:Epi	-66610.4	-191315	58094	0.998748
chr5:mESC-chr4:Epi	-76171.6	-201056	48713.3	0.978354
chr6:mESC-chr4:Epi	-57968.7	-185499	69561.9	0.999988
chr7:mESC-chr4:Epi	-77049.9	-202590	48490.7	0.975794
chr8:mESC-chr4:Epi	-54667.7	-179107	69771.2	0.999996
chr9:mESC-chr4:Epi	-58739.6	-184377	66897.8	0.99997
chrX:mESC-chr4:Epi	-72659.2	-297365	152047	1
chrY:mESC-chr4:Epi
chr6:Epi-chr5:Epi	9001.25	-137222	155224	1
chr7:Epi-chr5:Epi	-51560.7	-191102	87980.4	1
chr8:Epi-chr5:Epi	45147.1	-101076	191370	1
chr9:Epi-chr5:Epi	27757	-113797	169311	1
chrX:Epi-chr5:Epi	84291.4	-334207	502790	1
chrY:Epi-chr5:Epi
chr1:Fiber-chr5:Epi	26361.7	-98121.9	150845	1
chr10:Fiber-chr5:Epi	-30831.7	-162340	100677	1
chr11:Fiber-chr5:Epi	-131972	-253912	-10032.3	0.0133165
chr12:Fiber-chr5:Epi	25067.8	-114156	164291	1
chr13:Fiber-chr5:Epi	117272	-21638.8	256182	0.33984
chr14:Fiber-chr5:Epi	41740.4	-103636	187117	1
chr15:Fiber-chr5:Epi	-25582.5	-163582	112417	1
chr16:Fiber-chr5:Epi	-4674.74	-161403	152053	1
chr17:Fiber-chr5:Epi	-52540.9	-200551	95469.3	1
chr18:Fiber-chr5:Epi	10553.3	-138401	159508	1
chr19:Fiber-chr5:Epi	-59769.1	-207779	88241.1	1
chr2:Fiber-chr5:Epi	-73275.6	-193098	46547.2	0.977307
chr3:Fiber-chr5:Epi	-35215	-172060	101630	1
chr4:Fiber-chr5:Epi	-59873.8	-188497	68749.1	0.999974
chr5:Fiber-chr5:Epi	-23360.5	-149693	102973	1
chr6:Fiber-chr5:Epi	-28555.9	-160064	102953	1
chr7:Fiber-chr5:Epi	-84607.4	-211880	42665.2	0.914594
chr8:Fiber-chr5:Epi	-29553.4	-165045	105938	1
chr9:Fiber-chr5:Epi	-22684.9	-150788	105418	1
chrX:Fiber-chr5:Epi	25720	-299911	351351	1
chrY:Fiber-chr5:Epi	145720	-936065	1.22751e+06	1
chr1:mESC-chr5:Epi	-48870.5	-168419	70678.4	1
chr10:mESC-chr5:Epi	-85412.6	-210720	39894.9	0.881143
chr11:mESC-chr5:Epi	-151032	-264984	-37079.3	0.00010417
chr12:mESC-chr5:Epi	-63354.1	-197098	70390.3	0.999956
chr13:mESC-chr5:Epi	-40982.9	-174027	92060.7	1
chr14:mESC-chr5:Epi	-59734.5	-197148	77679.3	0.999997
chr15:mESC-chr5:Epi	-102761	-231740	26218.4	0.505614
chr16:mESC-chr5:Epi	-88253.2	-228444	51938	0.962594
chr17:mESC-chr5:Epi	-130673	-263264	1918.32	0.0618483
chr18:mESC-chr5:Epi	-72119	-210418	66179.6	0.99932
chr19:mESC-chr5:Epi	-120974	-257540	15593.1	0.222147
chr2:mESC-chr5:Epi	-116471	-229922	-3020.87	0.0332622
chr3:mESC-chr5:Epi	-58254.4	-187598	71089.7	0.999991
chr4:mESC-chr5:Epi	-102197	-222112	17718.9	0.314821
chr5:mESC-chr5:Epi	-111758	-231861	8345.45	0.130673
chr6:mESC-chr5:Epi	-93555	-216407	29297	0.636693
chr7:mESC-chr5:Epi	-112636	-233421	8148.8	0.12736
chr8:mESC-chr5:Epi	-90254	-209894	29385.5	0.662712
chr9:mESC-chr5:Epi	-94325.9	-215211	26559.7	0.566943
chrX:mESC-chr5:Epi	-108246	-330329	113838	0.999895
chrY:mESC-chr5:Epi
chr7:Epi-chr6:Epi	-60562	-209818	88694.2	1
chr8:Epi-chr6:Epi	36145.8	-119376	191667	1
chr9:Epi-chr6:Epi	18755.8	-132384	169895	1
chrX:Epi-chr6:Epi	75290.2	-346547	497127	1
chrY:Epi-chr6:Epi
chr1:Fiber-chr6:Epi	17360.5	-117924	152645	1
chr10:Fiber-chr6:Epi	-39833	-181608	101942	1
chr11:Fiber-chr6:Epi	-140974	-273921	-8026.05	0.0192826
chr12:Fiber-chr6:Epi	16066.6	-132893	165026	1
chr13:Fiber-chr6:Epi	108270	-40396.3	256937	0.75274
chr14:Fiber-chr6:Epi	32739.2	-121987	187465	1
chr15:Fiber-chr6:Epi	-34583.8	-182400	113232	1
chr16:Fiber-chr6:Epi	-13676	-179113	151761	1
chr17:Fiber-chr6:Epi	-61542.1	-218745	95660.6	1
chr18:Fiber-chr6:Epi	1552.08	-156540	159644	1
chr19:Fiber-chr6:Epi	-68770.4	-225973	88432.4	0.999997
chr2:Fiber-chr6:Epi	-82276.9	-213285	48731.5	0.964036
chr3:Fiber-chr6:Epi	-44216.2	-190955	102522	1
chr4:Fiber-chr6:Epi	-68875	-207978	70227.5	0.999835
chr5:Fiber-chr6:Epi	-32361.7	-169350	104626	1
chr6:Fiber-chr6:Epi	-37557.1	-179332	104218	1
chr7:Fiber-chr6:Epi	-93608.6	-231464	44246.3	0.886743
chr8:Fiber-chr6:Epi	-38554.7	-184032	106922	1
chr9:Fiber-chr6:Epi	-31686.2	-170308	106936	1
chrX:Fiber-chr6:Epi	16718.8	-313192	346629	1
chrY:Fiber-chr6:Epi	136719	-946362	1.2198e+06	1
chr1:mESC-chr6:Epi	-57871.8	-188630	72886.2	0.999995
chr10:mESC-chr6:Epi	-94413.8	-230457	41629	0.852025
chr11:mESC-chr6:Epi	-160033	-285694	-34371.4	0.000325403
chr12:mESC-chr6:Epi	-72355.3	-216207	71496.1	0.999743
chr13:mESC-chr6:Epi	-49984.1	-193184	93216	1
chr14:mESC-chr6:Epi	-68735.8	-216005	78533.5	0.999972
chr15:mESC-chr6:Epi	-111762	-251195	27670	0.48778
chr16:mESC-chr6:Epi	-97254.5	-247119	52609.7	0.939625
chr17:mESC-chr6:Epi	-139674	-282454	3105.79	0.0686711
chr18:mESC-chr6:Epi	-81120.2	-229215	66975	0.997698
chr19:mESC-chr6:Epi	-129975	-276454	16504.3	0.218475
chr2:mESC-chr6:Epi	-125473	-250679	-266.005	0.048437
chr3:mESC-chr6:Epi	-67255.6	-207025	72514.1	0.999928
chr4:mESC-chr6:Epi	-111198	-242291	19895.3	0.327187
chr5:mESC-chr6:Epi	-120759	-252024	10505.8	0.14908
chr6:mESC-chr6:Epi	-102556	-236341	31228.3	0.618064
chr7:mESC-chr6:Epi	-121637	-253526	10251.5	0.144894
chr8:mESC-chr6:Epi	-99255.3	-230096	31585.5	0.647416
chr9:mESC-chr6:Epi	-103327	-235308	28654	0.557201
chrX:mESC-chr6:Epi	-117247	-345560	111066	0.999547
chrY:mESC-chr6:Epi
chr8:Epi-chr7:Epi	96707.8	-52548.4	245964	0.941035
chr9:Epi-chr7:Epi	79317.7	-65367.1	224003	0.997653
chrX:Epi-chr7:Epi	135852	-283715	555420	1
chrY:Epi-chr7:Epi
chr1:Fiber-chr7:Epi	77922.4	-50110.2	205955	0.97919
chr10:Fiber-chr7:Epi	20729	-114144	155602	1
chr11:Fiber-chr7:Epi	-80411.6	-205973	45149.3	0.950705
chr12:Fiber-chr7:Epi	76628.5	-65777.1	219034	0.998499
chr13:Fiber-chr7:Epi	168832	26732.7	310932	0.00188629
chr14:Fiber-chr7:Epi	93301.1	-55126	241728	0.963489
chr15:Fiber-chr7:Epi	25978.2	-115231	167187	1
chr16:Fiber-chr7:Epi	46886	-112676	206448	1
chr17:Fiber-chr7:Epi	-980.168	-151987	150027	1
chr18:Fiber-chr7:Epi	62114	-89819	214047	1
chr19:Fiber-chr7:Epi	-8208.43	-159216	142799	1
chr2:Fiber-chr7:Epi	-21714.9	-145221	101791	1
chr3:Fiber-chr7:Epi	16345.7	-123735	156427	1
chr4:Fiber-chr7:Epi	-8313.05	-140374	123748	1
chr5:Fiber-chr7:Epi	28200.2	-101631	158032	1
chr6:Fiber-chr7:Epi	23004.8	-111868	157878	1
chr7:Fiber-chr7:Epi	-33046.7	-163793	97699.3	1
chr8:Fiber-chr7:Epi	22007.3	-116752	160766	1
chr9:Fiber-chr7:Epi	28875.8	-102678	160430	1
chrX:Fiber-chr7:Epi	77280.7	-249723	404285	1
chrY:Fiber-chr7:Epi	197281	-884918	1.27948e+06	1
chr1:mESC-chr7:Epi	2690.18	-120550	125930	1
chr10:mESC-chr7:Epi	-33851.9	-162686	94982	1
chr11:mESC-chr7:Epi	-99470.9	-217290	18348.1	0.3397
chr12:mESC-chr7:Epi	-11793.4	-148847	125260	1
chr13:mESC-chr7:Epi	10577.8	-125792	146948	1
chr14:mESC-chr7:Epi	-8173.84	-148811	132463	1
chr15:mESC-chr7:Epi	-51200.3	-183608	81207.7	1
chr16:mESC-chr7:Epi	-36692.5	-180044	106659	1
chr17:mESC-chr7:Epi	-79112.2	-215041	56816.5	0.991238
chr18:mESC-chr7:Epi	-20558.3	-162060	120943	1
chr19:mESC-chr7:Epi	-69412.8	-209222	70396.4	0.999822
chr2:mESC-chr7:Epi	-64910.7	-182244	52423.1	0.9971
chr3:mESC-chr7:Epi	-6693.66	-139457	126070	1
chr4:mESC-chr7:Epi	-50636	-174232	72959.9	1
chr5:mESC-chr7:Epi	-60197.2	-183975	63580.8	0.999902
chr6:mESC-chr7:Epi	-41994.3	-168441	84452.6	1
chr7:mESC-chr7:Epi	-61075.5	-185515	63364.1	0.999872
chr8:mESC-chr7:Epi	-38693.3	-162021	84634.7	1
chr9:mESC-chr7:Epi	-42765.2	-167302	81772	1
chrX:mESC-chr7:Epi	-56684.8	-280777	167408	1
chrY:mESC-chr7:Epi
chr9:Epi-chr8:Epi	-17390	-168530	133750	1
chrX:Epi-chr8:Epi	39144.3	-382693	460981	1
chrY:Epi-chr8:Epi
chr1:Fiber-chr8:Epi	-18785.4	-154070	116499	1
chr10:Fiber-chr8:Epi	-75978.8	-217754	65796.2	0.998642
chr11:Fiber-chr8:Epi	-177119	-310067	-44171.9	8.92606e-05
chr12:Fiber-chr8:Epi	-20079.3	-169038	128880	1
chr13:Fiber-chr8:Epi	72124.6	-76542.2	220791	0.999909
chr14:Fiber-chr8:Epi	-3406.68	-158133	151319	1
chr15:Fiber-chr8:Epi	-70729.6	-218545	77086.2	0.99994
chr16:Fiber-chr8:Epi	-49821.8	-215259	115615	1
chr17:Fiber-chr8:Epi	-97688	-254891	59514.8	0.969927
chr18:Fiber-chr8:Epi	-34593.7	-192686	123498	1
chr19:Fiber-chr8:Epi	-104916	-262119	52286.5	0.909859
chr2:Fiber-chr8:Epi	-118423	-249431	12585.6	0.180754
chr3:Fiber-chr8:Epi	-80362	-227101	66376.6	0.997709
chr4:Fiber-chr8:Epi	-105021	-244123	34081.7	0.660523
chr5:Fiber-chr8:Epi	-68507.5	-205495	68480.4	0.999781
chr6:Fiber-chr8:Epi	-73702.9	-215478	68072	0.999373
chr7:Fiber-chr8:Epi	-129754	-267609	8100.5	0.113836
chr8:Fiber-chr8:Epi	-74700.5	-220177	70776.4	0.999548
chr9:Fiber-chr8:Epi	-67832	-206454	70789.7	0.999883
chrX:Fiber-chr8:Epi	-19427.1	-349338	310484	1
chrY:Fiber-chr8:Epi	100573	-982508	1.18365e+06	1
chr1:mESC-chr8:Epi	-94017.6	-224776	36740.3	0.782014
chr10:mESC-chr8:Epi	-130560	-266603	5483.16	0.0889683
chr11:mESC-chr8:Epi	-196179	-321840	-70517.2	3.16159e-07
chr12:mESC-chr8:Epi	-108501	-252353	35350.3	0.663162
chr13:mESC-chr8:Epi	-86130	-229330	57070.2	0.983279
chr14:mESC-chr8:Epi	-104882	-252151	42387.7	0.80256
chr15:mESC-chr8:Epi	-147908	-287340	-8475.79	0.0191491
chr16:mESC-chr8:Epi	-133400	-283264	16463.9	0.211722
chr17:mESC-chr8:Epi	-175820	-318600	-33040	0.000788953
chr18:mESC-chr8:Epi	-117266	-265361	30829.1	0.52381
chr19:mESC-chr8:Epi	-166121	-312600	-19641.6	0.00528664
chr2:mESC-chr8:Epi	-161618	-286825	-36411.8	0.000223897
chr3:mESC-chr8:Epi	-103401	-243171	36368.3	0.714188
chr4:mESC-chr8:Epi	-147344	-278437	-16250.5	0.00636549
chr5:mESC-chr8:Epi	-156905	-288170	-25640	0.00163608
chr6:mESC-chr8:Epi	-138702	-272487	-4917.54	0.0283331
chr7:mESC-chr8:Epi	-157783	-289672	-25894.3	0.0016038
chr8:mESC-chr8:Epi	-135401	-266242	-4560.37	0.0292061
chr9:mESC-chr8:Epi	-139473	-271454	-7491.88	0.0204694
chrX:mESC-chr8:Epi	-153393	-381706	74920.6	0.901412
chrY:mESC-chr8:Epi
chrX:Epi-chr9:Epi	56534.4	-363707	476776	1
chrY:Epi-chr9:Epi
chr1:Fiber-chr9:Epi	-1395.33	-131619	128828	1
chr10:Fiber-chr9:Epi	-58588.8	-195543	78365.4	0.999998
chr11:Fiber-chr9:Epi	-159729	-287523	-31935.3	0.000537175
chr12:Fiber-chr9:Epi	-2689.21	-147068	141689	1
chr13:Fiber-chr9:Epi	89514.7	-54562	233591	0.970022
chr14:Fiber-chr9:Epi	13983.4	-136338	164304	1
chr15:Fiber-chr9:Epi	-53339.6	-196538	89858.9	1
chr16:Fiber-chr9:Epi	-32431.8	-193757	128893	1
chr17:Fiber-chr9:Epi	-80297.9	-233167	72571.3	0.99918
chr18:Fiber-chr9:Epi	-17203.7	-170987	136580	1
chr19:Fiber-chr9:Epi	-87526.2	-240395	65343	0.993779
chr2:Fiber-chr9:Epi	-101033	-226808	24742.8	0.48144
chr3:Fiber-chr9:Epi	-62972	-205058	79114.3	0.999995
chr4:Fiber-chr9:Epi	-87630.8	-221816	46554.9	0.933704
chr5:Fiber-chr9:Epi	-51117.5	-183110	80874.9	1
chr6:Fiber-chr9:Epi	-56312.9	-193267	80641.2	1
chr7:Fiber-chr9:Epi	-112364	-245256	20527.5	0.335687
chr8:Fiber-chr9:Epi	-57310.5	-198093	83472.4	1
chr9:Fiber-chr9:Epi	-50441.9	-184129	83245.2	1
chrX:Fiber-chr9:Epi	-2037.04	-329905	325831	1
chrY:Fiber-chr9:Epi	117963	-964498	1.20042e+06	1
chr1:mESC-chr9:Epi	-76627.6	-202142	48887.1	0.977984
chr10:mESC-chr9:Epi	-113170	-244181	17841.6	0.280585
chr11:mESC-chr9:Epi	-178789	-298985	-58592.6	2.14954e-06
chr12:mESC-chr9:Epi	-91111.1	-230214	47991.4	0.930774
chr13:mESC-chr9:Epi	-68739.9	-207169	69689	0.999821
chr14:mESC-chr9:Epi	-87491.6	-230126	55142.7	0.976036
chr15:mESC-chr9:Epi	-130518	-265046	4009.46	0.0769428
chr16:mESC-chr9:Epi	-116010	-261322	29301.6	0.499582
chr17:mESC-chr9:Epi	-158430	-296424	-20435.8	0.00407367
chr18:mESC-chr9:Epi	-99876	-243363	43610.8	0.846803
chr19:mESC-chr9:Epi	-148731	-290549	-6912.38	0.0233503
chr2:mESC-chr9:Epi	-144228	-263949	-24508	0.00135707
chr3:mESC-chr9:Epi	-86011.4	-220889	48865.8	0.953899
chr4:mESC-chr9:Epi	-129954	-255818	-4089.84	0.0303221
chr5:mESC-chr9:Epi	-139515	-265558	-13472.2	0.00865724
chr6:mESC-chr9:Epi	-121312	-249977	7352.6	0.111457
chr7:mESC-chr9:Epi	-140393	-267086	-13700.8	0.00846562
chr8:mESC-chr9:Epi	-118011	-243612	7589.82	0.116333
chr9:mESC-chr9:Epi	-122083	-248871	4705.45	0.0851584
chrX:mESC-chr9:Epi	-136003	-361354	89348.8	0.98218
chrY:mESC-chr9:Epi
chrY:Epi-chrX:Epi
chr1:Fiber-chrX:Epi	-57929.7	-472733	356873	1
chr10:Fiber-chrX:Epi	-115123	-532088	301842	1
chr11:Fiber-chrX:Epi	-216264	-630310	197783	0.999291
chr12:Fiber-chrX:Epi	-59223.6	-478686	360238	1
chr13:Fiber-chrX:Epi	32980.3	-386378	452339	1
chr14:Fiber-chrX:Epi	-42551	-464095	378993	1
chr15:Fiber-chrX:Epi	-109874	-528931	309183	1
chr16:Fiber-chrX:Epi	-88966.2	-514559	336626	1
chr17:Fiber-chrX:Epi	-136832	-559292	285627	1
chr18:Fiber-chrX:Epi	-73738.1	-496530	349053	1
chr19:Fiber-chrX:Epi	-144061	-566520	278399	1
chr2:Fiber-chrX:Epi	-157567	-570995	255861	1
chr3:Fiber-chrX:Epi	-119506	-538185	299172	1
chr4:Fiber-chrX:Epi	-144165	-560229	271899	1
chr5:Fiber-chrX:Epi	-107652	-523013	307710	1
chr6:Fiber-chrX:Epi	-112847	-529812	304118	1
chr7:Fiber-chrX:Epi	-168899	-584547	246750	1
chr8:Fiber-chrX:Epi	-113845	-532083	304393	1
chr9:Fiber-chrX:Epi	-106976	-522880	308927	1
chrX:Fiber-chrX:Epi	-58571.4	-571017	453874	1
chrY:Fiber-chrX:Epi	61428.6	-1.09045e+06	1.21331e+06	1
chr1:mESC-chrX:Epi	-133162	-546511	280187	1
chr10:mESC-chrX:Epi	-169704	-584755	245347	1
chr11:mESC-chrX:Epi	-235323	-647088	176442	0.994021
chr12:mESC-chrX:Epi	-147646	-565321	270030	1
chr13:mESC-chrX:Epi	-125274	-542726	292177	1
chr14:mESC-chrX:Epi	-144026	-562891	274839	1
chr15:mESC-chrX:Epi	-187052	-603227	229122	0.999992
chr16:mESC-chrX:Epi	-172545	-592329	247240	1
chr17:mESC-chrX:Epi	-214964	-632272	202343	0.999508
chr18:mESC-chrX:Epi	-156410	-575566	262746	1
chr19:mESC-chrX:Epi	-205265	-623853	213323	0.999875
chr2:mESC-chrX:Epi	-200763	-612389	210864	0.999893
chr3:mESC-chrX:Epi	-142546	-558833	273742	1
chr4:mESC-chrX:Epi	-186488	-599943	226967	0.999991
chr5:mESC-chrX:Epi	-196049	-609559	217460	0.999954
chr6:mESC-chrX:Epi	-177846	-592163	236470	0.999998
chr7:mESC-chrX:Epi	-196928	-610636	216780	0.999948
chr8:mESC-chrX:Epi	-174545	-587920	238830	0.999999
chr9:mESC-chrX:Epi	-178617	-592355	235120	0.999998
chrX:mESC-chrX:Epi	-192537	-646284	261210	0.999999
chrY:mESC-chrX:Epi
chr1:Fiber-chrY:Epi
chr10:Fiber-chrY:Epi
chr11:Fiber-chrY:Epi
chr12:Fiber-chrY:Epi
chr13:Fiber-chrY:Epi
chr14:Fiber-chrY:Epi
chr15:Fiber-chrY:Epi
chr16:Fiber-chrY:Epi
chr17:Fiber-chrY:Epi
chr18:Fiber-chrY:Epi
chr19:Fiber-chrY:Epi
chr2:Fiber-chrY:Epi
chr3:Fiber-chrY:Epi
chr4:Fiber-chrY:Epi
chr5:Fiber-chrY:Epi
chr6:Fiber-chrY:Epi
chr7:Fiber-chrY:Epi
chr8:Fiber-chrY:Epi
chr9:Fiber-chrY:Epi
chrX:Fiber-chrY:Epi
chrY:Fiber-chrY:Epi
chr1:mESC-chrY:Epi
chr10:mESC-chrY:Epi
chr11:mESC-chrY:Epi
chr12:mESC-chrY:Epi
chr13:mESC-chrY:Epi
chr14:mESC-chrY:Epi
chr15:mESC-chrY:Epi
chr16:mESC-chrY:Epi
chr17:mESC-chrY:Epi
chr18:mESC-chrY:Epi
chr19:mESC-chrY:Epi
chr2:mESC-chrY:Epi
chr3:mESC-chrY:Epi
chr4:mESC-chrY:Epi
chr5:mESC-chrY:Epi
chr6:mESC-chrY:Epi
chr7:mESC-chrY:Epi
chr8:mESC-chrY:Epi
chr9:mESC-chrY:Epi
chrX:mESC-chrY:Epi
chrY:mESC-chrY:Epi
chr10:Fiber-chr1:Fiber	-57193.4	-176421	62033.7	0.999935
chr11:Fiber-chr1:Fiber	-158334	-266916	-49752.3	4.48529e-06
chr12:Fiber-chr1:Fiber	-1293.89	-128980	126392	1
chr13:Fiber-chr1:Fiber	90910	-36435.1	218255	0.797516
chr14:Fiber-chr1:Fiber	15378.7	-118990	149748	1
chr15:Fiber-chr1:Fiber	-51944.2	-178295	74406.3	1
chr16:Fiber-chr1:Fiber	-31036.4	-177612	115539	1
chr17:Fiber-chr1:Fiber	-78902.6	-216116	58311.3	0.993183
chr18:Fiber-chr1:Fiber	-15808.4	-154040	122424	1
chr19:Fiber-chr1:Fiber	-86130.8	-223345	51083.1	0.964336
chr2:Fiber-chr1:Fiber	-99637.3	-205836	6561.26	0.118395
chr3:Fiber-chr1:Fiber	-61576.7	-186665	63512.1	0.99986
chr4:Fiber-chr1:Fiber	-86235.5	-202272	29801	0.702506
chr5:Fiber-chr1:Fiber	-49722.2	-163215	63770.8	0.999996
chr6:Fiber-chr1:Fiber	-54917.6	-174145	64309.5	0.999981
chr7:Fiber-chr1:Fiber	-110969	-225507	3568.87	0.0784136
chr8:Fiber-chr1:Fiber	-55915.1	-179521	67691	0.99999
chr9:Fiber-chr1:Fiber	-49046.6	-164506	66413	0.999999
chrX:Fiber-chr1:Fiber	-641.711	-321509	320226	1
chrY:Fiber-chr1:Fiber	119358	-961003	1.19972e+06	1
chr1:mESC-chr1:Fiber	-75232.2	-181122	30657.3	0.807499
chr10:mESC-chr1:Fiber	-111774	-224125	576.067	0.0539531
chr11:mESC-chr1:Fiber	-177393	-276921	-77865.6	6.08579e-10
chr12:mESC-chr1:Fiber	-89715.8	-211405	31973.1	0.722878
chr13:mESC-chr1:Fiber	-67344.6	-188263	53573.7	0.996617
chr14:mESC-chr1:Fiber	-86096.3	-211807	39614.5	0.873864
chr15:mESC-chr1:Fiber	-129123	-245554	-12691.1	0.00833693
chr16:mESC-chr1:Fiber	-114615	-243356	14126	0.211403
chr17:mESC-chr1:Fiber	-157035	-277455	-36614.3	0.000167493
chr18:mESC-chr1:Fiber	-98480.7	-225158	28196.6	0.577706
chr19:mESC-chr1:Fiber	-147335	-272119	-22551.2	0.00218085
chr2:mESC-chr1:Fiber	-142833	-241786	-43880.3	6.46145e-06
chr3:mESC-chr1:Fiber	-84616.1	-201452	32219.4	0.765729
chr4:mESC-chr1:Fiber	-128558	-234862	-22255.1	0.00123619
chr5:mESC-chr1:Fiber	-138120	-244635	-31604.6	0.000196811
chr6:mESC-chr1:Fiber	-119917	-229522	-10311.7	0.0108516
chr7:mESC-chr1:Fiber	-138998	-246281	-31714.9	0.000201592
chr8:mESC-chr1:Fiber	-116616	-222607	-10624	0.00974013
chr9:mESC-chr1:Fiber	-120688	-228084	-13291.3	0.00638897
chrX:mESC-chr1:Fiber	-134607	-349647	80432	0.96596
chrY:mESC-chr1:Fiber
chr11:Fiber-chr10:Fiber	-101141	-217709	15428.2	0.269777
chr12:Fiber-chr10:Fiber	55899.6	-78644.5	190444	0.999999
chr13:Fiber-chr10:Fiber	148103	13883.2	282324	0.00920415
chr14:Fiber-chr10:Fiber	72572.1	-68329.8	213474	0.99951
chr15:Fiber-chr10:Fiber	5249.2	-128028	138526	1
chr16:Fiber-chr10:Fiber	26157	-126429	178743	1
chr17:Fiber-chr10:Fiber	-21709.1	-165327	121908	1
chr18:Fiber-chr10:Fiber	41385.1	-103205	185975	1
chr19:Fiber-chr10:Fiber	-28937.4	-172555	114680	1
chr2:Fiber-chr10:Fiber	-42443.9	-156796	71908.4	1
chr3:Fiber-chr10:Fiber	-4383.24	-136465	127698	1
chr4:Fiber-chr10:Fiber	-29042	-152585	94500.5	1
chr5:Fiber-chr10:Fiber	7471.26	-113685	128628	1
chr6:Fiber-chr10:Fiber	2275.86	-124268	128820	1
chr7:Fiber-chr10:Fiber	-53775.7	-175912	68360.5	0.999996
chr8:Fiber-chr10:Fiber	1278.29	-129400	131956	1
chr9:Fiber-chr10:Fiber	8146.82	-114854	131148	1
chrX:Fiber-chr10:Fiber	56551.7	-267106	380209	1
chrY:Fiber-chr10:Fiber	176552	-904641	1.25774e+06	1
chr1:mESC-chr10:Fiber	-18038.8	-132104	96026.5	1
chr10:mESC-chr10:Fiber	-54580.9	-174668	65506.2	0.999988
chr11:mESC-chr10:Fiber	-120200	-228385	-12014.6	0.00803621
chr12:mESC-chr10:Fiber	-32522.3	-161388	96343.8	1
chr13:mESC-chr10:Fiber	-10151.2	-138290	117988	1
chr14:mESC-chr10:Fiber	-28902.8	-161573	103768	1
chr15:mESC-chr10:Fiber	-71929.3	-195843	51984.5	0.991701
chr16:mESC-chr10:Fiber	-57421.5	-192967	78123.7	0.999999
chr17:mESC-chr10:Fiber	-99841.1	-227510	27827.8	0.560426
chr18:mESC-chr10:Fiber	-41287.3	-174874	92299.6	1
chr19:mESC-chr10:Fiber	-90141.8	-221935	41651.1	0.875928
chr2:mESC-chr10:Fiber	-85639.6	-193296	22017	0.510196
chr3:mESC-chr10:Fiber	-27422.6	-151716	96870.6	1
chr4:mESC-chr10:Fiber	-71364.9	-185814	43084.5	0.968112
chr5:mESC-chr10:Fiber	-80926.2	-195572	33720	0.820567
chr6:mESC-chr10:Fiber	-62723.3	-180246	54799.3	0.998773
chr7:mESC-chr10:Fiber	-81804.4	-197164	33555.6	0.811399
chr8:mESC-chr10:Fiber	-59422.3	-173582	54737.9	0.999352
chr9:mESC-chr10:Fiber	-63494.1	-178960	51971.2	0.997478
chrX:mESC-chr10:Fiber	-77413.8	-296595	141767	1
chrY:mESC-chr10:Fiber
chr12:Fiber-chr11:Fiber	157040	31832.3	282248	0.00049034
chr13:Fiber-chr11:Fiber	249244	124384	374104	2.76991e-11
chr14:Fiber-chr11:Fiber	173713	41696.7	305729	0.000128971
chr15:Fiber-chr11:Fiber	106390	-17455.5	230235	0.294385
chr16:Fiber-chr11:Fiber	127298	-17123.8	271719	0.233092
chr17:Fiber-chr11:Fiber	79431.4	-55479.1	214342	0.988936
chr18:Fiber-chr11:Fiber	142526	6579.8	278471	0.0234805
chr19:Fiber-chr11:Fiber	72203.2	-62707.3	207114	0.998686
chr2:Fiber-chr11:Fiber	58696.7	-44508.6	161902	0.994613
chr3:Fiber-chr11:Fiber	96757.3	-25800.3	219315	0.532556
chr4:Fiber-chr11:Fiber	72098.6	-41204.8	185402	0.95545
chr5:Fiber-chr11:Fiber	108612	-2085.22	219309	0.0658677
chr6:Fiber-chr11:Fiber	103416	-13152.4	219985	0.218853
chr7:Fiber-chr11:Fiber	47364.9	-64403.3	159133	0.999999
chr8:Fiber-chr11:Fiber	102419	-18625.2	223463	0.333802
chr9:Fiber-chr11:Fiber	109287	-3425.13	222000	0.0775741
chrX:Fiber-chr11:Fiber	157692	-162197	477582	0.999855
chrY:Fiber-chr11:Fiber	277692	-802378	1.35776e+06	1
chr1:mESC-chr11:Fiber	83101.8	-19785.4	185989	0.465295
chr10:mESC-chr11:Fiber	46559.7	-62965.6	156085	0.999999
chr11:mESC-chr11:Fiber	-19059.3	-115387	77268	1
chr12:mESC-chr11:Fiber	68618.2	-50467.4	187704	0.992883
chr13:mESC-chr11:Fiber	90989.4	-27308.6	209287	0.608509
chr14:mESC-chr11:Fiber	72237.8	-50954.7	195430	0.989801
chr15:mESC-chr11:Fiber	29211.3	-84496.7	142919	1
chr16:mESC-chr11:Fiber	43719.1	-82563.9	170002	1
chr17:mESC-chr11:Fiber	1299.45	-116490	119088	1
chr18:mESC-chr11:Fiber	59853.3	-64325.3	184032	0.999925
chr19:mESC-chr11:Fiber	10998.8	-111248	133245	1
chr2:mESC-chr11:Fiber	15500.9	-80232.2	111234	1
chr3:mESC-chr11:Fiber	73717.9	-40403.5	187839	0.943694
chr4:mESC-chr11:Fiber	29775.6	-73537.3	133089	1
chr5:mESC-chr11:Fiber	20214.4	-83316.4	123745	1
chr6:mESC-chr11:Fiber	38417.3	-68290	145125	1
chr7:mESC-chr11:Fiber	19336.1	-84984.7	123657	1
chr8:mESC-chr11:Fiber	41718.3	-61274.1	144711	1
chr9:mESC-chr11:Fiber	37646.4	-66790.9	142084	1
chrX:mESC-chr11:Fiber	23726.8	-189850	237304	1
chrY:mESC-chr11:Fiber
chr13:Fiber-chr12:Fiber	92203.9	-49583.9	233992	0.937729
chr14:Fiber-chr12:Fiber	16672.6	-131456	164801	1
chr15:Fiber-chr12:Fiber	-50650.3	-191546	90244.9	1
chr16:Fiber-chr12:Fiber	-29742.6	-189026	129541	1
chr17:Fiber-chr12:Fiber	-77608.7	-228323	73105.1	0.999512
chr18:Fiber-chr12:Fiber	-14514.5	-166156	137127	1
chr19:Fiber-chr12:Fiber	-84837	-235551	65876.9	0.995704
chr2:Fiber-chr12:Fiber	-98343.5	-221490	24803.4	0.498718
chr3:Fiber-chr12:Fiber	-60282.8	-200048	79482	0.999998
chr4:Fiber-chr12:Fiber	-84941.6	-216667	46783.4	0.945166
chr5:Fiber-chr12:Fiber	-48428.3	-177918	81061.7	1
chr6:Fiber-chr12:Fiber	-53623.7	-188168	80920.4	1
chr7:Fiber-chr12:Fiber	-109675	-240082	20731.6	0.350121
chr8:Fiber-chr12:Fiber	-54621.3	-193061	83818.2	1
chr9:Fiber-chr12:Fiber	-47752.7	-178970	83464.4	1
chrX:Fiber-chr12:Fiber	652.174	-326216	327521	1
chrY:Fiber-chr12:Fiber	120652	-961506	1.20281e+06	1
chr1:mESC-chr12:Fiber	-73938.3	-196819	48942	0.983151
chr10:mESC-chr12:Fiber	-110480	-238970	18009.3	0.292084
chr11:mESC-chr12:Fiber	-176099	-293542	-58656.8	1.58417e-06
chr12:mESC-chr12:Fiber	-88421.9	-225152	48308.4	0.942722
chr13:mESC-chr12:Fiber	-66050.7	-202096	69994.3	0.999907
chr14:mESC-chr12:Fiber	-84802.4	-225124	55519.4	0.981719
chr15:mESC-chr12:Fiber	-127829	-259902	4244.32	0.0794891
chr16:mESC-chr12:Fiber	-113321	-256364	29721.7	0.52236
chr17:mESC-chr12:Fiber	-155741	-291343	-20138.1	0.00404189
chr18:mESC-chr12:Fiber	-97186.8	-238375	44001.5	0.865796
chr19:mESC-chr12:Fiber	-146041	-285534	-6549.18	0.0240412
chr2:mESC-chr12:Fiber	-141539	-258495	-24583.4	0.00121547
chr3:mESC-chr12:Fiber	-83322.2	-215752	49107.1	0.962924
chr4:mESC-chr12:Fiber	-127264	-250502	-4027.41	0.0302329
chr5:mESC-chr12:Fiber	-136826	-260245	-13405.9	0.00839367
chr6:mESC-chr12:Fiber	-118623	-244719	7473.39	0.11459
chr7:mESC-chr12:Fiber	-137704	-261787	-13620.8	0.00822292
chr8:mESC-chr12:Fiber	-115322	-238290	7646.64	0.119011
chr9:mESC-chr12:Fiber	-119394	-243575	4787.45	0.0868595
chrX:mESC-chr12:Fiber	-133313	-357208	90581.5	0.986206
chrY:mESC-chr12:Fiber
chr14:Fiber-chr13:Fiber	-75531.3	-223366	72303.1	0.999605
chr15:Fiber-chr13:Fiber	-142854	-283440	-2268.22	0.0391541
chr16:Fiber-chr13:Fiber	-121946	-280957	37063.9	0.616838
chr17:Fiber-chr13:Fiber	-169813	-320237	-19387.8	0.00581767
chr18:Fiber-chr13:Fiber	-106718	-258072	44635.7	0.822753
chr19:Fiber-chr13:Fiber	-177041	-327466	-26616	0.00234752
chr2:Fiber-chr13:Fiber	-190547	-313340	-67754.4	4.057e-07
chr3:Fiber-chr13:Fiber	-152487	-291940	-13033.6	0.0109695
chr4:Fiber-chr13:Fiber	-177145	-308540	-45751.3	6.21103e-05
chr5:Fiber-chr13:Fiber	-140632	-269786	-11478.7	0.0118812
chr6:Fiber-chr13:Fiber	-145828	-280048	-11607.4	0.0123848
chr7:Fiber-chr13:Fiber	-201879	-331952	-71806.4	4.02803e-07
chr8:Fiber-chr13:Fiber	-146825	-284950	-8700.37	0.0184597
chr9:Fiber-chr13:Fiber	-139957	-270842	-9071.59	0.0166035
chrX:Fiber-chr13:Fiber	-91551.7	-418287	235184	1
chrY:Fiber-chr13:Fiber	28448.3	-1.05367e+06	1.11057e+06	1
chr1:mESC-chr13:Fiber	-166142	-288668	-43616.5	5.19496e-05
chr10:mESC-chr13:Fiber	-202684	-330835	-74533.7	1.82779e-07
chr11:mESC-chr13:Fiber	-268303	-385375	-151232	2.69338e-11
chr12:mESC-chr13:Fiber	-180626	-317038	-44214.1	0.000107184
chr13:mESC-chr13:Fiber	-158255	-293979	-22529.9	0.0028998
chr14:mESC-chr13:Fiber	-177006	-317018	-36994.9	0.000396869
chr15:mESC-chr13:Fiber	-220033	-351776	-88289.5	1.57272e-08
chr16:mESC-chr13:Fiber	-205525	-348263	-62786.8	7.05473e-06
chr17:mESC-chr13:Fiber	-247945	-383226	-112663	1.50317e-10
chr18:mESC-chr13:Fiber	-189391	-330270	-48510.9	6.78313e-05
chr19:mESC-chr13:Fiber	-238245	-377425	-99065.4	4.76376e-09
chr2:mESC-chr13:Fiber	-233743	-350326	-117160	2.75223e-11
chr3:mESC-chr13:Fiber	-175526	-307626	-43425.8	9.66307e-05
chr4:mESC-chr13:Fiber	-219468	-342352	-96584.9	5.47832e-10
chr5:mESC-chr13:Fiber	-229030	-352096	-105963	7.77558e-11
chr6:mESC-chr13:Fiber	-210827	-336577	-85076.1	1.31156e-08
chr7:mESC-chr13:Fiber	-229908	-353640	-106176	8.26645e-11
chr8:mESC-chr13:Fiber	-207526	-330140	-84911.6	8.30599e-09
chr9:mESC-chr13:Fiber	-211598	-335428	-87767.4	5.19723e-09
chrX:mESC-chr13:Fiber	-225517	-449218	-1816.86	0.0442514
chrY:mESC-chr13:Fiber
chr15:Fiber-chr14:Fiber	-67322.9	-214302	79655.7	0.999985
chr16:Fiber-chr14:Fiber	-46415.1	-211104	118274	1
chr17:Fiber-chr14:Fiber	-94281.3	-250697	62134.5	0.98259
chr18:Fiber-chr14:Fiber	-31187.1	-188497	126123	1
chr19:Fiber-chr14:Fiber	-101510	-257925	54906.2	0.939595
chr2:Fiber-chr14:Fiber	-115016	-245079	15047	0.225874
chr3:Fiber-chr14:Fiber	-76955.4	-222851	68939.9	0.999088
chr4:Fiber-chr14:Fiber	-101614	-239827	36598.4	0.729823
chr5:Fiber-chr14:Fiber	-65100.9	-201185	70983.3	0.99994
chr6:Fiber-chr14:Fiber	-70296.3	-211198	70605.6	0.999795
chr7:Fiber-chr14:Fiber	-126348	-263305	10609.1	0.144418
chr8:Fiber-chr14:Fiber	-71293.8	-215920	73332.3	0.999855
chr9:Fiber-chr14:Fiber	-64425.3	-202154	73303.3	0.99997
chrX:Fiber-chr14:Fiber	-16020.4	-345557	313516	1
chrY:Fiber-chr14:Fiber	103980	-978988	1.18695e+06	1
chr1:mESC-chr14:Fiber	-90610.9	-220422	39199.8	0.841748
chr10:mESC-chr14:Fiber	-127153	-262286	7979.7	0.114267
chr11:mESC-chr14:Fiber	-192772	-317448	-68096.4	4.70274e-07
chr12:mESC-chr14:Fiber	-105094	-248085	37896.5	0.730595
chr13:mESC-chr14:Fiber	-82723.3	-225059	59612.5	0.99149
chr14:mESC-chr14:Fiber	-101475	-247904	44954	0.854527
chr15:mESC-chr14:Fiber	-144501	-283046	-5956.98	0.0256313
chr16:mESC-chr14:Fiber	-129994	-279032	19044.8	0.257234
chr17:mESC-chr14:Fiber	-172413	-314326	-30500.3	0.00110475
chr18:mESC-chr14:Fiber	-113859	-261119	33400.2	0.593489
chr19:mESC-chr14:Fiber	-162714	-308348	-17079.8	0.00718561
chr2:mESC-chr14:Fiber	-158212	-282429	-33994.7	0.000324371
chr3:mESC-chr14:Fiber	-99994.8	-238879	38889.2	0.779033
chr4:mESC-chr14:Fiber	-143937	-274086	-13788.6	0.00880329
chr5:mESC-chr14:Fiber	-153498	-283820	-23176.8	0.00230662
chr6:mESC-chr14:Fiber	-135295	-268154	-2436.46	0.0378451
chr7:mESC-chr14:Fiber	-154377	-285326	-23426.7	0.00225977
chr8:mESC-chr14:Fiber	-131994	-261889	-2100.27	0.0391329
chr9:mESC-chr14:Fiber	-136066	-267109	-5023.54	0.0276269
chrX:mESC-chr14:Fiber	-149986	-377758	77786.2	0.925253
chrY:mESC-chr14:Fiber
chr16:Fiber-chr15:Fiber	20907.8	-137307	179123	1
chr17:Fiber-chr15:Fiber	-26958.3	-176542	122625	1
chr18:Fiber-chr15:Fiber	36135.9	-114382	186654	1
chr19:Fiber-chr15:Fiber	-34186.6	-183770	115397	1
chr2:Fiber-chr15:Fiber	-47693.1	-169454	74068.1	1
chr3:Fiber-chr15:Fiber	-9632.44	-148178	128913	1
chr4:Fiber-chr15:Fiber	-34291.2	-164722	96139.3	1
chr5:Fiber-chr15:Fiber	2222.06	-125951	130395	1
chr6:Fiber-chr15:Fiber	-2973.34	-136250	130304	1
chr7:Fiber-chr15:Fiber	-59024.9	-188124	70074.3	0.999985
chr8:Fiber-chr15:Fiber	-3970.92	-141179	133237	1
chr9:Fiber-chr15:Fiber	2897.61	-127020	132815	1
chrX:Fiber-chr15:Fiber	51302.5	-275046	377651	1
chrY:Fiber-chr15:Fiber	171303	-910699	1.2533e+06	1
chr1:mESC-chr15:Fiber	-23288	-144780	98203.8	1
chr10:mESC-chr15:Fiber	-59830.1	-186992	67332.3	0.999964
chr11:mESC-chr15:Fiber	-125449	-241438	-9460.19	0.0134802
chr12:mESC-chr15:Fiber	-37771.6	-173255	97712.2	1
chr13:mESC-chr15:Fiber	-15400.4	-150192	119392	1
chr14:mESC-chr15:Fiber	-34152	-173259	104955	1
chr15:mESC-chr15:Fiber	-77178.5	-207961	53603.7	0.988419
chr16:mESC-chr15:Fiber	-62670.7	-204522	79180.9	0.999995
chr17:mESC-chr15:Fiber	-105090	-239436	29255.2	0.559649
chr18:mESC-chr15:Fiber	-46536.5	-186518	93445	1
chr19:mESC-chr15:Fiber	-95391	-233662	42879.5	0.862127
chr2:mESC-chr15:Fiber	-90888.8	-206385	24607.1	0.542046
chr3:mESC-chr15:Fiber	-32671.8	-163814	98470	1
chr4:mESC-chr15:Fiber	-76614.1	-198467	45238.4	0.963349
chr5:mESC-chr15:Fiber	-86175.4	-208213	35861.9	0.819836
chr6:mESC-chr15:Fiber	-67972.5	-192716	56770.9	0.997967
chr7:mESC-chr15:Fiber	-87053.6	-209762	35654.5	0.810501
chr8:mESC-chr15:Fiber	-64671.5	-186252	56909.4	0.998872
chr9:mESC-chr15:Fiber	-68743.4	-191551	54063.9	0.996208
chrX:mESC-chr15:Fiber	-82663	-305799	140473	1
chrY:mESC-chr15:Fiber
chr17:Fiber-chr16:Fiber	-47866.1	-214885	119152	1
chr18:Fiber-chr16:Fiber	15228.1	-152628	183084	1
chr19:Fiber-chr16:Fiber	-55094.4	-222113	111924	1
chr2:Fiber-chr16:Fiber	-68600.9	-211239	74037.4	0.99993
chr3:Fiber-chr16:Fiber	-30540.2	-187749	126669	1
chr4:Fiber-chr16:Fiber	-55199	-205306	94907.6	1
chr5:Fiber-chr16:Fiber	-18685.7	-166835	129463	1
chr6:Fiber-chr16:Fiber	-23881.1	-176468	128705	1
chr7:Fiber-chr16:Fiber	-79932.6	-228884	69018.6	0.998596
chr8:Fiber-chr16:Fiber	-24878.7	-180911	131153	1
chr9:Fiber-chr16:Fiber	-18010.2	-167671	131651	1
chrX:Fiber-chr16:Fiber	30394.7	-304304	365094	1
chrY:Fiber-chr16:Fiber	150395	-934155	1.23494e+06	1
chr1:mESC-chr16:Fiber	-44195.8	-186604	98212.5	1
chr10:mESC-chr16:Fiber	-80737.9	-228014	66537.9	0.997653
chr11:mESC-chr16:Fiber	-146357	-284100	-8613.27	0.0186013
chr12:mESC-chr16:Fiber	-58679.3	-213197	95838.4	1
chr13:mESC-chr16:Fiber	-36308.2	-190220	117603	1
chr14:mESC-chr16:Fiber	-55059.8	-212764	102645	1
chr15:mESC-chr16:Fiber	-98086.3	-248499	52326	0.935094
chr16:mESC-chr16:Fiber	-83578.5	-243709	76551.9	0.999304
chr17:mESC-chr16:Fiber	-125998	-279519	27522.5	0.418714
chr18:mESC-chr16:Fiber	-67444.2	-225920	91031.9	0.999999
chr19:mESC-chr16:Fiber	-116299	-273266	40668.1	0.71035
chr2:mESC-chr16:Fiber	-111797	-249125	25532.1	0.442266
chr3:mESC-chr16:Fiber	-53579.6	-204305	97145.5	1
chr4:mESC-chr16:Fiber	-97521.9	-240238	45194.3	0.877362
chr5:mESC-chr16:Fiber	-107083	-249957	35790.8	0.680249
chr6:mESC-chr16:Fiber	-88880.3	-234073	56312	0.976889
chr7:mESC-chr16:Fiber	-107961	-251409	35486	0.669064
chr8:mESC-chr16:Fiber	-85579.3	-228064	56905	0.983715
chr9:mESC-chr16:Fiber	-89651.1	-233183	53881.1	0.967184
chrX:mESC-chr16:Fiber	-103571	-338750	131609	0.999996
chrY:mESC-chr16:Fiber
chr18:Fiber-chr17:Fiber	63094.2	-96652.3	222841	1
chr19:Fiber-chr17:Fiber	-7228.26	-166095	151638	1
chr2:Fiber-chr17:Fiber	-20734.8	-153735	112265	1
chr3:Fiber-chr17:Fiber	17325.9	-131194	165845	1
chr4:Fiber-chr17:Fiber	-7332.88	-148313	133647	1
chr5:Fiber-chr17:Fiber	29180.4	-109713	168074	1
chr6:Fiber-chr17:Fiber	23985	-119632	167602	1
chr7:Fiber-chr17:Fiber	-32066.5	-171816	107683	1
chr8:Fiber-chr17:Fiber	22987.4	-124286	170260	1
chr9:Fiber-chr17:Fiber	29856	-110649	170361	1
chrX:Fiber-chr17:Fiber	78260.9	-252446	408967	1
chrY:Fiber-chr17:Fiber	198261	-885063	1.28158e+06	1
chr1:mESC-chr17:Fiber	3670.35	-129083	136424	1
chr10:mESC-chr17:Fiber	-32871.7	-170834	105090	1
chr11:mESC-chr17:Fiber	-98490.7	-226227	29245.8	0.601472
chr12:mESC-chr17:Fiber	-10813.2	-156481	134854	1
chr13:mESC-chr17:Fiber	11558	-133466	156582	1
chr14:mESC-chr17:Fiber	-7193.68	-156237	141850	1
chr15:mESC-chr17:Fiber	-50220.1	-191525	91085.1	1
chr16:mESC-chr17:Fiber	-35712.3	-187321	115896	1
chr17:mESC-chr17:Fiber	-78132	-222741	66477.5	0.998342
chr18:mESC-chr17:Fiber	-19578.1	-169438	130282	1
chr19:mESC-chr17:Fiber	-68432.7	-216696	79830.3	0.99998
chr2:mESC-chr17:Fiber	-63930.5	-191220	63358.5	0.999753
chr3:mESC-chr17:Fiber	-5713.49	-147352	135925	1
chr4:mESC-chr17:Fiber	-49655.8	-182739	83427.7	1
chr5:mESC-chr17:Fiber	-59217	-192470	74035.7	0.999994
chr6:mESC-chr17:Fiber	-41014.1	-176750	94721.3	1
chr7:mESC-chr17:Fiber	-60095.3	-193963	73772.1	0.999992
chr8:mESC-chr17:Fiber	-37713.2	-170548	95121.7	1
chr9:mESC-chr17:Fiber	-41785	-175743	92173.2	1
chrX:mESC-chr17:Fiber	-55704.6	-285166	173757	1
chrY:mESC-chr17:Fiber
chr19:Fiber-chr18:Fiber	-70322.5	-230069	89424	0.999996
chr2:Fiber-chr18:Fiber	-83829	-217879	50221.1	0.966513
chr3:Fiber-chr18:Fiber	-45768.3	-195229	103692	1
chr4:Fiber-chr18:Fiber	-70427.1	-212398	71543.9	0.999826
chr5:Fiber-chr18:Fiber	-33913.8	-173813	105986	1
chr6:Fiber-chr18:Fiber	-39109.2	-183700	105481	1
chr7:Fiber-chr18:Fiber	-95160.7	-235910	45588.1	0.89289
chr8:Fiber-chr18:Fiber	-40106.8	-188329	108115	1
chr9:Fiber-chr18:Fiber	-33238.2	-174738	108262	1
chrX:Fiber-chr18:Fiber	15166.7	-315964	346297	1
chrY:Fiber-chr18:Fiber	135167	-948287	1.21862e+06	1
chr1:mESC-chr18:Fiber	-59423.9	-193229	74381.5	0.999994
chr10:mESC-chr18:Fiber	-95965.9	-234940	43008.5	0.860577
chr11:mESC-chr18:Fiber	-161585	-290414	-32755.4	0.000490153
chr12:mESC-chr18:Fiber	-73907.4	-220534	72719.6	0.999727
chr13:mESC-chr18:Fiber	-51536.2	-197524	94451.8	1
chr14:mESC-chr18:Fiber	-70287.9	-220269	79693.7	0.999968
chr15:mESC-chr18:Fiber	-113314	-255608	28979.7	0.507041
chr16:mESC-chr18:Fiber	-98806.5	-251337	53723.8	0.941238
chr17:mESC-chr18:Fiber	-141226	-286802	4349.67	0.0770236
chr18:mESC-chr18:Fiber	-82672.3	-233465	68120.3	0.997649
chr19:mESC-chr18:Fiber	-131527	-280733	17678.8	0.232885
chr2:mESC-chr18:Fiber	-127025	-255411	1361.15	0.0584682
chr3:mESC-chr18:Fiber	-68807.7	-211432	73817	0.999923
chr4:mESC-chr18:Fiber	-112750	-246883	21383	0.351545
chr5:mESC-chr18:Fiber	-122311	-256612	11989.6	0.166775
chr6:mESC-chr18:Fiber	-104108	-240873	32656.2	0.637803
chr7:mESC-chr18:Fiber	-123189	-258100	11721.3	0.162048
chr8:mESC-chr18:Fiber	-100807	-234694	33078.9	0.667939
chr9:mESC-chr18:Fiber	-104879	-239880	30121.7	0.579709
chrX:mESC-chr18:Fiber	-118799	-348871	111273	0.999476
chrY:mESC-chr18:Fiber
chr2:Fiber-chr19:Fiber	-13506.5	-146506	119493	1
chr3:Fiber-chr19:Fiber	24554.2	-123965	173074	1
chr4:Fiber-chr19:Fiber	-104.62	-141084	140875	1
chr5:Fiber-chr19:Fiber	36408.7	-102485	175303	1
chr6:Fiber-chr19:Fiber	31213.3	-112404	174831	1
chr7:Fiber-chr19:Fiber	-24838.3	-164587	114911	1
chr8:Fiber-chr19:Fiber	30215.7	-117057	177489	1
chr9:Fiber-chr19:Fiber	37084.2	-103421	177590	1
chrX:Fiber-chr19:Fiber	85489.1	-245217	416196	1
chrY:Fiber-chr19:Fiber	205489	-877835	1.28881e+06	1
chr1:mESC-chr19:Fiber	10898.6	-121855	143652	1
chr10:mESC-chr19:Fiber	-25643.5	-163605	112318	1
chr11:mESC-chr19:Fiber	-91262.5	-218999	36474	0.795816
chr12:mESC-chr19:Fiber	-3584.94	-149253	142083	1
chr13:mESC-chr19:Fiber	18786.2	-126238	163811	1
chr14:mESC-chr19:Fiber	34.585	-149009	149078	1
chr15:mESC-chr19:Fiber	-42991.9	-184297	98313.4	1
chr16:mESC-chr19:Fiber	-28484.1	-180092	123124	1
chr17:mESC-chr19:Fiber	-70903.7	-215513	73705.8	0.999875
chr18:mESC-chr19:Fiber	-12349.9	-162210	137510	1
chr19:mESC-chr19:Fiber	-61204.4	-209467	87058.6	1
chr2:mESC-chr19:Fiber	-56702.2	-183991	70586.8	0.999994
chr3:mESC-chr19:Fiber	1514.77	-140123	143153	1
chr4:mESC-chr19:Fiber	-42427.5	-175511	90656	1
chr5:mESC-chr19:Fiber	-51988.7	-185241	81264	1
chr6:mESC-chr19:Fiber	-33785.9	-169521	101950	1
chr7:mESC-chr19:Fiber	-52867	-186734	81000.4	1
chr8:mESC-chr19:Fiber	-30484.9	-163320	102350	1
chr9:mESC-chr19:Fiber	-34556.7	-168515	99401.5	1
chrX:mESC-chr19:Fiber	-48476.4	-277938	180985	1
chrY:mESC-chr19:Fiber
chr3:Fiber-chr2:Fiber	38060.7	-82390.7	158512	1
chr4:Fiber-chr2:Fiber	13401.9	-97619.8	124424	1
chr5:Fiber-chr2:Fiber	49915.2	-58445.3	158276	0.999981
chr6:Fiber-chr2:Fiber	44719.8	-69632.5	159072	1
chr7:Fiber-chr2:Fiber	-11331.7	-120786	98122.7	1
chr8:Fiber-chr2:Fiber	43722.2	-75188.8	162633	1
chr9:Fiber-chr2:Fiber	50590.7	-59827.9	161009	0.999984
chrX:Fiber-chr2:Fiber	98995.6	-220093	418084	1
chrY:Fiber-chr2:Fiber	218996	-860838	1.29883e+06	1
chr1:mESC-chr2:Fiber	24405.1	-75963.8	124774	1
chr10:mESC-chr2:Fiber	-12137	-119300	95026.2	1
chr11:mESC-chr2:Fiber	-77756	-171389	15876.9	0.38521
chr12:mESC-chr2:Fiber	9921.56	-106995	126838	1
chr13:mESC-chr2:Fiber	32292.7	-83821.8	148407	1
chr14:mESC-chr2:Fiber	13541.1	-107556	134638	1
chr15:mESC-chr2:Fiber	-29485.4	-140920	81949.2	1
chr16:mESC-chr2:Fiber	-14977.6	-139217	109262	1
chr17:mESC-chr2:Fiber	-57397.2	-172993	58198.6	0.999821
chr18:mESC-chr2:Fiber	1156.65	-120944	123257	1
chr19:mESC-chr2:Fiber	-47697.9	-167833	72437.1	1
chr2:mESC-chr2:Fiber	-43195.7	-136217	49825.7	0.999976
chr3:mESC-chr2:Fiber	15021.3	-96835.2	126878	1
chr4:mESC-chr2:Fiber	-28921	-129726	71884.3	1
chr5:mESC-chr2:Fiber	-38482.2	-139511	62546.4	1
chr6:mESC-chr2:Fiber	-20279.4	-124561	84002	1
chr7:mESC-chr2:Fiber	-39360.5	-141199	62477.5	1
chr8:mESC-chr2:Fiber	-16978.4	-117455	83498.4	1
chr9:mESC-chr2:Fiber	-21050.2	-123008	80907.1	1
chrX:mESC-chr2:Fiber	-34969.9	-247345	177405	1
chrY:mESC-chr2:Fiber
chr4:Fiber-chr3:Fiber	-24658.8	-153867	104550	1
chr5:Fiber-chr3:Fiber	11854.5	-115075	138784	1
chr6:Fiber-chr3:Fiber	6659.1	-125422	138740	1
chr7:Fiber-chr3:Fiber	-49392.4	-177257	78472.1	1
chr8:Fiber-chr3:Fiber	5661.52	-130386	141709	1
chr9:Fiber-chr3:Fiber	12530.1	-116161	141221	1
chrX:Fiber-chr3:Fiber	60935	-264928	386797	1
chrY:Fiber-chr3:Fiber	180935	-900920	1.26279e+06	1
chr1:mESC-chr3:Fiber	-13655.6	-133834	106523	1
chr10:mESC-chr3:Fiber	-50197.6	-176106	75711	1
chr11:mESC-chr3:Fiber	-115817	-230430	-1203.59	0.0426803
chr12:mESC-chr3:Fiber	-28139.1	-162447	106169	1
chr13:mESC-chr3:Fiber	-5767.94	-139378	127842	1
chr14:mESC-chr3:Fiber	-24519.6	-162482	113443	1
chr15:mESC-chr3:Fiber	-67546.1	-197110	62017.5	0.999325
chr16:mESC-chr3:Fiber	-53038.3	-193767	87690.6	1
chr17:mESC-chr3:Fiber	-95457.9	-228617	37701.6	0.788577
chr18:mESC-chr3:Fiber	-36904	-175748	101940	1
chr19:mESC-chr3:Fiber	-85758.6	-222877	51359.8	0.966442
chr2:mESC-chr3:Fiber	-81256.4	-195371	32857.7	0.802891
chr3:mESC-chr3:Fiber	-23039.4	-152966	106887	1
chr4:mESC-chr3:Fiber	-66981.7	-187525	53561.9	0.99679
chr5:mESC-chr3:Fiber	-76542.9	-197273	44187.5	0.958003
chr6:mESC-chr3:Fiber	-58340	-181805	65125.1	0.999959
chr7:mESC-chr3:Fiber	-77421.2	-198830	43987.3	0.953911
chr8:mESC-chr3:Fiber	-55039.1	-175308	65230	0.999985
chr9:mESC-chr3:Fiber	-59110.9	-180620	62397.7	0.999901
chrX:mESC-chr3:Fiber	-73030.6	-295454	149393	1
chrY:mESC-chr3:Fiber
chr5:Fiber-chr4:Fiber	36513.3	-81505	154532	1
chr6:Fiber-chr4:Fiber	31317.9	-92224.7	154860	1
chr7:Fiber-chr4:Fiber	-24733.6	-143757	94289.9	1
chr8:Fiber-chr4:Fiber	30320.3	-97453.5	158094	1
chr9:Fiber-chr4:Fiber	37188.8	-82721.9	157100	1
chrX:Fiber-chr4:Fiber	85593.7	-236902	408090	1
chrY:Fiber-chr4:Fiber	205594	-875252	1.28644e+06	1
chr1:mESC-chr4:Fiber	11003.2	-99722.8	121729	1
chr10:mESC-chr4:Fiber	-25538.8	-142459	91381.1	1
chr11:mESC-chr4:Fiber	-91157.8	-195816	13500.8	0.260529
chr12:mESC-chr4:Fiber	-3480.32	-129400	122440	1
chr13:mESC-chr4:Fiber	18890.9	-106285	144066	1
chr14:mESC-chr4:Fiber	139.205	-129672	129950	1
chr15:mESC-chr4:Fiber	-42887.3	-163734	77959.7	1
chr16:mESC-chr4:Fiber	-28379.5	-161127	104368	1
chr17:mESC-chr4:Fiber	-70799.1	-195494	53895.4	0.994806
chr18:mESC-chr4:Fiber	-12245.2	-142992	118502	1
chr19:mESC-chr4:Fiber	-61099.8	-190013	67813.9	0.999955
chr2:mESC-chr4:Fiber	-56597.6	-160710	47514.4	0.998078
chr3:mESC-chr4:Fiber	1619.39	-119617	122855	1
chr4:mESC-chr4:Fiber	-42322.9	-153445	68798.9	1
chr5:mESC-chr4:Fiber	-51884.1	-163208	59440.2	0.999973
chr6:mESC-chr4:Fiber	-33681.3	-147966	80603.2	1
chr7:mESC-chr4:Fiber	-52762.4	-164822	59297	0.999963
chr8:mESC-chr4:Fiber	-30380.3	-141204	80443.5	1
chr9:mESC-chr4:Fiber	-34452.1	-146620	77715.7	1
chrX:mESC-chr4:Fiber	-48371.8	-265833	169090	1
chrY:mESC-chr4:Fiber
chr6:Fiber-chr5:Fiber	-5195.4	-126352	115961	1
chr7:Fiber-chr5:Fiber	-61246.9	-177792	55298.3	0.99917
chr8:Fiber-chr5:Fiber	-6192.98	-131661	119275	1
chr9:Fiber-chr5:Fiber	675.552	-116776	118127	1
chrX:Fiber-chr5:Fiber	49080.5	-272509	370670	1
chrY:Fiber-chr5:Fiber	169080	-911495	1.24966e+06	1
chr1:mESC-chr5:Fiber	-25510.1	-133568	82547.5	1
chr10:mESC-chr5:Fiber	-62052.1	-176448	52343.9	0.998176
chr11:mESC-chr5:Fiber	-127671	-229502	-25839.9	0.000495367
chr12:mESC-chr5:Fiber	-39993.6	-163574	83586.5	1
chr13:mESC-chr5:Fiber	-17622.4	-140444	105199	1
chr14:mESC-chr5:Fiber	-36374.1	-163916	91168.3	1
chr15:mESC-chr5:Fiber	-79400.6	-197807	39006.2	0.903884
chr16:mESC-chr5:Fiber	-64892.8	-195423	65637.2	0.999815
chr17:mESC-chr5:Fiber	-107312	-229644	15018.7	0.243907
chr18:mESC-chr5:Fiber	-48758.5	-177254	79736.6	1
chr19:mESC-chr5:Fiber	-97613.1	-224242	29016	0.60217
chr2:mESC-chr5:Fiber	-93110.9	-194380	8158.5	0.15005
chr3:mESC-chr5:Fiber	-34893.9	-153698	83910	1
chr4:mESC-chr5:Fiber	-78836.2	-187299	29626.8	0.757359
chr5:mESC-chr5:Fiber	-88397.4	-197068	20273.1	0.444545
chr6:mESC-chr5:Fiber	-70194.5	-181895	41506.4	0.963666
chr7:mESC-chr5:Fiber	-89275.7	-198699	20147.7	0.435863
chr8:mESC-chr5:Fiber	-66893.6	-175051	41264.2	0.972287
chr9:mESC-chr5:Fiber	-70965.4	-180500	38569.1	0.941103
chrX:mESC-chr5:Fiber	-84885.1	-301000	131230	1
chrY:mESC-chr5:Fiber
chr7:Fiber-chr6:Fiber	-56051.5	-178188	66084.6	0.999984
chr8:Fiber-chr6:Fiber	-997.575	-131676	129681	1
chr9:Fiber-chr6:Fiber	5870.95	-117130	128872	1
chrX:Fiber-chr6:Fiber	54275.9	-269382	377934	1
chrY:Fiber-chr6:Fiber	174276	-906917	1.25547e+06	1
chr1:mESC-chr6:Fiber	-20314.7	-134380	93750.6	1
chr10:mESC-chr6:Fiber	-56856.7	-176944	63230.3	0.999956
chr11:mESC-chr6:Fiber	-122476	-230661	-14290.4	0.00548503
chr12:mESC-chr6:Fiber	-34798.2	-163664	94067.9	1
chr13:mESC-chr6:Fiber	-12427	-140566	115712	1
chr14:mESC-chr6:Fiber	-31178.7	-163849	101492	1
chr15:mESC-chr6:Fiber	-74205.2	-198119	49708.6	0.984605
chr16:mESC-chr6:Fiber	-59697.4	-195243	75847.9	0.999996
chr17:mESC-chr6:Fiber	-102117	-229786	25551.9	0.494023
chr18:mESC-chr6:Fiber	-43563.1	-177150	90023.7	1
chr19:mESC-chr6:Fiber	-92417.7	-224211	39375.2	0.833264
chr2:mESC-chr6:Fiber	-87915.5	-195572	19741.1	0.433176
chr3:mESC-chr6:Fiber	-29698.5	-153992	94594.8	1
chr4:mESC-chr6:Fiber	-73640.8	-188090	40808.6	0.946973
chr5:mESC-chr6:Fiber	-83202	-197848	31444.1	0.760958
chr6:mESC-chr6:Fiber	-64999.1	-182522	52523.4	0.997116
chr7:mESC-chr6:Fiber	-84080.3	-199440	31279.7	0.750868
chr8:mESC-chr6:Fiber	-61698.2	-175858	52462	0.99833
chr9:mESC-chr6:Fiber	-65770	-181235	49695.4	0.994432
chrX:mESC-chr6:Fiber	-79689.7	-298870	139491	1
chrY:mESC-chr6:Fiber
chr8:Fiber-chr7:Fiber	55053.9	-71360.6	181468	0.999997
chr9:Fiber-chr7:Fiber	61922.5	-56538.8	180384	0.999277
chrX:Fiber-chr7:Fiber	110327	-211632	432287	1
chrY:Fiber-chr7:Fiber	230327	-850358	1.31101e+06	1
chr1:mESC-chr7:Fiber	35736.9	-73417.7	144891	1
chr10:mESC-chr7:Fiber	-805.216	-116238	114628	1
chr11:mESC-chr7:Fiber	-66424.2	-169419	36570.5	0.945051
chr12:mESC-chr7:Fiber	21253.3	-103287	145794	1
chr13:mESC-chr7:Fiber	43624.5	-80163.1	167412	1
chr14:mESC-chr7:Fiber	24872.8	-103600	153346	1
chr15:mESC-chr7:Fiber	-18153.6	-137562	101255	1
chr16:mESC-chr7:Fiber	-3645.83	-135085	127794	1
chr17:mESC-chr7:Fiber	-46065.5	-169367	77235.8	1
chr18:mESC-chr7:Fiber	12488.4	-116931	141907	1
chr19:mESC-chr7:Fiber	-36366.2	-163933	91200.3	1
chr2:mESC-chr7:Fiber	-31864	-134303	70575.2	1
chr3:mESC-chr7:Fiber	26353	-93449.6	146156	1
chr4:mESC-chr7:Fiber	-17589.3	-127145	91966.7	1
chr5:mESC-chr7:Fiber	-27150.5	-136912	82611	1
chr6:mESC-chr7:Fiber	-8947.62	-121710	103815	1
chr7:mESC-chr7:Fiber	-28028.8	-138536	82478.1	1
chr8:mESC-chr7:Fiber	-5646.65	-114900	103607	1
chr9:mESC-chr7:Fiber	-9718.49	-120335	100898	1
chrX:mESC-chr7:Fiber	-23638.1	-240304	193028	1
chrY:mESC-chr7:Fiber
chr9:Fiber-chr8:Fiber	6868.53	-120382	134119	1
chrX:Fiber-chr8:Fiber	55273.4	-270023	380570	1
chrY:Fiber-chr8:Fiber	175273	-906411	1.25696e+06	1
chr1:mESC-chr8:Fiber	-19317.1	-137952	99318	1
chr10:mESC-chr8:Fiber	-55859.2	-180295	68576.7	0.999992
chr11:mESC-chr8:Fiber	-121478	-234471	-8485.03	0.0150551
chr12:mESC-chr8:Fiber	-33800.6	-166729	99127.4	1
chr13:mESC-chr8:Fiber	-11429.5	-143652	120794	1
chr14:mESC-chr8:Fiber	-30181.1	-166801	106438	1
chr15:mESC-chr8:Fiber	-73207.6	-201340	54925.2	0.994056
chr16:mESC-chr8:Fiber	-58699.8	-198112	80712.9	0.999999
chr17:mESC-chr8:Fiber	-101119	-232887	30648.3	0.614994
chr18:mESC-chr8:Fiber	-42565.5	-180075	94943.8	1
chr19:mESC-chr8:Fiber	-91420.1	-227187	44347.2	0.898443
chr2:mESC-chr8:Fiber	-86917.9	-199405	25569.1	0.595337
chr3:mESC-chr8:Fiber	-28700.9	-157201	99798.9	1
chr4:mESC-chr8:Fiber	-72643.2	-191648	46361.2	0.978037
chr5:mESC-chr8:Fiber	-82204.4	-201398	36989.2	0.862645
chr6:mESC-chr8:Fiber	-64001.6	-185964	57961.3	0.9992
chr7:mESC-chr8:Fiber	-83082.7	-202963	36797.7	0.854406
chr8:mESC-chr8:Fiber	-60700.6	-179427	58025.7	0.999598
chr9:mESC-chr8:Fiber	-64772.4	-184754	55209.4	0.998375
chrX:mESC-chr8:Fiber	-78692.1	-300285	142901	1
chrY:mESC-chr8:Fiber
chrX:Fiber-chr9:Fiber	48404.9	-273884	370694	1
chrY:Fiber-chr9:Fiber	168405	-912379	1.24919e+06	1
chr1:mESC-chr9:Fiber	-26185.6	-136307	83935.7	1
chr10:mESC-chr9:Fiber	-62727.7	-179075	53619.8	0.998426
chr11:mESC-chr9:Fiber	-128347	-232365	-24328	0.00074968
chr12:mESC-chr9:Fiber	-40669.2	-166058	84719.5	1
chr13:mESC-chr9:Fiber	-18298	-142939	106343	1
chr14:mESC-chr9:Fiber	-37049.6	-166345	92245.9	1
chr15:mESC-chr9:Fiber	-80076.1	-200369	40217	0.912985
chr16:mESC-chr9:Fiber	-65568.3	-197812	66675.2	0.999828
chr17:mESC-chr9:Fiber	-107988	-232146	16169.9	0.263919
chr18:mESC-chr9:Fiber	-49434.1	-179669	80801.3	1
chr19:mESC-chr9:Fiber	-98288.6	-226683	30106	0.621978
chr2:mESC-chr9:Fiber	-93786.5	-197255	9682.22	0.175531
chr3:mESC-chr9:Fiber	-35569.5	-156254	85114.6	1
chr4:mESC-chr9:Fiber	-79511.8	-190031	31007.5	0.780728
chr5:mESC-chr9:Fiber	-89073	-199796	21649.9	0.477081
chr6:mESC-chr9:Fiber	-70870.1	-184569	42828.5	0.968315
chr7:mESC-chr9:Fiber	-89951.3	-201413	21510.7	0.467786
chr8:mESC-chr9:Fiber	-67569.1	-177789	42650.5	0.976284
chr9:mESC-chr9:Fiber	-71641	-183212	39930	0.948635
chrX:mESC-chr9:Fiber	-85560.6	-302715	131594	1
chrY:mESC-chr9:Fiber
chrY:Fiber-chrX:Fiber	120000	-1.00148e+06	1.24148e+06	1
chr1:mESC-chrX:Fiber	-74590.5	-393576	244395	1
chr10:mESC-chrX:Fiber	-111133	-432321	210056	1
chr11:mESC-chrX:Fiber	-176752	-493682	140179	0.996512
chr12:mESC-chrX:Fiber	-89074.1	-413647	235499	1
chr13:mESC-chrX:Fiber	-66702.9	-390987	257582	1
chr14:mESC-chrX:Fiber	-85454.5	-411556	240647	1
chr15:mESC-chrX:Fiber	-128481	-451119	194157	1
chr16:mESC-chrX:Fiber	-113973	-441255	213309	1
chr17:mESC-chrX:Fiber	-156393	-480492	167706	0.999922
chr18:mESC-chrX:Fiber	-97839	-424315	228637	1
chr19:mESC-chrX:Fiber	-146694	-472439	179052	0.999991
chr2:mESC-chrX:Fiber	-142191	-458942	174559	0.999992
chr3:mESC-chrX:Fiber	-83974.4	-406759	238810	1
chr4:mESC-chrX:Fiber	-127917	-447040	191206	1
chr5:mESC-chrX:Fiber	-137478	-456672	181716	0.999998
chr6:mESC-chrX:Fiber	-119275	-439513	200963	1
chr7:mESC-chrX:Fiber	-138356	-457807	181095	0.999998
chr8:mESC-chrX:Fiber	-115974	-434994	203045	1
chr9:mESC-chrX:Fiber	-120046	-439535	199443	1
chrX:mESC-chrX:Fiber	-133966	-503805	235874	1
chrY:mESC-chrX:Fiber
chr1:mESC-chrY:Fiber	-194591	-1.27439e+06	885213	1
chr10:mESC-chrY:Fiber	-231133	-1.31159e+06	849323	1
chr11:mESC-chrY:Fiber	-296752	-1.37595e+06	782446	1
chr12:mESC-chrY:Fiber	-209074	-1.29054e+06	872393	1
chr13:mESC-chrY:Fiber	-186703	-1.26808e+06	894678	1
chr14:mESC-chrY:Fiber	-205455	-1.28738e+06	876472	1
chr15:mESC-chrY:Fiber	-248481	-1.32937e+06	832407	1
chr16:mESC-chrY:Fiber	-233973	-1.31626e+06	848310	1
chr17:mESC-chrY:Fiber	-276393	-1.35772e+06	804932	1
chr18:mESC-chrY:Fiber	-217839	-1.29988e+06	864201	1
chr19:mESC-chrY:Fiber	-266694	-1.34851e+06	815126	1
chr2:mESC-chrY:Fiber	-262191	-1.34134e+06	816954	1
chr3:mESC-chrY:Fiber	-203974	-1.28491e+06	876957	1
chr4:mESC-chrY:Fiber	-247917	-1.32776e+06	831927	1
chr5:mESC-chrY:Fiber	-257478	-1.33734e+06	822387	1
chr6:mESC-chrY:Fiber	-239275	-1.31945e+06	840899	1
chr7:mESC-chrY:Fiber	-258356	-1.3383e+06	821585	1
chr8:mESC-chrY:Fiber	-235974	-1.31579e+06	843839	1
chr9:mESC-chrY:Fiber	-240046	-1.32e+06	839906	1
chrX:mESC-chrY:Fiber	-253966	-1.34987e+06	841938	1
chrY:mESC-chrY:Fiber
chr10:mESC-chr1:mESC	-36542.1	-143399	70314.8	1
chr11:mESC-chr1:mESC	-102161	-195443	-8879	0.010644
chr12:mESC-chr1:mESC	-14483.6	-131120	102153	1
chr13:mESC-chr1:mESC	7887.62	-107944	123719	1
chr14:mESC-chr1:mESC	-10864	-131690	109962	1
chr15:mESC-chr1:mESC	-53890.5	-165031	57249.5	0.99991
chr16:mESC-chr1:mESC	-39382.7	-163358	84593.1	1
chr17:mESC-chr1:mESC	-81802.3	-197114	33509.6	0.810603
chr18:mESC-chr1:mESC	-23248.5	-145080	98583.1	1
chr19:mESC-chr1:mESC	-72103	-191965	47758.8	0.983234
chr2:mESC-chr1:mESC	-67600.8	-160269	25067.5	0.748776
chr3:mESC-chr1:mESC	-9383.84	-120947	102179	1
chr4:mESC-chr1:mESC	-53326.1	-153806	47153.5	0.998935
chr5:mESC-chr1:mESC	-62887.4	-163591	37816.3	0.967297
chr6:mESC-chr1:mESC	-44684.5	-148651	59282.1	0.999998
chr7:mESC-chr1:mESC	-63765.6	-165281	37750	0.963933
chr8:mESC-chr1:mESC	-41383.5	-141534	58766.6	1
chr9:mESC-chr1:mESC	-45455.4	-147091	56180	0.999993
chrX:mESC-chr1:mESC	-59375	-271596	152846	1
chrY:mESC-chr1:mESC
chr11:mESC-chr10:mESC	-65619	-166175	34937.3	0.93444
chr12:mESC-chr10:mESC	22058.5	-100473	144590	1
chr13:mESC-chr10:mESC	44429.7	-77336.6	166196	1
chr14:mESC-chr10:mESC	25678.1	-100849	152205	1
chr15:mESC-chr10:mESC	-17348.4	-134660	99963.7	1
chr16:mESC-chr10:mESC	-2840.62	-132378	126697	1
chr17:mESC-chr10:mESC	-45260.3	-166532	76011.6	1
chr18:mESC-chr10:mESC	13293.6	-114193	140781	1
chr19:mESC-chr10:mESC	-35561	-161167	90045.1	1
chr2:mESC-chr10:mESC	-31058.8	-131046	68928.5	1
chr3:mESC-chr10:mESC	27158.2	-90554.7	144871	1
chr4:mESC-chr10:mESC	-16784.1	-124051	90482.8	1
chr5:mESC-chr10:mESC	-26345.3	-133822	81131.4	1
chr6:mESC-chr10:mESC	-8142.4	-118682	102397	1
chr7:mESC-chr10:mESC	-27223.6	-135461	81014.3	1
chr8:mESC-chr10:mESC	-4841.43	-111800	102117	1
chr9:mESC-chr10:mESC	-8913.27	-117263	99436.9	1
chrX:mESC-chr10:mESC	-22832.9	-238350	192684	1
chrY:mESC-chr10:mESC
chr12:mESC-chr11:mESC	87677.5	-23215	198570	0.528194
chr13:mESC-chr11:mESC	110049	2.365	220095	0.0499839
chr14:mESC-chr11:mESC	91297	-23994.6	206589	0.523623
chr15:mESC-chr11:mESC	48270.6	-56825.9	153367	0.999983
chr16:mESC-chr11:mESC	62778.4	-55809.9	181367	0.999
chr17:mESC-chr11:mESC	20358.7	-89140.2	129858	1
chr18:mESC-chr11:mESC	78912.6	-37432.1	195257	0.888381
chr19:mESC-chr11:mESC	30058	-84222.4	144339	1
chr2:mESC-chr11:mESC	34560.2	-50766.2	119887	1
chr3:mESC-chr11:mESC	92777.2	-12766.5	198321	0.239205
chr4:mESC-chr11:mESC	48834.9	-44916.5	142586	0.99934
chr5:mESC-chr11:mESC	39273.7	-54717.8	133265	0.999999
chr6:mESC-chr11:mESC	57476.6	-40002.7	154956	0.988612
chr7:mESC-chr11:mESC	38395.4	-56465.5	133256	1
chr8:mESC-chr11:mESC	60777.6	-32620.6	154176	0.937098
chr9:mESC-chr11:mESC	56705.7	-38283.3	151695	0.985501
chrX:mESC-chr11:mESC	42786.1	-166333	251905	1
chrY:mESC-chr11:mESC
chr13:mESC-chr12:mESC	22371.2	-108061	152804	1
chr14:mESC-chr12:mESC	3619.53	-131268	138507	1
chr15:mESC-chr12:mESC	-39406.9	-165691	86877.3	1
chr16:mESC-chr12:mESC	-24899.1	-162615	112817	1
chr17:mESC-chr12:mESC	-67318.8	-197290	62652.1	0.999431
chr18:mESC-chr12:mESC	-8764.91	-144553	127024	1
chr19:mESC-chr12:mESC	-57619.5	-191644	76404.6	0.999998
chr2:mESC-chr12:mESC	-53117.3	-163494	57259.5	0.999928
chr3:mESC-chr12:mESC	5099.72	-121557	131756	1
chr4:mESC-chr12:mESC	-38842.6	-155854	78169.2	1
chr5:mESC-chr12:mESC	-48403.8	-165608	68800.4	1
chr6:mESC-chr12:mESC	-30200.9	-150220	89818.4	1
chr7:mESC-chr12:mESC	-49282.1	-167185	68620.5	0.999999
chr8:mESC-chr12:mESC	-26900	-143629	89828.9	1
chr9:mESC-chr12:mESC	-30971.8	-148977	87033.9	1
chrX:mESC-chr12:mESC	-44891.4	-265421	175638	1
chrY:mESC-chr12:mESC
chr14:mESC-chr13:mESC	-18751.6	-152944	115441	1
chr15:mESC-chr13:mESC	-61778.1	-187320	63763.7	0.999862
chr16:mESC-chr13:mESC	-47270.3	-184306	89764.9	1
chr17:mESC-chr13:mESC	-89690	-218940	39559.7	0.852208
chr18:mESC-chr13:mESC	-31136.1	-166234	103962	1
chr19:mESC-chr13:mESC	-79990.6	-213315	53334.2	0.984048
chr2:mESC-chr13:mESC	-75488.5	-185015	34038.2	0.863714
chr3:mESC-chr13:mESC	-17271.5	-143188	108645	1
chr4:mESC-chr13:mESC	-61213.8	-177424	54996.4	0.999119
chr5:mESC-chr13:mESC	-70775	-187179	45629	0.979562
chr6:mESC-chr13:mESC	-52572.1	-171810	66665.9	0.999996
chr7:mESC-chr13:mESC	-71653.3	-188760	45453.8	0.977088
chr8:mESC-chr13:mESC	-49271.1	-165196	66654.2	0.999999
chr9:mESC-chr13:mESC	-53343	-170554	63867.9	0.999987
chrX:mESC-chr13:mESC	-67262.6	-287368	152843	1
chrY:mESC-chr13:mESC
chr15:mESC-chr14:mESC	-43026.5	-173191	87137.7	1
chr16:mESC-chr14:mESC	-28518.7	-169801	112763	1
chr17:mESC-chr14:mESC	-70938.3	-204682	62805.7	0.99895
chr18:mESC-chr14:mESC	-12384.4	-151789	127020	1
chr19:mESC-chr14:mESC	-61239	-198925	76447.1	0.999994
chr2:mESC-chr14:mESC	-56736.8	-171532	58058.9	0.999843
chr3:mESC-chr14:mESC	1480.19	-129045	132006	1
chr4:mESC-chr14:mESC	-42462.1	-163651	78726.9	1
chr5:mESC-chr14:mESC	-52023.3	-173398	69351.5	0.999998
chr6:mESC-chr14:mESC	-33820.5	-157916	90274.9	1
chr7:mESC-chr14:mESC	-52901.6	-174951	69147.7	0.999998
chr8:mESC-chr14:mESC	-30519.5	-151435	90396.4	1
chr9:mESC-chr14:mESC	-34591.3	-156740	87557.6	1
chrX:mESC-chr14:mESC	-48511	-271285	174263	1
chrY:mESC-chr14:mESC
chr16:mESC-chr15:mESC	14507.8	-118585	147601	1
chr17:mESC-chr15:mESC	-27911.8	-152974	97150.4	1
chr18:mESC-chr15:mESC	30642	-100456	161740	1
chr19:mESC-chr15:mESC	-18212.5	-147482	111057	1
chr2:mESC-chr15:mESC	-13710.3	-118263	90841.9	1
chr3:mESC-chr15:mESC	44506.7	-77107.7	166121	1
chr4:mESC-chr15:mESC	564.346	-110970	112099	1
chr5:mESC-chr15:mESC	-8996.86	-120733	102739	1
chr6:mESC-chr15:mESC	9206.01	-105480	123892	1
chr7:mESC-chr15:mESC	-9875.15	-122344	102593	1
chr8:mESC-chr15:mESC	12507	-98730.5	123744	1
chr9:mESC-chr15:mESC	8435.14	-104141	121012	1
chrX:mESC-chr15:mESC	-5484.5	-223157	212188	1
chrY:mESC-chr15:mESC
chr17:mESC-chr16:mESC	-42419.6	-179016	94176.3	1
chr18:mESC-chr16:mESC	16134.2	-126008	158277	1
chr19:mESC-chr16:mESC	-32720.3	-173178	107738	1
chr2:mESC-chr16:mESC	-28218.1	-146324	89888	1
chr3:mESC-chr16:mESC	29998.9	-103448	163445	1
chr4:mESC-chr16:mESC	-13943.5	-138273	110386	1
chr5:mESC-chr16:mESC	-23504.7	-148015	101006	1
chr6:mESC-chr16:mESC	-5301.79	-132466	121862	1
chr7:mESC-chr16:mESC	-24383	-149551	100785	1
chr8:mESC-chr16:mESC	-2000.81	-126064	122062	1
chr9:mESC-chr16:mESC	-6072.66	-131338	119193	1
chrX:mESC-chr16:mESC	-19992.3	-244490	204506	1
chrY:mESC-chr16:mESC
chr18:mESC-chr17:mESC	58553.9	-76099	193207	0.999997
chr19:mESC-chr17:mESC	9699.31	-123174	142573	1
chr2:mESC-chr17:mESC	14201.5	-94775.1	123178	1
chr3:mESC-chr17:mESC	72418.5	-53019.8	197857	0.992589
chr4:mESC-chr17:mESC	28476.2	-87215.8	144168	1
chr5:mESC-chr17:mESC	18915	-96971.6	134802	1
chr6:mESC-chr17:mESC	37117.9	-81615.1	155851	1
chr7:mESC-chr17:mESC	18036.7	-98556.1	134630	1
chr8:mESC-chr17:mESC	40418.8	-74987	155825	1
chr9:mESC-chr17:mESC	36347	-80350.1	153044	1
chrX:mESC-chr17:mESC	22427.3	-197405	242259	1
chrY:mESC-chr17:mESC
chr19:mESC-chr18:mESC	-48854.6	-187424	89714.6	1
chr2:mESC-chr18:mESC	-44352.4	-160206	71500.9	1
chr3:mESC-chr18:mESC	13864.6	-117592	145321	1
chr4:mESC-chr18:mESC	-30077.7	-152269	92113.6	1
chr5:mESC-chr18:mESC	-39638.9	-162014	82736.7	1
chr6:mESC-chr18:mESC	-21436	-146510	103638	1
chr7:mESC-chr18:mESC	-40517.2	-163562	82527.4	1
chr8:mESC-chr18:mESC	-18135	-140055	103785	1
chr9:mESC-chr18:mESC	-22206.9	-145350	100936	1
chrX:mESC-chr18:mESC	-36126.5	-259447	187194	1
chrY:mESC-chr18:mESC
chr2:mESC-chr19:mESC	4502.19	-109278	118282	1
chr3:mESC-chr19:mESC	62719.2	-66914.1	192352	0.999916
chr4:mESC-chr19:mESC	18776.9	-101451	139004	1
chr5:mESC-chr19:mESC	9215.67	-111199	129630	1
chr6:mESC-chr19:mESC	27418.5	-95738	150575	1
chr7:mESC-chr19:mESC	8337.38	-112757	129432	1
chr8:mESC-chr19:mESC	30719.5	-89232.6	150672	1
chr9:mESC-chr19:mESC	26647.7	-94547.3	147843	1
chrX:mESC-chr19:mESC	12728	-209524	234980	1
chrY:mESC-chr19:mESC
chr3:mESC-chr2:mESC	58217	-46784.7	163219	0.996948
chr4:mESC-chr2:mESC	14274.7	-78866.2	107416	1
chr5:mESC-chr2:mESC	4713.48	-88669	98095.9	1
chr6:mESC-chr2:mESC	22916.4	-73975.8	119809	1
chr7:mESC-chr2:mESC	3835.19	-90422.3	98092.7	1
chr8:mESC-chr2:mESC	26217.3	-66567.9	119003	1
chr9:mESC-chr2:mESC	22145.5	-72241	116532	1
chrX:mESC-chr2:mESC	8225.84	-200620	217072	1
chrY:mESC-chr2:mESC
chr4:mESC-chr3:mESC	-43942.3	-155898	68013.5	1
chr5:mESC-chr3:mESC	-53503.5	-165660	58653.4	0.999945
chr6:mESC-chr3:mESC	-35300.6	-150396	79794.9	1
chr7:mESC-chr3:mESC	-54381.8	-167268	58504.7	0.999926
chr8:mESC-chr3:mESC	-31999.7	-143660	79660.4	1
chr9:mESC-chr3:mESC	-36071.5	-149066	76922.6	1
chrX:mESC-chr3:mESC	-49991.2	-267880	167898	1
chrY:mESC-chr3:mESC
chr5:mESC-chr4:mESC	-9561.21	-110700	91577.4	1
chr6:mESC-chr4:mESC	8641.67	-95746.2	113030	1
chr7:mESC-chr4:mESC	-10439.5	-112387	91507.6	1
chr8:mESC-chr4:mESC	11942.6	-88644.8	112530	1
chr9:mESC-chr4:mESC	7870.8	-94195.5	109937	1
chrX:mESC-chr4:mESC	-6048.85	-218476	206379	1
chrY:mESC-chr4:mESC
chr6:mESC-chr5:mESC	18202.9	-86400.6	122806	1
chr7:mESC-chr5:mESC	-878.288	-103046	101290	1
chr8:mESC-chr5:mESC	21503.9	-79307.3	122315	1
chr9:mESC-chr5:mESC	17432	-84854.8	119719	1
chrX:mESC-chr5:mESC	3512.36	-209021	216046	1
chrY:mESC-chr5:mESC
chr7:mESC-chr6:mESC	-19081.2	-124467	86304.3	1
chr8:mESC-chr6:mESC	3300.97	-100770	107372	1
chr9:mESC-chr6:mESC	-770.872	-106272	104730	1
chrX:mESC-chr6:mESC	-14690.5	-228789	199408	1
chrY:mESC-chr6:mESC
chr8:mESC-chr7:mESC	22382.1	-79240.1	124004	1
chr9:mESC-chr7:mESC	18310.3	-84776	121397	1
chrX:mESC-chr7:mESC	4390.65	-208529	217310	1
chrY:mESC-chr7:mESC
chr9:mESC-chr8:mESC	-4071.85	-105814	97670	1
chrX:mESC-chr8:mESC	-17991.5	-230263	194280	1
chrY:mESC-chr8:mESC
chrX:mESC-chr9:mESC	-13919.6	-226896	199057	1
chrY:mESC-chr9:mESC
chrY:mESC-chrX:mESC

## Sheet: TAD_Size_by_chromosome_ANOVA
	Df	Sum Sq	Mean Sq	F value	Pr(>F)
Chromosome	20	1243381545679785	6.21691e+13	3.74599	2.90627e-08
Tissue	2	889887636408701	444943818204351	26.8101	2.34143e-12
Chromosome:Tissue	39	844036393063645	2.1642e+13	1.30403	0.096982
Residuals	24084	3.99702e+17	1.65962e+13

## Sheet: Loop_Size_by_chromosome_Tukey
	diff	lwr	upr	p adj
chr10:Epi-chr1:Epi	-416197	-1.49559e+06	663198	1
chr11:Epi-chr1:Epi	-446801	-1.46186e+06	568254	0.999996
chr12:Epi-chr1:Epi	-501936	-1.60991e+06	606036	0.999989
chr13:Epi-chr1:Epi	-194672	-1.28101e+06	891667	1
chr14:Epi-chr1:Epi	-437778	-1.57408e+06	698527	1
chr15:Epi-chr1:Epi	-439348	-1.5677e+06	689007	1
chr16:Epi-chr1:Epi	-586687	-1.82692e+06	653543	0.999958
chr17:Epi-chr1:Epi	-514013	-1.74033e+06	712309	0.999999
chr18:Epi-chr1:Epi	-608813	-1.7976e+06	579978	0.999588
chr19:Epi-chr1:Epi	-680263	-2.00374e+06	643217	0.999545
chr2:Epi-chr1:Epi	-488611	-1.43699e+06	459766	0.999516
chr3:Epi-chr1:Epi	-410519	-1.45622e+06	635183	1
chr4:Epi-chr1:Epi	-619860	-1.69257e+06	452845	0.992547
chr5:Epi-chr1:Epi	-619859	-1.67787e+06	438146	0.990102
chr6:Epi-chr1:Epi	-418809	-1.45959e+06	621970	1
chr7:Epi-chr1:Epi	-626514	-1.64575e+06	392724	0.975371
chr8:Epi-chr1:Epi	-106441	-1.21266e+06	999778	1
chr9:Epi-chr1:Epi	-591921	-1.66173e+06	477889	0.997136
chrX:Epi-chr1:Epi	-170181	-1.64659e+06	1.30622e+06	1
chrY:Epi-chr1:Epi
chr1:Fiber-chr1:Epi	-68241.2	-1.07477e+06	938289	1
chr10:Fiber-chr1:Epi	-564433	-1.66379e+06	534927	0.999559
chr11:Fiber-chr1:Epi	-411674	-1.43467e+06	611319	1
chr12:Fiber-chr1:Epi	-484370	-1.61567e+06	646930	0.999998
chr13:Fiber-chr1:Epi	-260113	-1.36633e+06	846106	1
chr14:Fiber-chr1:Epi	-546053	-1.72355e+06	631447	0.999978
chr15:Fiber-chr1:Epi	-566665	-1.71335e+06	580022	0.999847
chr16:Fiber-chr1:Epi	-593107	-1.81496e+06	628746	0.999909
chr17:Fiber-chr1:Epi	-501542	-1.74658e+06	743498	1
chr18:Fiber-chr1:Epi	-618184	-1.83565e+06	599279	0.999673
chr19:Fiber-chr1:Epi	-624552	-1.9502e+06	701091	0.999963
chr2:Fiber-chr1:Epi	-212856	-1.16909e+06	743373	1
chr3:Fiber-chr1:Epi	-227121	-1.28989e+06	835649	1
chr4:Fiber-chr1:Epi	-580623	-1.65479e+06	493548	0.998353
chr5:Fiber-chr1:Epi	-387935	-1.44328e+06	667406	1
chr6:Fiber-chr1:Epi	-285496	-1.3312e+06	760206	1
chr7:Fiber-chr1:Epi	-640118	-1.6732e+06	392962	0.97166
chr8:Fiber-chr1:Epi	-269641	-1.40493e+06	865653	1
chr9:Fiber-chr1:Epi	-610032	-1.69795e+06	477886	0.996117
chrX:Fiber-chr1:Epi	-570413	-2.00442e+06	863590	1
chrY:Fiber-chr1:Epi	-838333	-1.26661e+07	1.09894e+07	1
chr1:mESC-chr1:Epi	510627	-478028	1.49928e+06	0.999483
chr10:mESC-chr1:Epi	-528227	-1.60166e+06	545209	0.999865
chr11:mESC-chr1:Epi	-368838	-1.33785e+06	600170	1
chr12:mESC-chr1:Epi	-124483	-1.28208e+06	1.03312e+06	1
chr13:mESC-chr1:Epi	640470	-430781	1.71172e+06	0.985246
chr14:mESC-chr1:Epi	-115542	-1.25388e+06	1.0228e+06	1
chr15:mESC-chr1:Epi	-574172	-1.75167e+06	603328	0.999896
chr16:mESC-chr1:Epi	-116846	-1.3856e+06	1.15191e+06	1
chr17:mESC-chr1:Epi	-524364	-1.75069e+06	701959	0.999999
chr18:mESC-chr1:Epi	-146737	-1.36565e+06	1.07218e+06	1
chr19:mESC-chr1:Epi	-235182	-1.46914e+06	998771	1
chr2:mESC-chr1:Epi	887160	-49166	1.82349e+06	0.104928
chr3:mESC-chr1:Epi	137391	-921963	1.19674e+06	1
chr4:mESC-chr1:Epi	-206315	-1.23882e+06	826188	1
chr5:mESC-chr1:Epi	192782	-805224	1.19079e+06	1
chr6:mESC-chr1:Epi	-51913.6	-1.0995e+06	995673	1
chr7:mESC-chr1:Epi	-276286	-1.26494e+06	712369	1
chr8:mESC-chr1:Epi	-243612	-1.31926e+06	832035	1
chr9:mESC-chr1:Epi	-126098	-1.1718e+06	919604	1
chrX:mESC-chr1:Epi	-788063	-2.05859e+06	482467	0.971147
chrY:mESC-chr1:Epi	-898472	-7.75111e+06	5.95417e+06	1
chr11:Epi-chr10:Epi	-30604.3	-1.13307e+06	1.07186e+06	1
chr12:Epi-chr10:Epi	-85739.2	-1.2743e+06	1.10283e+06	1
chr13:Epi-chr10:Epi	221525	-946901	1.38995e+06	1
chr14:Epi-chr10:Epi	-21581.1	-1.2366e+06	1.19344e+06	1
chr15:Epi-chr10:Epi	-23150.9	-1.23074e+06	1.18444e+06	1
chr16:Epi-chr10:Epi	-170490	-1.48322e+06	1.14224e+06	1
chr17:Epi-chr10:Epi	-97816.2	-1.39741e+06	1.20178e+06	1
chr18:Epi-chr10:Epi	-192616	-1.45686e+06	1.07163e+06	1
chr19:Epi-chr10:Epi	-264066	-1.65571e+06	1.12758e+06	1
chr2:Epi-chr10:Epi	-72414.7	-1.11381e+06	968981	1
chr3:Epi-chr10:Epi	5677.87	-1.12506e+06	1.13642e+06	1
chr4:Epi-chr10:Epi	-203664	-1.35942e+06	952097	1
chr5:Epi-chr10:Epi	-203663	-1.34579e+06	938468	1
chr6:Epi-chr10:Epi	-2612.13	-1.1288e+06	1.12358e+06	1
chr7:Epi-chr10:Epi	-210317	-1.31663e+06	895998	1
chr8:Epi-chr10:Epi	309756	-877175	1.49669e+06	1
chr9:Epi-chr10:Epi	-175724	-1.3288e+06	977350	1
chrX:Epi-chr10:Epi	246016	-1.29179e+06	1.78383e+06	1
chrY:Epi-chr10:Epi
chr1:Fiber-chr10:Epi	347956	-746663	1.44257e+06	1
chr10:Fiber-chr10:Epi	-148236	-1.32878e+06	1.03231e+06	1
chr11:Fiber-chr10:Epi	4523.16	-1.10525e+06	1.1143e+06	1
chr12:Fiber-chr10:Epi	-68173.1	-1.27851e+06	1.14217e+06	1
chr13:Fiber-chr10:Epi	156084	-1.03085e+06	1.34301e+06	1
chr14:Fiber-chr10:Epi	-129856	-1.38349e+06	1.12378e+06	1
chr15:Fiber-chr10:Epi	-150468	-1.3752e+06	1.07427e+06	1
chr16:Fiber-chr10:Epi	-176910	-1.47229e+06	1.11847e+06	1
chr17:Fiber-chr10:Epi	-85345.7	-1.40262e+06	1.23193e+06	1
chr18:Fiber-chr10:Epi	-201988	-1.49323e+06	1.08925e+06	1
chr19:Fiber-chr10:Epi	-208356	-1.60206e+06	1.18535e+06	1
chr2:Fiber-chr10:Epi	203340	-845212	1.25189e+06	1
chr3:Fiber-chr10:Epi	189076	-957470	1.33562e+06	1
chr4:Fiber-chr10:Epi	-164426	-1.32155e+06	992695	1
chr5:Fiber-chr10:Epi	28262.1	-1.1114e+06	1.16792e+06	1
chr6:Fiber-chr10:Epi	130700	-1.00004e+06	1.26144e+06	1
chr7:Fiber-chr10:Epi	-223921	-1.343e+06	895159	1
chr8:Fiber-chr10:Epi	146556	-1.06752e+06	1.36063e+06	1
chr9:Fiber-chr10:Epi	-193835	-1.36373e+06	976059	1
chrX:Fiber-chr10:Epi	-154216	-1.65136e+06	1.34293e+06	1
chrY:Fiber-chr10:Epi	-422136	-1.22577e+07	1.14135e+07	1
chr1:mESC-chr10:Epi	926823	-151381	2.00503e+06	0.293198
chr10:mESC-chr10:Epi	-112030	-1.26847e+06	1.04441e+06	1
chr11:mESC-chr10:Epi	47359.2	-1.01286e+06	1.10758e+06	1
chr12:mESC-chr10:Epi	291714	-943246	1.52667e+06	1
chr13:mESC-chr10:Epi	1.05667e+06	-97744.6	2.21108e+06	0.157937
chr14:mESC-chr10:Epi	300655	-916269	1.51758e+06	1
chr15:mESC-chr10:Epi	-157975	-1.41161e+06	1.09566e+06	1
chr16:mESC-chr10:Epi	299351	-1.04036e+06	1.63906e+06	1
chr17:mESC-chr10:Epi	-108167	-1.40776e+06	1.19143e+06	1
chr18:mESC-chr10:Epi	269460	-1.02315e+06	1.56207e+06	1
chr19:mESC-chr10:Epi	181014	-1.12579e+06	1.48781e+06	1
chr2:mESC-chr10:Epi	1.30336e+06	272924	2.33379e+06	0.000388297
chr3:mESC-chr10:Epi	553588	-589792	1.69697e+06	0.999916
chr4:mESC-chr10:Epi	209882	-908665	1.32843e+06	1
chr5:mESC-chr10:Epi	608978	-477806	1.69576e+06	0.996176
chr6:mESC-chr10:Epi	364283	-768202	1.49677e+06	1
chr7:mESC-chr10:Epi	139911	-938293	1.21811e+06	1
chr8:mESC-chr10:Epi	172584	-985908	1.33108e+06	1
chr9:mESC-chr10:Epi	290098	-840644	1.42084e+06	1
chrX:mESC-chr10:Epi	-371866	-1.71326e+06	969526	1
chrY:mESC-chr10:Epi	-482275	-7.34841e+06	6.38386e+06	1
chr12:Epi-chr11:Epi	-55134.9	-1.18559e+06	1.07532e+06	1
chr13:Epi-chr11:Epi	252129	-857133	1.36139e+06	1
chr14:Epi-chr11:Epi	9023.2	-1.14922e+06	1.16726e+06	1
chr15:Epi-chr11:Epi	7453.35	-1.14299e+06	1.15789e+06	1
chr16:Epi-chr11:Epi	-139886	-1.40024e+06	1.12047e+06	1
chr17:Epi-chr11:Epi	-67212	-1.31389e+06	1.17946e+06	1
chr18:Epi-chr11:Epi	-162012	-1.37179e+06	1.04776e+06	1
chr19:Epi-chr11:Epi	-233462	-1.57582e+06	1.1089e+06	1
chr2:Epi-chr11:Epi	-41810.5	-1.01636e+06	932740	1
chr3:Epi-chr11:Epi	36282.1	-1.03321e+06	1.10578e+06	1
chr4:Epi-chr11:Epi	-173059	-1.26897e+06	922854	1
chr5:Epi-chr11:Epi	-173058	-1.25459e+06	908471	1
chr6:Epi-chr11:Epi	27992.1	-1.03669e+06	1.09268e+06	1
chr7:Epi-chr11:Epi	-179713	-1.22335e+06	863923	1
chr8:Epi-chr11:Epi	340360	-788378	1.4691e+06	1
chr9:Epi-chr11:Epi	-145120	-1.2382e+06	947960	1
chrX:Epi-chr11:Epi	276620	-1.21673e+06	1.76997e+06	1
chrY:Epi-chr11:Epi
chr1:Fiber-chr11:Epi	378560	-652669	1.40979e+06	1
chr10:Fiber-chr11:Epi	-117632	-1.23965e+06	1.00438e+06	1
chr11:Fiber-chr11:Epi	35127.4	-1.01218e+06	1.08243e+06	1
chr12:Fiber-chr11:Epi	-37568.8	-1.1909e+06	1.11576e+06	1
chr13:Fiber-chr11:Epi	186688	-942050	1.31543e+06	1
chr14:Fiber-chr11:Epi	-99251.6	-1.29793e+06	1.09943e+06	1
chr15:Fiber-chr11:Epi	-119864	-1.28829e+06	1.04856e+06	1
chr16:Fiber-chr11:Epi	-146306	-1.38858e+06	1.09597e+06	1
chr17:Fiber-chr11:Epi	-54741.5	-1.31983e+06	1.21035e+06	1
chr18:Fiber-chr11:Epi	-171383	-1.40934e+06	1.06658e+06	1
chr19:Fiber-chr11:Epi	-177751	-1.52224e+06	1.16674e+06	1
chr2:Fiber-chr11:Epi	233945	-748249	1.21614e+06	1
chr3:Fiber-chr11:Epi	219680	-866511	1.30587e+06	1
chr4:Fiber-chr11:Epi	-133822	-1.23117e+06	963526	1
chr5:Fiber-chr11:Epi	58866.3	-1.02006e+06	1.13779e+06	1
chr6:Fiber-chr11:Epi	161305	-908192	1.2308e+06	1
chr7:Fiber-chr11:Epi	-193317	-1.25048e+06	863842	1
chr8:Fiber-chr11:Epi	177160	-980088	1.33441e+06	1
chr9:Fiber-chr11:Epi	-163231	-1.27404e+06	947578	1
chrX:Fiber-chr11:Epi	-123612	-1.57506e+06	1.32783e+06	1
chrY:Fiber-chr11:Epi	-391532	-1.22214e+07	1.14384e+07	1
chr1:mESC-chr11:Epi	957428	-56361	1.97122e+06	0.109294
chr10:mESC-chr11:Epi	-81426	-1.17805e+06	1.0152e+06	1
chr11:mESC-chr11:Epi	77963.4	-916675	1.0726e+06	1
chr12:mESC-chr11:Epi	322318	-856822	1.50146e+06	1
chr13:mESC-chr11:Epi	1.08727e+06	-7219.45	2.18176e+06	0.0551397
chr14:mESC-chr11:Epi	331259	-828977	1.4915e+06	1
chr15:mESC-chr11:Epi	-127371	-1.32605e+06	1.07131e+06	1
chr16:mESC-chr11:Epi	329955	-958478	1.61839e+06	1
chr17:mESC-chr11:Epi	-77562.5	-1.32424e+06	1.16911e+06	1
chr18:mESC-chr11:Epi	300064	-939327	1.53946e+06	1
chr19:mESC-chr11:Epi	211619	-1.04256e+06	1.4658e+06	1
chr2:mESC-chr11:Epi	1.33396e+06	371134	2.29679e+06	2.53741e-05
chr3:mESC-chr11:Epi	584192	-498656	1.66704e+06	0.998429
chr4:mESC-chr11:Epi	240486	-816108	1.29708e+06	1
chr5:mESC-chr11:Epi	639583	-383327	1.66249e+06	0.966905
chr6:mESC-chr11:Epi	394887	-676452	1.46623e+06	1
chr7:mESC-chr11:Epi	170515	-843273	1.1843e+06	1
chr8:mESC-chr11:Epi	203189	-895605	1.30198e+06	1
chr9:mESC-chr11:Epi	320703	-748794	1.3902e+06	1
chrX:mESC-chr11:Epi	-341262	-1.63145e+06	948922	1
chrY:mESC-chr11:Epi	-451671	-7.30798e+06	6.40464e+06	1
chr13:Epi-chr12:Epi	307264	-887611	1.50214e+06	1
chr14:Epi-chr12:Epi	64158.1	-1.17632e+06	1.30463e+06	1
chr15:Epi-chr12:Epi	62588.3	-1.17061e+06	1.29579e+06	1
chr16:Epi-chr12:Epi	-84750.8	-1.42108e+06	1.25157e+06	1
chr17:Epi-chr12:Epi	-12077	-1.3355e+06	1.31135e+06	1
chr18:Epi-chr12:Epi	-106877	-1.3956e+06	1.18185e+06	1
chr19:Epi-chr12:Epi	-178327	-1.59225e+06	1.2356e+06	1
chr2:Epi-chr12:Epi	13324.5	-1.05766e+06	1.08431e+06	1
chr3:Epi-chr12:Epi	91417.1	-1.06664e+06	1.24947e+06	1
chr4:Epi-chr12:Epi	-117924	-1.30042e+06	1.06457e+06	1
chr5:Epi-chr12:Epi	-117923	-1.2871e+06	1.05125e+06	1
chr6:Epi-chr12:Epi	83127.1	-1.07048e+06	1.23674e+06	1
chr7:Epi-chr12:Epi	-124578	-1.25879e+06	1.00964e+06	1
chr8:Epi-chr12:Epi	395495	-817482	1.60847e+06	1
chr9:Epi-chr12:Epi	-89984.6	-1.26985e+06	1.08988e+06	1
chrX:Epi-chr12:Epi	331755	-1.22625e+06	1.88976e+06	1
chrY:Epi-chr12:Epi
chr1:Fiber-chr12:Epi	433695	-689113	1.5565e+06	1
chr10:Fiber-chr12:Epi	-62496.9	-1.26922e+06	1.14423e+06	1
chr11:Fiber-chr12:Epi	90262.4	-1.04733e+06	1.22785e+06	1
chr12:Fiber-chr12:Epi	17566.1	-1.21833e+06	1.25346e+06	1
chr13:Fiber-chr12:Epi	241823	-971154	1.4548e+06	1
chr14:Fiber-chr12:Epi	-44116.6	-1.32244e+06	1.2342e+06	1
chr15:Fiber-chr12:Epi	-64729.1	-1.31472e+06	1.18527e+06	1
chr16:Fiber-chr12:Epi	-91170.9	-1.41046e+06	1.22812e+06	1
chr17:Fiber-chr12:Epi	393.469	-1.3404e+06	1.34118e+06	1
chr18:Fiber-chr12:Epi	-116248	-1.43147e+06	1.19897e+06	1
chr19:Fiber-chr12:Epi	-122616	-1.53857e+06	1.29334e+06	1
chr2:Fiber-chr12:Epi	289080	-788867	1.36703e+06	1
chr3:Fiber-chr12:Epi	274815	-898674	1.4483e+06	1
chr4:Fiber-chr12:Epi	-78686.8	-1.26251e+06	1.10514e+06	1
chr5:Fiber-chr12:Epi	114001	-1.05276e+06	1.28077e+06	1
chr6:Fiber-chr12:Epi	216440	-941614	1.37449e+06	1
chr7:Fiber-chr12:Epi	-138182	-1.28485e+06	1.00849e+06	1
chr8:Fiber-chr12:Epi	232295	-1.00726e+06	1.47185e+06	1
chr9:Fiber-chr12:Epi	-108096	-1.30441e+06	1.08822e+06	1
chrX:Fiber-chr12:Epi	-68477.1	-1.58636e+06	1.4494e+06	1
chrY:Fiber-chr12:Epi	-336397	-1.21746e+07	1.15018e+07	1
chr1:mESC-chr12:Epi	1.01256e+06	-94249	2.11937e+06	0.158866
chr10:mESC-chr12:Epi	-26291.1	-1.20945e+06	1.15687e+06	1
chr11:mESC-chr12:Epi	133098	-956200	1.2224e+06	1
chr12:mESC-chr12:Epi	377453	-882561	1.63747e+06	1
chr13:mESC-chr12:Epi	1.14241e+06	-38768.9	2.32358e+06	0.0802903
chr14:mESC-chr12:Epi	386394	-855948	1.62874e+06	1
chr15:mESC-chr12:Epi	-72235.7	-1.35055e+06	1.20608e+06	1
chr16:mESC-chr12:Epi	385090	-977747	1.74793e+06	1
chr17:mESC-chr12:Epi	-22427.6	-1.34586e+06	1.301e+06	1
chr18:mESC-chr12:Epi	355199	-961371	1.67177e+06	1
chr19:mESC-chr12:Epi	266753	-1.06375e+06	1.59726e+06	1
chr2:mESC-chr12:Epi	1.3891e+06	328765	2.44943e+06	0.000144908
chr3:mESC-chr12:Epi	639327	-531068	1.80972e+06	0.997879
chr4:mESC-chr12:Epi	295621	-850527	1.44177e+06	1
chr5:mESC-chr12:Epi	694717	-420455	1.80989e+06	0.968905
chr6:mESC-chr12:Epi	450022	-709733	1.60978e+06	1
chr7:mESC-chr12:Epi	225650	-881161	1.33246e+06	1
chr8:mESC-chr12:Epi	258324	-926840	1.44349e+06	1
chr9:mESC-chr12:Epi	375837	-782216	1.53389e+06	1
chrX:mESC-chr12:Epi	-286127	-1.65062e+06	1.07837e+06	1
chrY:mESC-chr12:Epi	-396536	-7.26722e+06	6.47415e+06	1
chr14:Epi-chr13:Epi	-243106	-1.4643e+06	978087	1
chr15:Epi-chr13:Epi	-244676	-1.45848e+06	969123	1
chr16:Epi-chr13:Epi	-392015	-1.71046e+06	926429	1
chr17:Epi-chr13:Epi	-319341	-1.62471e+06	986029	1
chr18:Epi-chr13:Epi	-414141	-1.68432e+06	856035	1
chr19:Epi-chr13:Epi	-485591	-1.88263e+06	911450	1
chr2:Epi-chr13:Epi	-293940	-1.34253e+06	754652	1
chr3:Epi-chr13:Epi	-215847	-1.35322e+06	921526	1
chr4:Epi-chr13:Epi	-425189	-1.58744e+06	737060	1
chr5:Epi-chr13:Epi	-425188	-1.57388e+06	723508	1
chr6:Epi-chr13:Epi	-224137	-1.35699e+06	908711	1
chr7:Epi-chr13:Epi	-431842	-1.54493e+06	681249	1
chr8:Epi-chr13:Epi	88230.8	-1.10502e+06	1.28148e+06	1
chr9:Epi-chr13:Epi	-397249	-1.55683e+06	762327	1
chrX:Epi-chr13:Epi	24490.6	-1.5182e+06	1.56718e+06	1
chrY:Epi-chr13:Epi
chr1:Fiber-chr13:Epi	126430	-975036	1.2279e+06	1
chr10:Fiber-chr13:Epi	-369761	-1.55665e+06	817133	1
chr11:Fiber-chr13:Epi	-217002	-1.33353e+06	899528	1
chr12:Fiber-chr13:Epi	-289698	-1.50624e+06	926840	1
chr13:Fiber-chr13:Epi	-65441.4	-1.25869e+06	1.12781e+06	1
chr14:Fiber-chr13:Epi	-351381	-1.611e+06	908234	1
chr15:Fiber-chr13:Epi	-371993	-1.60285e+06	858867	1
chr16:Fiber-chr13:Epi	-398435	-1.69961e+06	902737	1
chr17:Fiber-chr13:Epi	-306871	-1.62984e+06	1.0161e+06	1
chr18:Fiber-chr13:Epi	-423513	-1.72056e+06	873539	1
chr19:Fiber-chr13:Epi	-429881	-1.82897e+06	969211	1
chr2:Fiber-chr13:Epi	-18184.6	-1.07388e+06	1.03751e+06	1
chr3:Fiber-chr13:Epi	-32449.3	-1.18553e+06	1.12064e+06	1
chr4:Fiber-chr13:Epi	-385951	-1.54955e+06	777650	1
chr5:Fiber-chr13:Epi	-193263	-1.3395e+06	952979	1
chr6:Fiber-chr13:Epi	-90824.7	-1.2282e+06	1.04655e+06	1
chr7:Fiber-chr13:Epi	-445446	-1.57123e+06	680333	1
chr8:Fiber-chr13:Epi	-74969.4	-1.29522e+06	1.14528e+06	1
chr9:Fiber-chr13:Epi	-415360	-1.59166e+06	760944	1
chrX:Fiber-chr13:Epi	-375741	-1.8779e+06	1.12642e+06	1
chrY:Fiber-chr13:Epi	-643661	-1.24799e+07	1.11926e+07	1
chr1:mESC-chr13:Epi	705298	-379857	1.79045e+06	0.938672
chr10:mESC-chr13:Epi	-333555	-1.49648e+06	829368	1
chr11:mESC-chr13:Epi	-174166	-1.24145e+06	893121	1
chr12:mESC-chr13:Epi	70188.8	-1.17085e+06	1.31122e+06	1
chr13:mESC-chr13:Epi	835142	-325765	1.99605e+06	0.781705
chr14:mESC-chr13:Epi	79130.1	-1.14396e+06	1.30222e+06	1
chr15:mESC-chr13:Epi	-379500	-1.63912e+06	880115	1
chr16:mESC-chr13:Epi	77825.8	-1.26748e+06	1.42313e+06	1
chr17:mESC-chr13:Epi	-329692	-1.63506e+06	975678	1
chr18:mESC-chr13:Epi	47934.7	-1.25048e+06	1.34635e+06	1
chr19:mESC-chr13:Epi	-40510.8	-1.35305e+06	1.27203e+06	1
chr2:mESC-chr13:Epi	1.08183e+06	44126.6	2.11954e+06	0.0258083
chr3:mESC-chr13:Epi	332063	-817875	1.482e+06	1
chr4:mESC-chr13:Epi	-11642.9	-1.13689e+06	1.11361e+06	1
chr5:mESC-chr13:Epi	387453	-706229	1.48114e+06	1
chr6:mESC-chr13:Epi	142758	-996348	1.28186e+06	1
chr7:mESC-chr13:Epi	-81614	-1.16677e+06	1.00354e+06	1
chr8:mESC-chr13:Epi	-48940.7	-1.21391e+06	1.11602e+06	1
chr9:mESC-chr13:Epi	68573.2	-1.0688e+06	1.20595e+06	1
chrX:mESC-chr13:Epi	-593391	-1.94038e+06	753595	0.999996
chrY:mESC-chr13:Epi	-703800	-7.57103e+06	6.16343e+06	1
chr15:Epi-chr14:Epi	-1569.85	-1.26029e+06	1.25715e+06	1
chr16:Epi-chr14:Epi	-148909	-1.50882e+06	1.211e+06	1
chr17:Epi-chr14:Epi	-76235.2	-1.42347e+06	1.271e+06	1
chr18:Epi-chr14:Epi	-171035	-1.4842e+06	1.14213e+06	1
chr19:Epi-chr14:Epi	-242485	-1.67872e+06	1.19375e+06	1
chr2:Epi-chr14:Epi	-50833.7	-1.15111e+06	1.04944e+06	1
chr3:Epi-chr14:Epi	27258.9	-1.15793e+06	1.21245e+06	1
chr4:Epi-chr14:Epi	-182083	-1.39116e+06	1.027e+06	1
chr5:Epi-chr14:Epi	-182082	-1.37814e+06	1.01398e+06	1
chr6:Epi-chr14:Epi	18968.9	-1.16188e+06	1.19982e+06	1
chr7:Epi-chr14:Epi	-188736	-1.35064e+06	973170	1
chr8:Epi-chr14:Epi	331337	-907574	1.57025e+06	1
chr9:Epi-chr14:Epi	-154143	-1.36066e+06	1.05237e+06	1
chrX:Epi-chr14:Epi	267597	-1.31068e+06	1.84587e+06	1
chrY:Epi-chr14:Epi
chr1:Fiber-chr14:Epi	369537	-781239	1.52031e+06	1
chr10:Fiber-chr14:Epi	-126655	-1.35945e+06	1.10614e+06	1
chr11:Fiber-chr14:Epi	26104.2	-1.1391e+06	1.19131e+06	1
chr12:Fiber-chr14:Epi	-46592	-1.30795e+06	1.21476e+06	1
chr13:Fiber-chr14:Epi	177665	-1.06125e+06	1.41658e+06	1
chr14:Fiber-chr14:Epi	-108275	-1.41123e+06	1.19468e+06	1
chr15:Fiber-chr14:Epi	-128887	-1.40406e+06	1.14629e+06	1
chr16:Fiber-chr14:Epi	-155329	-1.4985e+06	1.18784e+06	1
chr17:Fiber-chr14:Epi	-63764.7	-1.42806e+06	1.30053e+06	1
chr18:Fiber-chr14:Epi	-180407	-1.51958e+06	1.15877e+06	1
chr19:Fiber-chr14:Epi	-186774	-1.62501e+06	1.25146e+06	1
chr2:Fiber-chr14:Epi	224922	-882127	1.33197e+06	1
chr3:Fiber-chr14:Epi	210657	-989619	1.41093e+06	1
chr4:Fiber-chr14:Epi	-142845	-1.35323e+06	1.06754e+06	1
chr5:Fiber-chr14:Epi	49843.1	-1.14386e+06	1.24355e+06	1
chr6:Fiber-chr14:Epi	152281	-1.03291e+06	1.33747e+06	1
chr7:Fiber-chr14:Epi	-202340	-1.37641e+06	971728	1
chr8:Fiber-chr14:Epi	168137	-1.0968e+06	1.43308e+06	1
chr9:Fiber-chr14:Epi	-172254	-1.39485e+06	1.05034e+06	1
chrX:Fiber-chr14:Epi	-132635	-1.67132e+06	1.40605e+06	1
chrY:Fiber-chr14:Epi	-400555	-1.22415e+07	1.14404e+07	1
chr1:mESC-chr14:Epi	948404	-186769	2.08358e+06	0.368862
chr10:mESC-chr14:Epi	-90449.2	-1.30018e+06	1.11928e+06	1
chr11:mESC-chr14:Epi	68940.2	-1.04916e+06	1.18704e+06	1
chr12:mESC-chr14:Epi	313295	-971703	1.59829e+06	1
chr13:mESC-chr14:Epi	1.07825e+06	-129544	2.28604e+06	0.205865
chr14:mESC-chr14:Epi	322236	-945439	1.58991e+06	1
chr15:mESC-chr14:Epi	-136394	-1.43935e+06	1.16656e+06	1
chr16:mESC-chr14:Epi	320932	-1.06504e+06	1.7069e+06	1
chr17:mESC-chr14:Epi	-86585.7	-1.43382e+06	1.26065e+06	1
chr18:mESC-chr14:Epi	291041	-1.04946e+06	1.63154e+06	1
chr19:mESC-chr14:Epi	202595	-1.15159e+06	1.55678e+06	1
chr2:mESC-chr14:Epi	1.32494e+06	235036	2.41484e+06	0.00108233
chr3:mESC-chr14:Epi	575169	-622083	1.77242e+06	0.999934
chr4:mESC-chr14:Epi	231463	-942096	1.40502e+06	1
chr5:mESC-chr14:Epi	630559	-512767	1.77389e+06	0.997342
chr6:mESC-chr14:Epi	385864	-800988	1.57272e+06	1
chr7:mESC-chr14:Epi	161492	-973681	1.29667e+06	1
chr8:mESC-chr14:Epi	194165	-1.01753e+06	1.40586e+06	1
chr9:mESC-chr14:Epi	311679	-873510	1.49687e+06	1
chrX:mESC-chr14:Epi	-350285	-1.73788e+06	1.03731e+06	1
chrY:mESC-chr14:Epi	-460694	-7.336e+06	6.41461e+06	1
chr16:Epi-chr15:Epi	-147339	-1.50061e+06	1.20593e+06	1
chr17:Epi-chr15:Epi	-74665.3	-1.4152e+06	1.26587e+06	1
chr18:Epi-chr15:Epi	-169465	-1.47576e+06	1.13683e+06	1
chr19:Epi-chr15:Epi	-240915	-1.67087e+06	1.18904e+06	1
chr2:Epi-chr15:Epi	-49263.8	-1.14132e+06	1.0428e+06	1
chr3:Epi-chr15:Epi	28828.8	-1.14874e+06	1.2064e+06	1
chr4:Epi-chr15:Epi	-180513	-1.38213e+06	1.0211e+06	1
chr5:Epi-chr15:Epi	-180512	-1.36902e+06	1.008e+06	1
chr6:Epi-chr15:Epi	20538.8	-1.15266e+06	1.19374e+06	1
chr7:Epi-chr15:Epi	-187166	-1.3413e+06	966967	1
chr8:Epi-chr15:Epi	332907	-898717	1.56453e+06	1
chr9:Epi-chr15:Epi	-152573	-1.3516e+06	1.04646e+06	1
chrX:Epi-chr15:Epi	269167	-1.3034e+06	1.84173e+06	1
chrY:Epi-chr15:Epi
chr1:Fiber-chr15:Epi	371106	-771819	1.51403e+06	1
chr10:Fiber-chr15:Epi	-125085	-1.35055e+06	1.10038e+06	1
chr11:Fiber-chr15:Epi	27674.1	-1.12978e+06	1.18512e+06	1
chr12:Fiber-chr15:Epi	-45022.2	-1.29922e+06	1.20918e+06	1
chr13:Fiber-chr15:Epi	179235	-1.05239e+06	1.41086e+06	1
chr14:Fiber-chr15:Epi	-106705	-1.40273e+06	1.18932e+06	1
chr15:Fiber-chr15:Epi	-127317	-1.39541e+06	1.14078e+06	1
chr16:Fiber-chr15:Epi	-153759	-1.49021e+06	1.18269e+06	1
chr17:Fiber-chr15:Epi	-62194.8	-1.41988e+06	1.29549e+06	1
chr18:Fiber-chr15:Epi	-178837	-1.51128e+06	1.1536e+06	1
chr19:Fiber-chr15:Epi	-185205	-1.61716e+06	1.24675e+06	1
chr2:Fiber-chr15:Epi	226491	-872395	1.32538e+06	1
chr3:Fiber-chr15:Epi	212227	-980525	1.40498e+06	1
chr4:Fiber-chr15:Epi	-141275	-1.3442e+06	1.06165e+06	1
chr5:Fiber-chr15:Epi	51413	-1.13472e+06	1.23755e+06	1
chr6:Fiber-chr15:Epi	153851	-1.02372e+06	1.33142e+06	1
chr7:Fiber-chr15:Epi	-200770	-1.36715e+06	965605	1
chr8:Fiber-chr15:Epi	169707	-1.0881e+06	1.42751e+06	1
chr9:Fiber-chr15:Epi	-170684	-1.3859e+06	1.04453e+06	1
chrX:Fiber-chr15:Epi	-131065	-1.66389e+06	1.40176e+06	1
chrY:Fiber-chr15:Epi	-398985	-1.22391e+07	1.14412e+07	1
chr1:mESC-chr15:Epi	949974	-177241	2.07719e+06	0.34502
chr10:mESC-chr15:Epi	-88879.4	-1.29114e+06	1.11339e+06	1
chr11:mESC-chr15:Epi	70510.1	-1.03951e+06	1.18053e+06	1
chr12:mESC-chr15:Epi	314865	-963109	1.59284e+06	1
chr13:mESC-chr15:Epi	1.07982e+06	-120497	2.28013e+06	0.190305
chr14:mESC-chr15:Epi	323806	-936748	1.58436e+06	1
chr15:mESC-chr15:Epi	-134824	-1.43085e+06	1.1612e+06	1
chr16:mESC-chr15:Epi	322502	-1.05696e+06	1.70196e+06	1
chr17:mESC-chr15:Epi	-85015.9	-1.42555e+06	1.25552e+06	1
chr18:mESC-chr15:Epi	292611	-1.04116e+06	1.62638e+06	1
chr19:mESC-chr15:Epi	204165	-1.14336e+06	1.55169e+06	1
chr2:mESC-chr15:Epi	1.32651e+06	244896	2.40812e+06	0.000868611
chr3:mESC-chr15:Epi	576739	-612970	1.76645e+06	0.999913
chr4:mESC-chr15:Epi	233033	-932831	1.3989e+06	1
chr5:mESC-chr15:Epi	632129	-503296	1.76755e+06	0.996698
chr6:mESC-chr15:Epi	387434	-791809	1.56668e+06	1
chr7:mESC-chr15:Epi	163062	-964153	1.29028e+06	1
chr8:mESC-chr15:Epi	195735	-1.0085e+06	1.39998e+06	1
chr9:mESC-chr15:Epi	313249	-864320	1.49082e+06	1
chrX:mESC-chr15:Epi	-348715	-1.72981e+06	1.03238e+06	1
chrY:mESC-chr15:Epi	-459124	-7.33312e+06	6.41487e+06	1
chr17:Epi-chr16:Epi	72673.8	-1.3633e+06	1.50865e+06	1
chr18:Epi-chr16:Epi	-22126.1	-1.42619e+06	1.38193e+06	1
chr19:Epi-chr16:Epi	-93575.8	-1.61336e+06	1.42621e+06	1
chr2:Epi-chr16:Epi	98075.3	-1.10923e+06	1.30538e+06	1
chr3:Epi-chr16:Epi	176168	-1.109e+06	1.46134e+06	1
chr4:Epi-chr16:Epi	-33173.7	-1.34041e+06	1.27406e+06	1
chr5:Epi-chr16:Epi	-33172.6	-1.32837e+06	1.26203e+06	1
chr6:Epi-chr16:Epi	167878	-1.11329e+06	1.44904e+06	1
chr7:Epi-chr16:Epi	-39827.3	-1.30356e+06	1.2239e+06	1
chr8:Epi-chr16:Epi	480246	-854626	1.81512e+06	1
chr9:Epi-chr16:Epi	-5233.83	-1.31009e+06	1.29962e+06	1
chrX:Epi-chr16:Epi	416506	-1.23817e+06	2.07118e+06	1
chrY:Epi-chr16:Epi
chr1:Fiber-chr16:Epi	518446	-735056	1.77195e+06	1
chr10:Fiber-chr16:Epi	22253.9	-1.30694e+06	1.35145e+06	1
chr11:Fiber-chr16:Epi	175013	-1.09175e+06	1.44177e+06	1
chr12:Fiber-chr16:Epi	102317	-1.25341e+06	1.45805e+06	1
chr13:Fiber-chr16:Epi	326574	-1.0083e+06	1.66145e+06	1
chr14:Fiber-chr16:Epi	40634.2	-1.35388e+06	1.43515e+06	1
chr15:Fiber-chr16:Epi	20021.7	-1.34857e+06	1.38862e+06	1
chr16:Fiber-chr16:Epi	-6420.09	-1.43858e+06	1.42574e+06	1
chr17:Fiber-chr16:Epi	85144.3	-1.36685e+06	1.53714e+06	1
chr18:Fiber-chr16:Epi	-31497.6	-1.45992e+06	1.39692e+06	1
chr19:Fiber-chr16:Epi	-37865.6	-1.55954e+06	1.48381e+06	1
chr2:Fiber-chr16:Epi	373830	-839651	1.58731e+06	1
chr3:Fiber-chr16:Epi	359566	-939527	1.65866e+06	1
chr4:Fiber-chr16:Epi	6063.94	-1.30237e+06	1.3145e+06	1
chr5:Fiber-chr16:Epi	198752	-1.09427e+06	1.49177e+06	1
chr6:Fiber-chr16:Epi	301190	-983977	1.58636e+06	1
chr7:Fiber-chr16:Epi	-53431.1	-1.32835e+06	1.22149e+06	1
chr8:Fiber-chr16:Epi	317046	-1.04202e+06	1.67611e+06	1
chr9:Fiber-chr16:Epi	-23345.1	-1.34309e+06	1.2964e+06	1
chrX:Fiber-chr16:Epi	16273.7	-1.60068e+06	1.63322e+06	1
chrY:Fiber-chr16:Epi	-251646	-1.2103e+07	1.15997e+07	1
chr1:mESC-chr16:Epi	1.09731e+06	-141880	2.33651e+06	0.223206
chr10:mESC-chr16:Epi	58459.7	-1.24937e+06	1.36629e+06	1
chr11:mESC-chr16:Epi	217849	-1.00573e+06	1.44143e+06	1
chr12:mESC-chr16:Epi	462204	-915549	1.83996e+06	1
chr13:mESC-chr16:Epi	1.22716e+06	-78883.7	2.5332e+06	0.116385
chr14:mESC-chr16:Epi	471145	-890465	1.83275e+06	1
chr15:mESC-chr16:Epi	12515.1	-1.382e+06	1.40703e+06	1
chr16:mESC-chr16:Epi	469841	-1.00254e+06	1.94222e+06	1
chr17:mESC-chr16:Epi	62323.2	-1.37365e+06	1.4983e+06	1
chr18:mESC-chr16:Epi	439950	-989709	1.86961e+06	1
chr19:mESC-chr16:Epi	351504	-1.09099e+06	1.794e+06	1
chr2:mESC-chr16:Epi	1.47385e+06	275987	2.67171e+06	0.000800269
chr3:mESC-chr16:Epi	724078	-572222	2.02038e+06	0.996441
chr4:mESC-chr16:Epi	380372	-894078	1.65482e+06	1
chr5:mESC-chr16:Epi	779468	-467198	2.02613e+06	0.966919
chr6:mESC-chr16:Epi	534773	-751928	1.82147e+06	0.999999
chr7:mESC-chr16:Epi	310401	-928792	1.54959e+06	1
chr8:mESC-chr16:Epi	343074	-966575	1.65272e+06	1
chr9:mESC-chr16:Epi	460588	-824579	1.74576e+06	1
chrX:mESC-chr16:Epi	-201376	-1.67529e+06	1.27253e+06	1
chrY:mESC-chr16:Epi	-311785	-7.20503e+06	6.58146e+06	1
chr18:Epi-chr17:Epi	-94799.8	-1.48659e+06	1.29699e+06	1
chr19:Epi-chr17:Epi	-166250	-1.67471e+06	1.34221e+06	1
chr2:Epi-chr17:Epi	25401.5	-1.16761e+06	1.21841e+06	1
chr3:Epi-chr17:Epi	103494	-1.16826e+06	1.37525e+06	1
chr4:Epi-chr17:Epi	-105847	-1.39989e+06	1.1882e+06	1
chr5:Epi-chr17:Epi	-105846	-1.38773e+06	1.17604e+06	1
chr6:Epi-chr17:Epi	95204.1	-1.1725e+06	1.36291e+06	1
chr7:Epi-chr17:Epi	-112501	-1.36258e+06	1.13758e+06	1
chr8:Epi-chr17:Epi	407572	-914388	1.72953e+06	1
chr9:Epi-chr17:Epi	-77907.6	-1.36955e+06	1.21374e+06	1
chrX:Epi-chr17:Epi	343832	-1.30044e+06	1.9881e+06	1
chrY:Epi-chr17:Epi
chr1:Fiber-chr17:Epi	445772	-793971	1.68551e+06	1
chr10:Fiber-chr17:Epi	-50419.9	-1.36665e+06	1.26581e+06	1
chr11:Fiber-chr17:Epi	102339	-1.15081e+06	1.35548e+06	1
chr12:Fiber-chr17:Epi	29643.1	-1.31338e+06	1.37266e+06	1
chr13:Fiber-chr17:Epi	253900	-1.06806e+06	1.57586e+06	1
chr14:Fiber-chr17:Epi	-32039.6	-1.4142e+06	1.35012e+06	1
chr15:Fiber-chr17:Epi	-52652	-1.40866e+06	1.30335e+06	1
chr16:Fiber-chr17:Epi	-79093.9	-1.49923e+06	1.34104e+06	1
chr17:Fiber-chr17:Epi	12470.5	-1.42766e+06	1.4526e+06	1
chr18:Fiber-chr17:Epi	-104171	-1.52053e+06	1.31219e+06	1
chr19:Fiber-chr17:Epi	-110539	-1.6209e+06	1.39982e+06	1
chr2:Fiber-chr17:Epi	301157	-898107	1.50042e+06	1
chr3:Fiber-chr17:Epi	286892	-998930	1.57271e+06	1
chr4:Fiber-chr17:Epi	-66609.8	-1.36187e+06	1.22865e+06	1
chr5:Fiber-chr17:Epi	126078	-1.15361e+06	1.40577e+06	1
chr6:Fiber-chr17:Epi	228517	-1.04323e+06	1.50027e+06	1
chr7:Fiber-chr17:Epi	-126105	-1.3875e+06	1.13529e+06	1
chr8:Fiber-chr17:Epi	244372	-1.10201e+06	1.59076e+06	1
chr9:Fiber-chr17:Epi	-96018.9	-1.4027e+06	1.21067e+06	1
chrX:Fiber-chr17:Epi	-56400.1	-1.66271e+06	1.54991e+06	1
chrY:Fiber-chr17:Epi	-324320	-1.21742e+07	1.15256e+07	1
chr1:mESC-chr17:Epi	1.02464e+06	-200634	2.24991e+06	0.366266
chr10:mESC-chr17:Epi	-14214.1	-1.30887e+06	1.28044e+06	1
chr11:mESC-chr17:Epi	145175	-1.0643e+06	1.35465e+06	1
chr12:mESC-chr17:Epi	389530	-975717	1.75478e+06	1
chr13:mESC-chr17:Epi	1.15448e+06	-138358	2.44732e+06	0.205312
chr14:mESC-chr17:Epi	398471	-950483	1.74743e+06	1
chr15:mESC-chr17:Epi	-60158.7	-1.44232e+06	1.322e+06	1
chr16:mESC-chr17:Epi	397167	-1.06351e+06	1.85785e+06	1
chr17:mESC-chr17:Epi	-10350.6	-1.43433e+06	1.41363e+06	1
chr18:mESC-chr17:Epi	367276	-1.05033e+06	1.78489e+06	1
chr19:mESC-chr17:Epi	278830	-1.15173e+06	1.70939e+06	1
chr2:mESC-chr17:Epi	1.40117e+06	217718	2.58463e+06	0.00203741
chr3:mESC-chr17:Epi	651404	-631596	1.9344e+06	0.999674
chr4:mESC-chr17:Epi	307698	-953222	1.56862e+06	1
chr5:mESC-chr17:Epi	706794	-526037	1.93963e+06	0.99369
chr6:mESC-chr17:Epi	462099	-811202	1.7354e+06	1
chr7:mESC-chr17:Epi	237727	-987547	1.463e+06	1
chr8:mESC-chr17:Epi	270401	-1.02609e+06	1.56689e+06	1
chr9:mESC-chr17:Epi	387914	-883837	1.65967e+06	1
chrX:mESC-chr17:Epi	-274050	-1.73628e+06	1.18818e+06	1
chrY:mESC-chr17:Epi	-384459	-7.27522e+06	6.5063e+06	1
chr19:Epi-chr18:Epi	-71449.7	-1.54956e+06	1.40666e+06	1
chr2:Epi-chr18:Epi	120201	-1.0342e+06	1.2746e+06	1
chr3:Epi-chr18:Epi	198294	-1.03731e+06	1.43389e+06	1
chr4:Epi-chr18:Epi	-11047.6	-1.26958e+06	1.24749e+06	1
chr5:Epi-chr18:Epi	-11046.5	-1.25708e+06	1.23498e+06	1
chr6:Epi-chr18:Epi	190004	-1.04143e+06	1.42144e+06	1
chr7:Epi-chr18:Epi	-17701.2	-1.23099e+06	1.19558e+06	1
chr8:Epi-chr18:Epi	502372	-784848	1.78959e+06	1
chr9:Epi-chr18:Epi	16892.3	-1.23918e+06	1.27296e+06	1
chrX:Epi-chr18:Epi	438632	-1.17784e+06	2.05511e+06	1
chrY:Epi-chr18:Epi
chr1:Fiber-chr18:Epi	540572	-662058	1.7432e+06	0.999992
chr10:Fiber-chr18:Epi	44380	-1.23695e+06	1.32571e+06	1
chr11:Fiber-chr18:Epi	197139	-1.0193e+06	1.41358e+06	1
chr12:Fiber-chr18:Epi	124443	-1.18439e+06	1.43328e+06	1
chr13:Fiber-chr18:Epi	348700	-938520	1.63592e+06	1
chr14:Fiber-chr18:Epi	62760.2	-1.28621e+06	1.41173e+06	1
chr15:Fiber-chr18:Epi	42147.8	-1.28001e+06	1.36431e+06	1
chr16:Fiber-chr18:Epi	15706	-1.37215e+06	1.40356e+06	1
chr17:Fiber-chr18:Epi	107270	-1.30104e+06	1.51558e+06	1
chr18:Fiber-chr18:Epi	-9371.51	-1.39336e+06	1.37462e+06	1
chr19:Fiber-chr18:Epi	-15739.5	-1.49579e+06	1.46431e+06	1
chr2:Fiber-chr18:Epi	395957	-764901	1.55681e+06	1
chr3:Fiber-chr18:Epi	381692	-868387	1.63177e+06	1
chr4:Fiber-chr18:Epi	28190	-1.23159e+06	1.28797e+06	1
chr5:Fiber-chr18:Epi	220878	-1.02289e+06	1.46465e+06	1
chr6:Fiber-chr18:Epi	323316	-912284	1.55892e+06	1
chr7:Fiber-chr18:Epi	-31305	-1.25624e+06	1.19363e+06	1
chr8:Fiber-chr18:Epi	339172	-973119	1.65146e+06	1
chr9:Fiber-chr18:Epi	-1219	-1.27275e+06	1.27031e+06	1
chrX:Fiber-chr18:Epi	38399.7	-1.53944e+06	1.61624e+06	1
chrY:Fiber-chr18:Epi	-229520	-1.20756e+07	1.16165e+07	1
chr1:mESC-chr18:Epi	1.11944e+06	-68269.6	2.30715e+06	0.112034
chr10:mESC-chr18:Epi	80585.8	-1.17857e+06	1.33974e+06	1
chr11:mESC-chr18:Epi	239975	-931431	1.41138e+06	1
chr12:mESC-chr18:Epi	484330	-847307	1.81597e+06	1
chr13:mESC-chr18:Epi	1.24928e+06	-8013.77	2.50658e+06	0.0549593
chr14:mESC-chr18:Epi	493271	-821656	1.8082e+06	1
chr15:mESC-chr18:Epi	34641.2	-1.31433e+06	1.38361e+06	1
chr16:mESC-chr18:Epi	491967	-937350	1.92128e+06	1
chr17:mESC-chr18:Epi	84449.3	-1.30734e+06	1.47624e+06	1
chr18:mESC-chr18:Epi	462076	-923195	1.84735e+06	1
chr19:mESC-chr18:Epi	373630	-1.02489e+06	1.77215e+06	1
chr2:mESC-chr18:Epi	1.49597e+06	351455	2.64049e+06	0.000154849
chr3:mESC-chr18:Epi	746204	-500971	1.99338e+06	0.985034
chr4:mESC-chr18:Epi	402498	-821951	1.62695e+06	1
chr5:mESC-chr18:Epi	801594	-393910	1.9971e+06	0.904597
chr6:mESC-chr18:Epi	556899	-680296	1.79409e+06	0.999991
chr7:mESC-chr18:Epi	332527	-855182	1.52024e+06	1
chr8:mESC-chr18:Epi	365200	-895844	1.62625e+06	1
chr9:mESC-chr18:Epi	482714	-752886	1.71831e+06	1
chrX:mESC-chr18:Epi	-179250	-1.61015e+06	1.25165e+06	1
chrY:mESC-chr18:Epi	-289659	-7.17384e+06	6.59452e+06	1
chr2:Epi-chr19:Epi	191651	-1.10102e+06	1.48433e+06	1
chr3:Epi-chr19:Epi	269744	-1.09594e+06	1.63542e+06	1
chr4:Epi-chr19:Epi	60402.1	-1.32606e+06	1.44687e+06	1
chr5:Epi-chr19:Epi	60403.2	-1.31472e+06	1.43553e+06	1
chr6:Epi-chr19:Epi	261454	-1.10046e+06	1.62337e+06	1
chr7:Epi-chr19:Epi	53748.5	-1.29178e+06	1.39927e+06	1
chr8:Epi-chr19:Epi	573822	-838732	1.98638e+06	1
chr9:Epi-chr19:Epi	88342	-1.29588e+06	1.47257e+06	1
chrX:Epi-chr19:Epi	510081	-1.20787e+06	2.22803e+06	1
chrY:Epi-chr19:Epi
chr1:Fiber-chr19:Epi	612021	-723903	1.94795e+06	0.999985
chr10:Fiber-chr19:Epi	115830	-1.29136e+06	1.52302e+06	1
chr11:Fiber-chr19:Epi	268589	-1.07978e+06	1.61696e+06	1
chr12:Fiber-chr19:Epi	195893	-1.23639e+06	1.62817e+06	1
chr13:Fiber-chr19:Epi	420149	-992405	1.8327e+06	1
chr14:Fiber-chr19:Epi	134210	-1.33484e+06	1.60326e+06	1
chr15:Fiber-chr19:Epi	113598	-1.33087e+06	1.55806e+06	1
chr16:Fiber-chr19:Epi	87155.7	-1.41767e+06	1.59199e+06	1
chr17:Fiber-chr19:Epi	178720	-1.345e+06	1.70244e+06	1
chr18:Fiber-chr19:Epi	62078.2	-1.43919e+06	1.56335e+06	1
chr19:Fiber-chr19:Epi	55710.2	-1.53455e+06	1.64597e+06	1
chr2:Fiber-chr19:Epi	467406	-831041	1.76585e+06	1
chr3:Fiber-chr19:Epi	453142	-925652	1.83193e+06	1
chr4:Fiber-chr19:Epi	99639.7	-1.28796e+06	1.48724e+06	1
chr5:Fiber-chr19:Epi	292328	-1.08075e+06	1.6654e+06	1
chr6:Fiber-chr19:Epi	394766	-970914	1.76045e+06	1
chr7:Fiber-chr19:Epi	40144.7	-1.3159e+06	1.39618e+06	1
chr8:Fiber-chr19:Epi	410621	-1.02482e+06	1.84606e+06	1
chr9:Fiber-chr19:Epi	70230.7	-1.32804e+06	1.4685e+06	1
chrX:Fiber-chr19:Epi	109849	-1.5718e+06	1.7915e+06	1
chrY:Fiber-chr19:Epi	-158070	-1.20184e+07	1.17023e+07	1
chr1:mESC-chr19:Epi	1.19089e+06	-131619	2.5134e+06	0.188405
chr10:mESC-chr19:Epi	152035	-1.235e+06	1.53907e+06	1
chr11:mESC-chr19:Epi	311425	-996461	1.61931e+06	1
chr12:mESC-chr19:Epi	555780	-897365	2.00892e+06	1
chr13:mESC-chr19:Epi	1.32073e+06	-64608.2	2.70607e+06	0.0970068
chr14:mESC-chr19:Epi	564721	-873128	2.00257e+06	1
chr15:mESC-chr19:Epi	106091	-1.36295e+06	1.57514e+06	1
chr16:mESC-chr19:Epi	563417	-979736	2.10657e+06	1
chr17:mESC-chr19:Epi	155899	-1.35256e+06	1.66436e+06	1
chr18:mESC-chr19:Epi	533526	-968923	2.03597e+06	1
chr19:mESC-chr19:Epi	445080	-1.06959e+06	1.95975e+06	1
chr2:mESC-chr19:Epi	1.56742e+06	283563	2.85128e+06	0.000973189
chr3:mESC-chr19:Epi	817653	-558508	2.19381e+06	0.986921
chr4:mESC-chr19:Epi	473948	-881652	1.82955e+06	1
chr5:mESC-chr19:Epi	873044	-456469	2.20256e+06	0.928669
chr6:mESC-chr19:Epi	628349	-738775	1.99547e+06	0.999983
chr7:mESC-chr19:Epi	403977	-918531	1.72648e+06	1
chr8:mESC-chr19:Epi	436650	-952093	1.82539e+06	1
chr9:mESC-chr19:Epi	554164	-811516	1.91984e+06	1
chrX:mESC-chr19:Epi	-107800	-1.65242e+06	1.43681e+06	1
chrY:mESC-chr19:Epi	-218209	-7.12692e+06	6.6905e+06	1
chr3:Epi-chr2:Epi	78092.6	-928339	1.08452e+06	1
chr4:Epi-chr2:Epi	-131249	-1.16571e+06	903211	1
chr5:Epi-chr2:Epi	-131248	-1.15046e+06	887962	1
chr6:Epi-chr2:Epi	69802.6	-931513	1.07112e+06	1
chr7:Epi-chr2:Epi	-137903	-1.11681e+06	841004	1
chr8:Epi-chr2:Epi	382171	-687003	1.45134e+06	1
chr9:Epi-chr2:Epi	-103309	-1.13477e+06	928148	1
chrX:Epi-chr2:Epi	318430	-1.13043e+06	1.76729e+06	1
chrY:Epi-chr2:Epi
chr1:Fiber-chr2:Epi	420370	-545298	1.38604e+06	0.999997
chr10:Fiber-chr2:Epi	-75821.4	-1.1379e+06	986254	1
chr11:Fiber-chr2:Epi	76937.9	-905878	1.05975e+06	1
chr12:Fiber-chr2:Epi	4241.62	-1.09086e+06	1.09935e+06	1
chr13:Fiber-chr2:Epi	228498	-840675	1.29767e+06	1
chr14:Fiber-chr2:Epi	-57441.1	-1.20021e+06	1.08533e+06	1
chr15:Fiber-chr2:Epi	-78053.5	-1.18905e+06	1.03294e+06	1
chr16:Fiber-chr2:Epi	-104495	-1.29291e+06	1.08392e+06	1
chr17:Fiber-chr2:Epi	-12931	-1.22518e+06	1.19931e+06	1
chr18:Fiber-chr2:Epi	-129573	-1.31348e+06	1.05433e+06	1
chr19:Fiber-chr2:Epi	-135941	-1.43083e+06	1.15895e+06	1
chr2:Fiber-chr2:Epi	275755	-637364	1.18887e+06	1
chr3:Fiber-chr2:Epi	261490	-762664	1.28565e+06	1
chr4:Fiber-chr2:Epi	-92011.3	-1.12799e+06	943968	1
chr5:Fiber-chr2:Epi	100677	-915766	1.11712e+06	1
chr6:Fiber-chr2:Epi	203115	-803317	1.20955e+06	1
chr7:Fiber-chr2:Epi	-151506	-1.14482e+06	841804	1
chr8:Fiber-chr2:Epi	218970	-880259	1.3182e+06	1
chr9:Fiber-chr2:Epi	-121420	-1.17165e+06	928807	1
chrX:Fiber-chr2:Epi	-81801.6	-1.48742e+06	1.32382e+06	1
chrY:Fiber-chr2:Epi	-349721	-1.21741e+07	1.14746e+07	1
chr1:mESC-chr2:Epi	999238	52216.7	1.94626e+06	0.0210049
chr10:mESC-chr2:Epi	-39615.6	-1.07483e+06	995603	1
chr11:mESC-chr2:Epi	119774	-806719	1.04627e+06	1
chr12:mESC-chr2:Epi	364129	-758125	1.48638e+06	1
chr13:mESC-chr2:Epi	1.12908e+06	96128.6	2.16203e+06	0.0110258
chr14:mESC-chr2:Epi	373070	-729305	1.47544e+06	1
chr15:mESC-chr2:Epi	-85560.2	-1.22833e+06	1.05721e+06	1
chr16:mESC-chr2:Epi	371766	-864820	1.60835e+06	1
chr17:mESC-chr2:Epi	-35752.1	-1.22876e+06	1.15726e+06	1
chr18:mESC-chr2:Epi	341874	-843525	1.52727e+06	1
chr19:mESC-chr2:Epi	253429	-947426	1.45428e+06	1
chr2:mESC-chr2:Epi	1.37577e+06	483517	2.26803e+06	9.08036e-08
chr3:mESC-chr2:Epi	626002	-394607	1.64661e+06	0.976302
chr4:mESC-chr2:Epi	282297	-710413	1.27501e+06	1
chr5:mESC-chr2:Epi	681393	-275386	1.63817e+06	0.803363
chr6:mESC-chr2:Epi	436698	-571692	1.44509e+06	0.999998
chr7:mESC-chr2:Epi	212326	-734696	1.15935e+06	1
chr8:mESC-chr2:Epi	244999	-792512	1.28251e+06	1
chr9:mESC-chr2:Epi	362513	-643919	1.36894e+06	1
chrX:mESC-chr2:Epi	-299452	-1.53786e+06	938958	1
chrY:mESC-chr2:Epi	-409860	-7.25662e+06	6.4369e+06	1
chr4:Epi-chr3:Epi	-209342	-1.3337e+06	915017	1
chr5:Epi-chr3:Epi	-209340	-1.31968e+06	901003	1
chr6:Epi-chr3:Epi	-8290	-1.10223e+06	1.08565e+06	1
chr7:Epi-chr3:Epi	-215995	-1.28946e+06	857472	1
chr8:Epi-chr3:Epi	304078	-852298	1.46045e+06	1
chr9:Epi-chr3:Epi	-181402	-1.303e+06	940194	1
chrX:Epi-chr3:Epi	240338	-1.27401e+06	1.75469e+06	1
chrY:Epi-chr3:Epi
chr1:Fiber-chr3:Epi	342278	-719131	1.40369e+06	1
chr10:Fiber-chr3:Epi	-153914	-1.30373e+06	995902	1
chr11:Fiber-chr3:Epi	-1154.71	-1.07819e+06	1.07588e+06	1
chr12:Fiber-chr3:Epi	-73851	-1.25424e+06	1.10654e+06	1
chr13:Fiber-chr3:Epi	150406	-1.00597e+06	1.30678e+06	1
chr14:Fiber-chr3:Epi	-135534	-1.36027e+06	1.08921e+06	1
chr15:Fiber-chr3:Epi	-156146	-1.35129e+06	1.039e+06	1
chr16:Fiber-chr3:Epi	-182588	-1.45003e+06	1.08485e+06	1
chr17:Fiber-chr3:Epi	-91023.6	-1.38083e+06	1.19879e+06	1
chr18:Fiber-chr3:Epi	-207665	-1.47088e+06	1.05555e+06	1
chr19:Fiber-chr3:Epi	-214033	-1.58181e+06	1.15374e+06	1
chr2:Fiber-chr3:Epi	197663	-816172	1.2115e+06	1
chr3:Fiber-chr3:Epi	183398	-931486	1.29828e+06	1
chr4:Fiber-chr3:Epi	-170104	-1.29586e+06	955653	1
chr5:Fiber-chr3:Epi	22584.2	-1.08522e+06	1.13039e+06	1
chr6:Fiber-chr3:Epi	125022	-973603	1.22365e+06	1
chr7:Fiber-chr3:Epi	-229599	-1.31622e+06	857020	1
chr8:Fiber-chr3:Epi	140878	-1.04334e+06	1.3251e+06	1
chr9:Fiber-chr3:Epi	-199513	-1.33839e+06	939369	1
chrX:Fiber-chr3:Epi	-159894	-1.63294e+06	1.31315e+06	1
chrY:Fiber-chr3:Epi	-427814	-1.22604e+07	1.14047e+07	1
chr1:mESC-chr3:Epi	921145	-123327	1.96562e+06	0.232149
chr10:mESC-chr3:Epi	-117708	-1.24276e+06	1.00735e+06	1
chr11:mESC-chr3:Epi	41681.3	-984214	1.06758e+06	1
chr12:mESC-chr3:Epi	286036	-919587	1.49166e+06	1
chr13:mESC-chr3:Epi	1.05099e+06	-71982.7	2.17396e+06	0.122093
chr14:mESC-chr3:Epi	294977	-892164	1.48212e+06	1
chr15:mESC-chr3:Epi	-163653	-1.38839e+06	1.06109e+06	1
chr16:mESC-chr3:Epi	293673	-1.01904e+06	1.60639e+06	1
chr17:mESC-chr3:Epi	-113845	-1.3856e+06	1.15791e+06	1
chr18:mESC-chr3:Epi	263782	-1.00083e+06	1.5284e+06	1
chr19:mESC-chr3:Epi	175336	-1.10378e+06	1.45445e+06	1
chr2:mESC-chr3:Epi	1.29768e+06	302595	2.29276e+06	0.000165456
chr3:mESC-chr3:Epi	547910	-563718	1.65954e+06	0.999858
chr4:mESC-chr3:Epi	204204	-881865	1.29027e+06	1
chr5:mESC-chr3:Epi	603300	-450028	1.65663e+06	0.993819
chr6:mESC-chr3:Epi	358605	-741814	1.45902e+06	1
chr7:mESC-chr3:Epi	134233	-910239	1.17871e+06	1
chr8:mESC-chr3:Epi	166907	-960260	1.29407e+06	1
chr9:mESC-chr3:Epi	284420	-814205	1.38305e+06	1
chrX:mESC-chr3:Epi	-377544	-1.69198e+06	936888	1
chrY:mESC-chr3:Epi	-487953	-7.34887e+06	6.37296e+06	1
chr5:Epi-chr4:Epi	1.05139	-1.13581e+06	1.13581e+06	1
chr6:Epi-chr4:Epi	201052	-918729	1.32083e+06	1
chr7:Epi-chr4:Epi	-6653.62	-1.10644e+06	1.09313e+06	1
chr8:Epi-chr4:Epi	513419	-667431	1.69427e+06	0.999997
chr9:Epi-chr4:Epi	27939.8	-1.11887e+06	1.17475e+06	1
chrX:Epi-chr4:Epi	449679	-1.08344e+06	1.9828e+06	1
chrY:Epi-chr4:Epi
chr1:Fiber-chr4:Epi	551619	-536403	1.63964e+06	0.999687
chr10:Fiber-chr4:Epi	55427.6	-1.119e+06	1.22986e+06	1
chr11:Fiber-chr4:Epi	208187	-895083	1.31146e+06	1
chr12:Fiber-chr4:Epi	135491	-1.06889e+06	1.33987e+06	1
chr13:Fiber-chr4:Epi	359747	-821103	1.5406e+06	1
chr14:Fiber-chr4:Epi	73807.8	-1.17407e+06	1.32168e+06	1
chr15:Fiber-chr4:Epi	53195.4	-1.16565e+06	1.27204e+06	1
chr16:Fiber-chr4:Epi	26753.6	-1.26306e+06	1.31656e+06	1
chr17:Fiber-chr4:Epi	118318	-1.19348e+06	1.43012e+06	1
chr18:Fiber-chr4:Epi	1676.06	-1.28398e+06	1.28733e+06	1
chr19:Fiber-chr4:Epi	-4691.9	-1.39322e+06	1.38384e+06	1
chr2:Fiber-chr4:Epi	407004	-634660	1.44867e+06	1
chr3:Fiber-chr4:Epi	392739	-747510	1.53299e+06	1
chr4:Fiber-chr4:Epi	39237.6	-1.11164e+06	1.19012e+06	1
chr5:Fiber-chr4:Epi	231926	-901402	1.36525e+06	1
chr6:Fiber-chr4:Epi	334364	-789994	1.45872e+06	1
chr7:Fiber-chr4:Epi	-20257.5	-1.13289e+06	1.09237e+06	1
chr8:Fiber-chr4:Epi	350219	-857912	1.55835e+06	1
chr9:Fiber-chr4:Epi	9828.57	-1.1539e+06	1.17355e+06	1
chrX:Fiber-chr4:Epi	49447.3	-1.44288e+06	1.54178e+06	1
chrY:Fiber-chr4:Epi	-218472	-1.20535e+07	1.16165e+07	1
chr1:mESC-chr4:Epi	1.13049e+06	58980.6	2.20199e+06	0.0210372
chr10:mESC-chr4:Epi	91633.4	-1.05856e+06	1.24183e+06	1
chr11:mESC-chr4:Epi	251023	-802384	1.30443e+06	1
chr12:mESC-chr4:Epi	495378	-733740	1.72449e+06	1
chr13:mESC-chr4:Epi	1.26033e+06	112172	2.40849e+06	0.0101648
chr14:mESC-chr4:Epi	504319	-706676	1.71531e+06	0.999999
chr15:mESC-chr4:Epi	45688.8	-1.20219e+06	1.29356e+06	1
chr16:mESC-chr4:Epi	503015	-831309	1.83734e+06	1
chr17:mESC-chr4:Epi	95496.8	-1.19855e+06	1.38954e+06	1
chr18:mESC-chr4:Epi	473123	-813908	1.76015e+06	1
chr19:mESC-chr4:Epi	384678	-916602	1.68596e+06	1
chr2:mESC-chr4:Epi	1.50702e+06	483597	2.53044e+06	2.65547e-06
chr3:mESC-chr4:Epi	757251	-379815	1.89432e+06	0.91301
chr4:mESC-chr4:Epi	413546	-698547	1.52564e+06	1
chr5:mESC-chr4:Epi	812642	-267498	1.89278e+06	0.670895
chr6:mESC-chr4:Epi	567947	-558164	1.69406e+06	0.999729
chr7:mESC-chr4:Epi	343575	-727932	1.41508e+06	1
chr8:mESC-chr4:Epi	376248	-776014	1.52851e+06	1
chr9:mESC-chr4:Epi	493762	-630596	1.61812e+06	0.999996
chrX:mESC-chr4:Epi	-168203	-1.50422e+06	1.16781e+06	1
chrY:mESC-chr4:Epi	-278611	-7.14369e+06	6.58647e+06	1
chr6:Epi-chr5:Epi	201050	-904657	1.30676e+06	1
chr7:Epi-chr5:Epi	-6654.68	-1.09211e+06	1.0788e+06	1
chr8:Epi-chr5:Epi	513418	-654095	1.68093e+06	0.999996
chr9:Epi-chr5:Epi	27938.8	-1.10514e+06	1.16101e+06	1
chrX:Epi-chr5:Epi	449678	-1.07319e+06	1.97255e+06	1
chrY:Epi-chr5:Epi
chr1:Fiber-chr5:Epi	551618	-521914	1.62515e+06	0.999549
chr10:Fiber-chr5:Epi	55426.5	-1.10559e+06	1.21644e+06	1
chr11:Fiber-chr5:Epi	208186	-880797	1.29717e+06	1
chr12:Fiber-chr5:Epi	135489	-1.05582e+06	1.32679e+06	1
chr13:Fiber-chr5:Epi	359746	-807768	1.52726e+06	1
chr14:Fiber-chr5:Epi	73806.8	-1.16146e+06	1.30907e+06	1
chr15:Fiber-chr5:Epi	53194.3	-1.15273e+06	1.25912e+06	1
chr16:Fiber-chr5:Epi	26752.5	-1.25086e+06	1.30437e+06	1
chr17:Fiber-chr5:Epi	118317	-1.18149e+06	1.41812e+06	1
chr18:Fiber-chr5:Epi	1675.01	-1.27174e+06	1.27509e+06	1
chr19:Fiber-chr5:Epi	-4692.96	-1.3819e+06	1.37251e+06	1
chr2:Fiber-chr5:Epi	407003	-619517	1.43352e+06	1
chr3:Fiber-chr5:Epi	392738	-733694	1.51917e+06	1
chr4:Fiber-chr5:Epi	39236.5	-1.09796e+06	1.17643e+06	1
chr5:Fiber-chr5:Epi	231925	-887501	1.35135e+06	1
chr6:Fiber-chr5:Epi	334363	-775980	1.44471e+06	1
chr7:Fiber-chr5:Epi	-20258.5	-1.11872e+06	1.07821e+06	1
chr8:Fiber-chr5:Epi	350218	-844881	1.54532e+06	1
chr9:Fiber-chr5:Epi	9827.52	-1.14036e+06	1.16002e+06	1
chrX:Fiber-chr5:Epi	49446.3	-1.43235e+06	1.53125e+06	1
chrY:Fiber-chr5:Epi	-218473	-1.20521e+07	1.16152e+07	1
chr1:mESC-chr5:Epi	1.13049e+06	73695.3	2.18728e+06	0.0164629
chr10:mESC-chr5:Epi	91632.3	-1.04487e+06	1.22813e+06	1
chr11:mESC-chr5:Epi	251022	-787412	1.28946e+06	1
chr12:mESC-chr5:Epi	495376	-720933	1.71169e+06	1
chr13:mESC-chr5:Epi	1.26033e+06	125892	2.39477e+06	0.00802942
chr14:mESC-chr5:Epi	504318	-693676	1.70231e+06	0.999999
chr15:mESC-chr5:Epi	45687.7	-1.18958e+06	1.28095e+06	1
chr16:mESC-chr5:Epi	503013	-819522	1.82555e+06	1
chr17:mESC-chr5:Epi	95495.8	-1.18639e+06	1.37738e+06	1
chr18:mESC-chr5:Epi	473122	-801684	1.74793e+06	1
chr19:mESC-chr5:Epi	384677	-904513	1.67387e+06	1
chr2:mESC-chr5:Epi	1.50702e+06	499014	2.51502e+06	1.31473e-06
chr3:mESC-chr5:Epi	757250	-365959	1.88046e+06	0.8974
chr4:mESC-chr5:Epi	413545	-684376	1.51147e+06	1
chr5:mESC-chr5:Epi	812641	-252903	1.87818e+06	0.633392
chr6:mESC-chr5:Epi	567946	-544172	1.68006e+06	0.999618
chr7:mESC-chr5:Epi	343574	-713217	1.40036e+06	1
chr8:mESC-chr5:Epi	376247	-762343	1.51484e+06	1
chr9:mESC-chr5:Epi	493761	-616582	1.6041e+06	0.999994
chrX:mESC-chr5:Epi	-168204	-1.49244e+06	1.15604e+06	1
chrY:mESC-chr5:Epi	-278612	-7.14141e+06	6.58419e+06	1
chr7:Epi-chr6:Epi	-207705	-1.27638e+06	860967	1
chr8:Epi-chr6:Epi	312368	-839558	1.46429e+06	1
chr9:Epi-chr6:Epi	-173112	-1.29012e+06	943896	1
chrX:Epi-chr6:Epi	248628	-1.26233e+06	1.75958e+06	1
chrY:Epi-chr6:Epi
chr1:Fiber-chr6:Epi	350568	-705991	1.40713e+06	1
chr10:Fiber-chr6:Epi	-145624	-1.29096e+06	999717	1
chr11:Fiber-chr6:Epi	7135.3	-1.06512e+06	1.07939e+06	1
chr12:Fiber-chr6:Epi	-65561	-1.24159e+06	1.11047e+06	1
chr13:Fiber-chr6:Epi	158696	-993230	1.31062e+06	1
chr14:Fiber-chr6:Epi	-127244	-1.34778e+06	1.0933e+06	1
chr15:Fiber-chr6:Epi	-147856	-1.3387e+06	1.04299e+06	1
chr16:Fiber-chr6:Epi	-174298	-1.43768e+06	1.08909e+06	1
chr17:Fiber-chr6:Epi	-82733.6	-1.36856e+06	1.20309e+06	1
chr18:Fiber-chr6:Epi	-199375	-1.45851e+06	1.05976e+06	1
chr19:Fiber-chr6:Epi	-205743	-1.56976e+06	1.15827e+06	1
chr2:Fiber-chr6:Epi	205953	-802803	1.21471e+06	1
chr3:Fiber-chr6:Epi	191688	-918580	1.30196e+06	1
chr4:Fiber-chr6:Epi	-161814	-1.283e+06	959371	1
chr5:Fiber-chr6:Epi	30874.2	-1.07228e+06	1.13403e+06	1
chr6:Fiber-chr6:Epi	133312	-960628	1.22725e+06	1
chr7:Fiber-chr6:Epi	-221309	-1.30319e+06	860573	1
chr8:Fiber-chr6:Epi	149168	-1.03071e+06	1.32904e+06	1
chr9:Fiber-chr6:Epi	-191223	-1.32559e+06	943140	1
chrX:Fiber-chr6:Epi	-151604	-1.62115e+06	1.31795e+06	1
chrY:Fiber-chr6:Epi	-419524	-1.22517e+07	1.14126e+07	1
chr1:mESC-chr6:Epi	929435	-110108	1.96898e+06	0.202768
chr10:mESC-chr6:Epi	-109418	-1.2299e+06	1.01106e+06	1
chr11:mESC-chr6:Epi	49971.3	-970906	1.07085e+06	1
chr12:mESC-chr6:Epi	294326	-907029	1.49568e+06	1
chr13:mESC-chr6:Epi	1.05928e+06	-59109.7	2.17767e+06	0.105406
chr14:mESC-chr6:Epi	303267	-879540	1.48607e+06	1
chr15:mESC-chr6:Epi	-155363	-1.3759e+06	1.06518e+06	1
chr16:mESC-chr6:Epi	301963	-1.00683e+06	1.61076e+06	1
chr17:mESC-chr6:Epi	-105555	-1.37326e+06	1.16215e+06	1
chr18:mESC-chr6:Epi	272072	-988473	1.53262e+06	1
chr19:mESC-chr6:Epi	183626	-1.09146e+06	1.45872e+06	1
chr2:mESC-chr6:Epi	1.30597e+06	316060	2.29588e+06	0.000117893
chr3:mESC-chr6:Epi	556200	-550798	1.6632e+06	0.999756
chr4:mESC-chr6:Epi	212494	-868836	1.29382e+06	1
chr5:mESC-chr6:Epi	611590	-436850	1.66003e+06	0.990939
chr6:mESC-chr6:Epi	366895	-728847	1.46264e+06	1
chr7:mESC-chr6:Epi	142523	-897020	1.18207e+06	1
chr8:mESC-chr6:Epi	175197	-947404	1.2978e+06	1
chr9:mESC-chr6:Epi	292710	-801230	1.38665e+06	1
chrX:mESC-chr6:Epi	-369254	-1.67977e+06	941265	1
chrY:mESC-chr6:Epi	-479663	-7.33983e+06	6.3805e+06	1
chr8:Epi-chr7:Epi	520073	-612428	1.65257e+06	0.999984
chr9:Epi-chr7:Epi	34593.4	-1.06237e+06	1.13156e+06	1
chrX:Epi-chr7:Epi	456333	-1.03987e+06	1.95253e+06	1
chrY:Epi-chr7:Epi
chr1:Fiber-chr7:Epi	558273	-477074	1.59362e+06	0.998448
chr10:Fiber-chr7:Epi	62081.2	-1.06372e+06	1.18788e+06	1
chr11:Fiber-chr7:Epi	214840	-836518	1.2662e+06	1
chr12:Fiber-chr7:Epi	142144	-1.01487e+06	1.29916e+06	1
chr13:Fiber-chr7:Epi	366401	-766100	1.4989e+06	1
chr14:Fiber-chr7:Epi	80461.4	-1.12176e+06	1.28269e+06	1
chr15:Fiber-chr7:Epi	59849	-1.11221e+06	1.23191e+06	1
chr16:Fiber-chr7:Epi	33407.2	-1.21229e+06	1.27911e+06	1
chr17:Fiber-chr7:Epi	124972	-1.14348e+06	1.39342e+06	1
chr18:Fiber-chr7:Epi	8329.68	-1.23306e+06	1.24972e+06	1
chr19:Fiber-chr7:Epi	1961.72	-1.34569e+06	1.34962e+06	1
chr2:Fiber-chr7:Epi	413658	-572858	1.40017e+06	0.999999
chr3:Fiber-chr7:Epi	399393	-690708	1.48949e+06	1
chr4:Fiber-chr7:Epi	45891.2	-1.05533e+06	1.14711e+06	1
chr5:Fiber-chr7:Epi	238579	-844280	1.32144e+06	1
chr6:Fiber-chr7:Epi	341018	-732450	1.41448e+06	1
chr7:Fiber-chr7:Epi	-13603.8	-1.07478e+06	1.04757e+06	1
chr8:Fiber-chr7:Epi	356873	-804045	1.51779e+06	1
chr9:Fiber-chr7:Epi	16482.2	-1.09815e+06	1.13111e+06	1
chrX:Fiber-chr7:Epi	56100.9	-1.39827e+06	1.51047e+06	1
chrY:Fiber-chr7:Epi	-211819	-1.20421e+07	1.16184e+07	1
chr1:mESC-chr7:Epi	1.13714e+06	119164	2.15512e+06	0.00719615
chr10:mESC-chr7:Epi	98287	-1.00221e+06	1.19879e+06	1
chr11:mESC-chr7:Epi	257676	-741231	1.25658e+06	1
chr12:mESC-chr7:Epi	502031	-680711	1.68477e+06	0.999999
chr13:mESC-chr7:Epi	1.26698e+06	168613	2.36535e+06	0.00366517
chr14:mESC-chr7:Epi	510972	-652925	1.67487e+06	0.999996
chr15:mESC-chr7:Epi	52342.4	-1.14988e+06	1.25457e+06	1
chr16:mESC-chr7:Epi	509668	-782063	1.8014e+06	1
chr17:mESC-chr7:Epi	102150	-1.14793e+06	1.35223e+06	1
chr18:mESC-chr7:Epi	479777	-763042	1.7226e+06	1
chr19:mESC-chr7:Epi	391332	-866238	1.6489e+06	1
chr2:mESC-chr7:Epi	1.51367e+06	546438	2.48091e+06	0
chr3:mESC-chr7:Epi	763905	-322865	1.85068e+06	0.829493
chr4:mESC-chr7:Epi	420199	-640414	1.48081e+06	1
chr5:mESC-chr7:Epi	819296	-207765	1.84636e+06	0.5027
chr6:mESC-chr7:Epi	574600	-500703	1.6499e+06	0.998758
chr7:mESC-chr7:Epi	350228	-667748	1.3682e+06	1
chr8:mESC-chr7:Epi	382902	-719758	1.48556e+06	1
chr9:mESC-chr7:Epi	500416	-573052	1.57388e+06	0.999974
chrX:mESC-chr7:Epi	-161549	-1.45503e+06	1.13193e+06	1
chrY:mESC-chr7:Epi	-271958	-7.12889e+06	6.58497e+06	1
chr9:Epi-chr8:Epi	-485480	-1.6637e+06	692741	1
chrX:Epi-chr8:Epi	-63740.1	-1.6205e+06	1.49301e+06	1
chrY:Epi-chr8:Epi
chr1:Fiber-chr8:Epi	38199.7	-1.08288e+06	1.15928e+06	1
chr10:Fiber-chr8:Epi	-457992	-1.66311e+06	747124	1
chr11:Fiber-chr8:Epi	-305233	-1.44111e+06	830649	1
chr12:Fiber-chr8:Epi	-377929	-1.61225e+06	856394	1
chr13:Fiber-chr8:Epi	-153672	-1.36505e+06	1.0577e+06	1
chr14:Fiber-chr8:Epi	-439612	-1.71641e+06	837188	1
chr15:Fiber-chr8:Epi	-460224	-1.70866e+06	788216	1
chr16:Fiber-chr8:Epi	-486666	-1.80448e+06	831149	1
chr17:Fiber-chr8:Epi	-395102	-1.73444e+06	944241	1
chr18:Fiber-chr8:Epi	-511743	-1.82549e+06	802003	1
chr19:Fiber-chr8:Epi	-518111	-1.93269e+06	896471	1
chr2:Fiber-chr8:Epi	-106415	-1.18256e+06	969729	1
chr3:Fiber-chr8:Epi	-120680	-1.29251e+06	1.05115e+06	1
chr4:Fiber-chr8:Epi	-474182	-1.65636e+06	708000	1
chr5:Fiber-chr8:Epi	-281494	-1.44659e+06	883606	1
chr6:Fiber-chr8:Epi	-179056	-1.33543e+06	977320	1
chr7:Fiber-chr8:Epi	-533677	-1.67865e+06	611298	0.999974
chr8:Fiber-chr8:Epi	-163200	-1.40118e+06	1.07478e+06	1
chr9:Fiber-chr8:Epi	-503591	-1.69828e+06	691097	0.999999
chrX:Fiber-chr8:Epi	-463972	-1.98057e+06	1.05263e+06	1
chrY:Fiber-chr8:Epi	-731892	-1.257e+07	1.11062e+07	1
chr1:mESC-chr8:Epi	617067	-487989	1.72212e+06	0.996465
chr10:mESC-chr8:Epi	-421786	-1.6033e+06	759729	1
chr11:mESC-chr8:Epi	-262397	-1.34991e+06	825118	1
chr12:mESC-chr8:Epi	-18042	-1.27651e+06	1.24043e+06	1
chr13:mESC-chr8:Epi	746911	-432619	1.92644e+06	0.959172
chr14:mESC-chr8:Epi	-9100.7	-1.24988e+06	1.23168e+06	1
chr15:mESC-chr8:Epi	-467731	-1.74453e+06	809069	1
chr16:mESC-chr8:Epi	-10404.9	-1.37182e+06	1.35101e+06	1
chr17:mESC-chr8:Epi	-417923	-1.73988e+06	904037	1
chr18:mESC-chr8:Epi	-40296.1	-1.35539e+06	1.2748e+06	1
chr19:mESC-chr8:Epi	-128742	-1.45778e+06	1.2003e+06	1
chr2:mESC-chr8:Epi	993600	-64897.5	2.0521e+06	0.117771
chr3:mESC-chr8:Epi	243832	-924904	1.41257e+06	1
chr4:mESC-chr8:Epi	-99873.7	-1.24433e+06	1.04458e+06	1
chr5:mESC-chr8:Epi	299222	-814208	1.41265e+06	1
chr6:mESC-chr8:Epi	54527.3	-1.10355e+06	1.21261e+06	1
chr7:mESC-chr8:Epi	-169845	-1.2749e+06	935212	1
chr8:mESC-chr8:Epi	-137171	-1.3207e+06	1.04635e+06	1
chr9:mESC-chr8:Epi	-19657.6	-1.17603e+06	1.13672e+06	1
chrX:mESC-chr8:Epi	-681622	-2.04469e+06	681447	0.999786
chrY:mESC-chr8:Epi	-792031	-7.66243e+06	6.07837e+06	1
chrX:Epi-chr9:Epi	421740	-1.10936e+06	1.95284e+06	1
chrY:Epi-chr9:Epi
chr1:Fiber-chr9:Epi	523679	-561488	1.60885e+06	0.999924
chr10:Fiber-chr9:Epi	27487.7	-1.1443e+06	1.19927e+06	1
chr11:Fiber-chr9:Epi	180247	-920207	1.2807e+06	1
chr12:Fiber-chr9:Epi	107551	-1.09425e+06	1.30935e+06	1
chr13:Fiber-chr9:Epi	331808	-846413	1.51003e+06	1
chr14:Fiber-chr9:Epi	45868	-1.19952e+06	1.29126e+06	1
chr15:Fiber-chr9:Epi	25255.6	-1.19104e+06	1.24155e+06	1
chr16:Fiber-chr9:Epi	-1186.26	-1.28859e+06	1.28622e+06	1
chr17:Fiber-chr9:Epi	90378.1	-1.21905e+06	1.39981e+06	1
chr18:Fiber-chr9:Epi	-26263.8	-1.3095e+06	1.25698e+06	1
chr19:Fiber-chr9:Epi	-32631.7	-1.41893e+06	1.35366e+06	1
chr2:Fiber-chr9:Epi	379064	-659618	1.41775e+06	1
chr3:Fiber-chr9:Epi	364800	-772727	1.50233e+06	1
chr4:Fiber-chr9:Epi	11297.8	-1.13689e+06	1.15948e+06	1
chr5:Fiber-chr9:Epi	203986	-926602	1.33457e+06	1
chr6:Fiber-chr9:Epi	306424	-815172	1.42802e+06	1
chr7:Fiber-chr9:Epi	-48197.3	-1.15803e+06	1.06164e+06	1
chr8:Fiber-chr9:Epi	322279	-883281	1.52784e+06	1
chr9:Fiber-chr9:Epi	-18111.3	-1.17917e+06	1.14294e+06	1
chrX:Fiber-chr9:Epi	21507.5	-1.46874e+06	1.51176e+06	1
chrY:Fiber-chr9:Epi	-246412	-1.20811e+07	1.15883e+07	1
chr1:mESC-chr9:Epi	1.10255e+06	33939.6	2.17115e+06	0.0306597
chr10:mESC-chr9:Epi	63693.5	-1.0838e+06	1.21119e+06	1
chr11:mESC-chr9:Epi	223083	-827375	1.27354e+06	1
chr12:mESC-chr9:Epi	467438	-759153	1.69403e+06	1
chr13:mESC-chr9:Epi	1.23239e+06	86936.8	2.37784e+06	0.0148288
chr14:mESC-chr9:Epi	476379	-732051	1.68481e+06	1
chr15:mESC-chr9:Epi	17748.9	-1.22764e+06	1.26314e+06	1
chr16:mESC-chr9:Epi	475075	-856922	1.80707e+06	1
chr17:mESC-chr9:Epi	67557	-1.22409e+06	1.3592e+06	1
chr18:mESC-chr9:Epi	445184	-839435	1.7298e+06	1
chr19:mESC-chr9:Epi	356738	-942156	1.65563e+06	1
chr2:mESC-chr9:Epi	1.47908e+06	458693	2.49947e+06	5.04665e-06
chr3:mESC-chr9:Epi	729311	-405023	1.86365e+06	0.948006
chr4:mESC-chr9:Epi	385606	-723694	1.49491e+06	1
chr5:mESC-chr9:Epi	784702	-292563	1.86197e+06	0.753111
chr6:mESC-chr9:Epi	540007	-583346	1.66336e+06	0.999932
chr7:mESC-chr9:Epi	315635	-752973	1.38424e+06	1
chr8:mESC-chr9:Epi	348308	-801258	1.49787e+06	1
chr9:mESC-chr9:Epi	465822	-655774	1.58742e+06	0.999999
chrX:mESC-chr9:Epi	-196142	-1.52983e+06	1.13755e+06	1
chrY:mESC-chr9:Epi	-306551	-7.17118e+06	6.55808e+06	1
chrY:Epi-chrX:Epi
chr1:Fiber-chrX:Epi	101940	-1.38563e+06	1.58951e+06	1
chr10:Fiber-chrX:Epi	-394252	-1.94614e+06	1.15764e+06	1
chr11:Fiber-chrX:Epi	-241493	-1.74025e+06	1.25727e+06	1
chr12:Fiber-chrX:Epi	-314189	-1.88887e+06	1.26049e+06	1
chr13:Fiber-chrX:Epi	-89932	-1.64669e+06	1.46682e+06	1
chr14:Fiber-chrX:Epi	-375872	-1.98406e+06	1.23232e+06	1
chr15:Fiber-chrX:Epi	-396484	-1.98225e+06	1.18928e+06	1
chr16:Fiber-chrX:Epi	-422926	-2.06387e+06	1.21802e+06	1
chr17:Fiber-chrX:Epi	-331361	-1.98964e+06	1.32692e+06	1
chr18:Fiber-chrX:Epi	-448003	-2.08568e+06	1.18967e+06	1
chr19:Fiber-chrX:Epi	-454371	-2.17399e+06	1.26525e+06	1
chr2:Fiber-chrX:Epi	-42675.2	-1.49668e+06	1.41133e+06	1
chr3:Fiber-chrX:Epi	-56940	-1.58313e+06	1.46925e+06	1
chr4:Fiber-chrX:Epi	-410442	-1.94459e+06	1.12371e+06	1
chr5:Fiber-chrX:Epi	-217754	-1.73878e+06	1.30327e+06	1
chr6:Fiber-chrX:Epi	-115315	-1.62967e+06	1.39904e+06	1
chr7:Fiber-chrX:Epi	-469937	-1.9756e+06	1.03573e+06	1
chr8:Fiber-chrX:Epi	-99460.1	-1.67701e+06	1.47809e+06	1
chr9:Fiber-chrX:Epi	-439851	-1.98366e+06	1.10395e+06	1
chrX:Fiber-chrX:Epi	-400232	-2.20471e+06	1.40424e+06	1
chrY:Fiber-chrX:Epi	-668152	-1.25465e+07	1.12102e+07	1
chr1:mESC-chrX:Epi	680808	-794728	2.15634e+06	0.999981
chr10:mESC-chrX:Epi	-358046	-1.89168e+06	1.17559e+06	1
chr11:mESC-chrX:Epi	-198657	-1.6611e+06	1.26379e+06	1
chr12:mESC-chrX:Epi	45698.2	-1.54798e+06	1.63938e+06	1
chr13:mESC-chrX:Epi	810651	-721454	2.34276e+06	0.999031
chr14:mESC-chrX:Epi	54639.4	-1.5251e+06	1.63438e+06	1
chr15:mESC-chrX:Epi	-403991	-2.01218e+06	1.2042e+06	1
chr16:mESC-chrX:Epi	53335.2	-1.62282e+06	1.72949e+06	1
chr17:mESC-chrX:Epi	-354183	-1.99846e+06	1.29009e+06	1
chr18:mESC-chrX:Epi	23444.1	-1.61531e+06	1.6622e+06	1
chr19:mESC-chrX:Epi	-65001.5	-1.71497e+06	1.58497e+06	1
chr2:mESC-chrX:Epi	1.05734e+06	-383656	2.49834e+06	0.735522
chr3:mESC-chrX:Epi	307572	-1.21624e+06	1.83138e+06	1
chr4:mESC-chrX:Epi	-36133.5	-1.5414e+06	1.46913e+06	1
chr5:mESC-chrX:Epi	362963	-1.11885e+06	1.84478e+06	1
chr6:mESC-chrX:Epi	118267	-1.39739e+06	1.63392e+06	1
chr7:mESC-chrX:Epi	-106105	-1.58164e+06	1.36943e+06	1
chr8:mESC-chrX:Epi	-73431.3	-1.60861e+06	1.46175e+06	1
chr9:mESC-chrX:Epi	44082.6	-1.47027e+06	1.55843e+06	1
chrX:mESC-chrX:Epi	-617882	-2.29538e+06	1.05962e+06	1
chrY:mESC-chrX:Epi	-728291	-7.66792e+06	6.21134e+06	1
chr1:Fiber-chrY:Epi
chr10:Fiber-chrY:Epi
chr11:Fiber-chrY:Epi
chr12:Fiber-chrY:Epi
chr13:Fiber-chrY:Epi
chr14:Fiber-chrY:Epi
chr15:Fiber-chrY:Epi
chr16:Fiber-chrY:Epi
chr17:Fiber-chrY:Epi
chr18:Fiber-chrY:Epi
chr19:Fiber-chrY:Epi
chr2:Fiber-chrY:Epi
chr3:Fiber-chrY:Epi
chr4:Fiber-chrY:Epi
chr5:Fiber-chrY:Epi
chr6:Fiber-chrY:Epi
chr7:Fiber-chrY:Epi
chr8:Fiber-chrY:Epi
chr9:Fiber-chrY:Epi
chrX:Fiber-chrY:Epi
chrY:Fiber-chrY:Epi
chr1:mESC-chrY:Epi
chr10:mESC-chrY:Epi
chr11:mESC-chrY:Epi
chr12:mESC-chrY:Epi
chr13:mESC-chrY:Epi
chr14:mESC-chrY:Epi
chr15:mESC-chrY:Epi
chr16:mESC-chrY:Epi
chr17:mESC-chrY:Epi
chr18:mESC-chrY:Epi
chr19:mESC-chrY:Epi
chr2:mESC-chrY:Epi
chr3:mESC-chrY:Epi
chr4:mESC-chrY:Epi
chr5:mESC-chrY:Epi
chr6:mESC-chrY:Epi
chr7:mESC-chrY:Epi
chr8:mESC-chrY:Epi
chr9:mESC-chrY:Epi
chrX:mESC-chrY:Epi
chrY:mESC-chrY:Epi
chr10:Fiber-chr1:Fiber	-496192	-1.6105e+06	618119	0.999994
chr11:Fiber-chr1:Fiber	-343432	-1.38248e+06	695611	1
chr12:Fiber-chr1:Fiber	-416129	-1.56196e+06	729705	1
chr13:Fiber-chr1:Fiber	-191872	-1.31295e+06	929206	1
chr14:Fiber-chr1:Fiber	-477811	-1.66928e+06	713659	1
chr15:Fiber-chr1:Fiber	-498424	-1.65945e+06	662605	0.999998
chr16:Fiber-chr1:Fiber	-524866	-1.76019e+06	710457	0.999999
chr17:Fiber-chr1:Fiber	-433301	-1.69156e+06	824960	1
chr18:Fiber-chr1:Fiber	-549943	-1.78092e+06	681038	0.999993
chr19:Fiber-chr1:Fiber	-556311	-1.89438e+06	781757	0.999999
chr2:Fiber-chr1:Fiber	-144615	-1.118e+06	828766	1
chr3:Fiber-chr1:Fiber	-158880	-1.23711e+06	919349	1
chr4:Fiber-chr1:Fiber	-512382	-1.60185e+06	577085	0.999965
chr5:Fiber-chr1:Fiber	-319693	-1.3906e+06	751213	1
chr6:Fiber-chr1:Fiber	-217255	-1.27866e+06	844154	1
chr7:Fiber-chr1:Fiber	-571877	-1.62085e+06	477099	0.997976
chr8:Fiber-chr1:Fiber	-201400	-1.35118e+06	948378	1
chr9:Fiber-chr1:Fiber	-541791	-1.64481e+06	561233	0.999872
chrX:Fiber-chr1:Fiber	-502172	-1.94767e+06	943324	1
chrY:Fiber-chr1:Fiber	-770091	-1.25993e+07	1.10591e+07	1
chr1:mESC-chr1:Fiber	578868	-426385	1.58412e+06	0.993072
chr10:mESC-chr1:Fiber	-459986	-1.54873e+06	628757	0.999999
chr11:mESC-chr1:Fiber	-300596	-1.28653e+06	685341	1
chr12:mESC-chr1:Fiber	-56241.7	-1.22805e+06	1.11557e+06	1
chr13:mESC-chr1:Fiber	708711	-377878	1.7953e+06	0.935388
chr14:mESC-chr1:Fiber	-47300.4	-1.20009e+06	1.10549e+06	1
chr15:mESC-chr1:Fiber	-505930	-1.6974e+06	685540	0.999999
chr16:mESC-chr1:Fiber	-48604.6	-1.33033e+06	1.23312e+06	1
chr17:mESC-chr1:Fiber	-456122	-1.69586e+06	783620	1
chr18:mESC-chr1:Fiber	-78495.8	-1.31091e+06	1.15392e+06	1
chr19:mESC-chr1:Fiber	-166941	-1.41423e+06	1.08035e+06	1
chr2:mESC-chr1:Fiber	955401	1565.61	1.90924e+06	0.0487873
chr3:mESC-chr1:Fiber	205632	-869229	1.28049e+06	1
chr4:mESC-chr1:Fiber	-138073	-1.18648e+06	910334	1
chr5:mESC-chr1:Fiber	261023	-753428	1.27547e+06	1
chr6:mESC-chr1:Fiber	16327.6	-1.04694e+06	1.07959e+06	1
chr7:mESC-chr1:Fiber	-208045	-1.2133e+06	797208	1
chr8:mESC-chr1:Fiber	-175371	-1.26629e+06	915552	1
chr9:mESC-chr1:Fiber	-57857.3	-1.11927e+06	1.00355e+06	1
chrX:mESC-chr1:Fiber	-719822	-2.00331e+06	563666	0.996101
chrY:mESC-chr1:Fiber	-830230	-7.68529e+06	6.02482e+06	1
chr11:Fiber-chr10:Fiber	152759	-976444	1.28196e+06	1
chr12:Fiber-chr10:Fiber	80063	-1.14812e+06	1.30824e+06	1
chr13:Fiber-chr10:Fiber	304320	-900796	1.50944e+06	1
chr14:Fiber-chr10:Fiber	18380.2	-1.25248e+06	1.28924e+06	1
chr15:Fiber-chr10:Fiber	-2232.19	-1.2446e+06	1.24013e+06	1
chr16:Fiber-chr10:Fiber	-28674	-1.34074e+06	1.28339e+06	1
chr17:Fiber-chr10:Fiber	62890.3	-1.27079e+06	1.39657e+06	1
chr18:Fiber-chr10:Fiber	-53751.5	-1.36173e+06	1.25422e+06	1
chr19:Fiber-chr10:Fiber	-60119.5	-1.46934e+06	1.34911e+06	1
chr2:Fiber-chr10:Fiber	351577	-717516	1.42067e+06	1
chr3:Fiber-chr10:Fiber	337312	-828049	1.50267e+06	1
chr4:Fiber-chr10:Fiber	-16190	-1.19196e+06	1.15958e+06	1
chr5:Fiber-chr10:Fiber	176498	-982091	1.33509e+06	1
chr6:Fiber-chr10:Fiber	278936	-870880	1.42875e+06	1
chr7:Fiber-chr10:Fiber	-75685	-1.21403e+06	1.06266e+06	1
chr8:Fiber-chr10:Fiber	294792	-937067	1.52665e+06	1
chr9:Fiber-chr10:Fiber	-45599	-1.23394e+06	1.14274e+06	1
chrX:Fiber-chr10:Fiber	-5980.25	-1.51758e+06	1.50562e+06	1
chrY:Fiber-chr10:Fiber	-273900	-1.21113e+07	1.15635e+07	1
chr1:mESC-chr10:Fiber	1.07506e+06	-23130.7	2.17325e+06	0.0680206
chr10:mESC-chr10:Fiber	36205.8	-1.13889e+06	1.2113e+06	1
chr11:mESC-chr10:Fiber	195595	-884942	1.27613e+06	1
chr12:mESC-chr10:Fiber	439950	-812498	1.6924e+06	1
chr13:mESC-chr10:Fiber	1.2049e+06	31802.8	2.378e+06	0.0329957
chr14:mESC-chr10:Fiber	448891	-785776	1.68356e+06	1
chr15:mESC-chr10:Fiber	-9738.81	-1.2806e+06	1.26112e+06	1
chr16:mESC-chr10:Fiber	447587	-908258	1.80343e+06	1
chr17:mESC-chr10:Fiber	40069.3	-1.27616e+06	1.35629e+06	1
chr18:mESC-chr10:Fiber	417696	-891634	1.72703e+06	1
chr19:mESC-chr10:Fiber	329250	-994088	1.65259e+06	1
chr2:mESC-chr10:Fiber	1.45159e+06	400265	2.50292e+06	2.84252e-05
chr3:mESC-chr10:Fiber	701824	-460422	1.86407e+06	0.982188
chr4:mESC-chr10:Fiber	358118	-779707	1.49594e+06	1
chr5:mESC-chr10:Fiber	757214	-349402	1.86383e+06	0.875927
chr6:mESC-chr10:Fiber	512519	-639011	1.66405e+06	0.999994
chr7:mESC-chr10:Fiber	288147	-810043	1.38634e+06	1
chr8:mESC-chr10:Fiber	320820	-856296	1.49794e+06	1
chr9:mESC-chr10:Fiber	438334	-711482	1.58815e+06	1
chrX:mESC-chr10:Fiber	-223630	-1.58114e+06	1.13388e+06	1
chrY:mESC-chr10:Fiber	-334039	-7.20334e+06	6.53526e+06	1
chr12:Fiber-chr11:Fiber	-72696.3	-1.23302e+06	1.08763e+06	1
chr13:Fiber-chr11:Fiber	151561	-984321	1.28744e+06	1
chr14:Fiber-chr11:Fiber	-134379	-1.33979e+06	1.07103e+06	1
chr15:Fiber-chr11:Fiber	-154991	-1.33032e+06	1.02034e+06	1
chr16:Fiber-chr11:Fiber	-181433	-1.43021e+06	1.06734e+06	1
chr17:Fiber-chr11:Fiber	-89868.9	-1.36134e+06	1.1816e+06	1
chr18:Fiber-chr11:Fiber	-206511	-1.45099e+06	1.03797e+06	1
chr19:Fiber-chr11:Fiber	-212879	-1.56337e+06	1.13762e+06	1
chr2:Fiber-chr11:Fiber	198817	-791578	1.18921e+06	1
chr3:Fiber-chr11:Fiber	184553	-909060	1.27817e+06	1
chr4:Fiber-chr11:Fiber	-168949	-1.27364e+06	935745	1
chr5:Fiber-chr11:Fiber	23738.9	-1.06266e+06	1.11013e+06	1
chr6:Fiber-chr11:Fiber	126177	-950856	1.20321e+06	1
chr7:Fiber-chr11:Fiber	-228444	-1.29323e+06	836338	1
chr8:Fiber-chr11:Fiber	142033	-1.02218e+06	1.30625e+06	1
chr9:Fiber-chr11:Fiber	-198358	-1.31643e+06	919709	1
chrX:Fiber-chr11:Fiber	-158739	-1.61575e+06	1.29827e+06	1
chrY:Fiber-chr11:Fiber	-426659	-1.22572e+07	1.14039e+07	1
chr1:mESC-chr11:Fiber	922300	-99436	1.94404e+06	0.183637
chr10:mESC-chr11:Fiber	-116553	-1.22053e+06	987427	1
chr11:mESC-chr11:Fiber	42836	-959902	1.04557e+06	1
chr12:mESC-chr11:Fiber	287191	-898789	1.47317e+06	1
chr13:mESC-chr11:Fiber	1.05214e+06	-49712.6	2.154e+06	0.0950382
chr14:mESC-chr11:Fiber	296132	-871055	1.46332e+06	1
chr15:mESC-chr11:Fiber	-162498	-1.36791e+06	1.04291e+06	1
chr16:mESC-chr11:Fiber	294828	-999869	1.58952e+06	1
chr17:mESC-chr11:Fiber	-112690	-1.36584e+06	1.14046e+06	1
chr18:mESC-chr11:Fiber	264937	-980964	1.51084e+06	1
chr19:mESC-chr11:Fiber	176491	-1.08412e+06	1.43711e+06	1
chr2:mESC-chr11:Fiber	1.29883e+06	327642	2.27002e+06	7.82634e-05
chr3:mESC-chr11:Fiber	549064	-541228	1.63936e+06	0.99974
chr4:mESC-chr11:Fiber	205359	-858863	1.26958e+06	1
chr5:mESC-chr11:Fiber	604455	-426332	1.63524e+06	0.989921
chr6:mESC-chr11:Fiber	359760	-719103	1.43862e+06	1
chr7:mESC-chr11:Fiber	135388	-886348	1.15712e+06	1
chr8:mESC-chr11:Fiber	168061	-938070	1.27419e+06	1
chr9:mESC-chr11:Fiber	285575	-791458	1.36261e+06	1
chrX:mESC-chr11:Fiber	-376389	-1.67283e+06	920049	1
chrY:mESC-chr11:Fiber	-486798	-7.34429e+06	6.37069e+06	1
chr13:Fiber-chr12:Fiber	224257	-1.01007e+06	1.45858e+06	1
chr14:Fiber-chr12:Fiber	-61682.7	-1.36027e+06	1.23691e+06	1
chr15:Fiber-chr12:Fiber	-82295.2	-1.35301e+06	1.18842e+06	1
chr16:Fiber-chr12:Fiber	-108737	-1.44768e+06	1.2302e+06	1
chr17:Fiber-chr12:Fiber	-17172.6	-1.3773e+06	1.34296e+06	1
chr18:Fiber-chr12:Fiber	-133814	-1.46875e+06	1.20112e+06	1
chr19:Fiber-chr12:Fiber	-140182	-1.57446e+06	1.2941e+06	1
chr2:Fiber-chr12:Fiber	271514	-830397	1.37342e+06	1
chr3:Fiber-chr12:Fiber	257249	-938290	1.45279e+06	1
chr4:Fiber-chr12:Fiber	-96252.9	-1.30194e+06	1.10943e+06	1
chr5:Fiber-chr12:Fiber	96435.2	-1.0925e+06	1.28537e+06	1
chr6:Fiber-chr12:Fiber	198873	-981519	1.37927e+06	1
chr7:Fiber-chr12:Fiber	-155748	-1.32497e+06	1.01348e+06	1
chr8:Fiber-chr12:Fiber	214729	-1.04572e+06	1.47517e+06	1
chr9:Fiber-chr12:Fiber	-125662	-1.34361e+06	1.09229e+06	1
chrX:Fiber-chr12:Fiber	-86043.2	-1.62103e+06	1.44895e+06	1
chrY:Fiber-chr12:Fiber	-353963	-1.21944e+07	1.14865e+07	1
chr1:mESC-chr12:Fiber	994996	-135167	2.12516e+06	0.236025
chr10:mESC-chr12:Fiber	-43857.2	-1.24889e+06	1.16117e+06	1
chr11:mESC-chr12:Fiber	115532	-997486	1.22855e+06	1
chr12:mESC-chr12:Fiber	359887	-920688	1.64046e+06	1
chr13:mESC-chr12:Fiber	1.12484e+06	-78244.4	2.32792e+06	0.123572
chr14:mESC-chr12:Fiber	368828	-894363	1.63202e+06	1
chr15:mESC-chr12:Fiber	-89801.8	-1.38839e+06	1.20879e+06	1
chr16:mESC-chr12:Fiber	367524	-1.01435e+06	1.74939e+06	1
chr17:mESC-chr12:Fiber	-39993.7	-1.38301e+06	1.30302e+06	1
chr18:mESC-chr12:Fiber	337633	-998628	1.67389e+06	1
chr19:mESC-chr12:Fiber	249187	-1.1008e+06	1.59918e+06	1
chr2:mESC-chr12:Fiber	1.37153e+06	286846	2.45621e+06	0.000391721
chr3:mESC-chr12:Fiber	621761	-570742	1.81426e+06	0.999336
chr4:mESC-chr12:Fiber	278055	-890659	1.44677e+06	1
chr5:mESC-chr12:Fiber	677151	-461201	1.8155e+06	0.986619
chr6:mESC-chr12:Fiber	432456	-749605	1.61452e+06	1
chr7:mESC-chr12:Fiber	208084	-922079	1.33825e+06	1
chr8:mESC-chr12:Fiber	240757	-966243	1.44776e+06	1
chr9:mESC-chr12:Fiber	358271	-822121	1.53866e+06	1
chrX:mESC-chr12:Fiber	-303693	-1.6872e+06	1.07981e+06	1
chrY:mESC-chr12:Fiber	-414102	-7.28858e+06	6.46038e+06	1
chr14:Fiber-chr13:Fiber	-285940	-1.56274e+06	990860	1
chr15:Fiber-chr13:Fiber	-306552	-1.55499e+06	941889	1
chr16:Fiber-chr13:Fiber	-332994	-1.65081e+06	984822	1
chr17:Fiber-chr13:Fiber	-241429	-1.58077e+06	1.09791e+06	1
chr18:Fiber-chr13:Fiber	-358071	-1.67182e+06	955675	1
chr19:Fiber-chr13:Fiber	-364439	-1.77902e+06	1.05014e+06	1
chr2:Fiber-chr13:Fiber	47256.8	-1.02889e+06	1.1234e+06	1
chr3:Fiber-chr13:Fiber	32992.1	-1.13884e+06	1.20483e+06	1
chr4:Fiber-chr13:Fiber	-320510	-1.50269e+06	861672	1
chr5:Fiber-chr13:Fiber	-127822	-1.29292e+06	1.03728e+06	1
chr6:Fiber-chr13:Fiber	-25383.4	-1.18176e+06	1.13099e+06	1
chr7:Fiber-chr13:Fiber	-380005	-1.52498e+06	764970	1
chr8:Fiber-chr13:Fiber	-9528.03	-1.24751e+06	1.22846e+06	1
chr9:Fiber-chr13:Fiber	-349919	-1.54461e+06	844769	1
chrX:Fiber-chr13:Fiber	-310300	-1.8269e+06	1.2063e+06	1
chrY:Fiber-chr13:Fiber	-578219	-1.24163e+07	1.12598e+07	1
chr1:mESC-chr13:Fiber	770740	-334317	1.8758e+06	0.84393
chr10:mESC-chr13:Fiber	-268114	-1.44963e+06	913401	1
chr11:mESC-chr13:Fiber	-108725	-1.19624e+06	978790	1
chr12:mESC-chr13:Fiber	135630	-1.12284e+06	1.3941e+06	1
chr13:mESC-chr13:Fiber	900583	-278947	2.08011e+06	0.630238
chr14:mESC-chr13:Fiber	144571	-1.09621e+06	1.38535e+06	1
chr15:mESC-chr13:Fiber	-314059	-1.59086e+06	962741	1
chr16:mESC-chr13:Fiber	143267	-1.21815e+06	1.50468e+06	1
chr17:mESC-chr13:Fiber	-264250	-1.58621e+06	1.05771e+06	1
chr18:mESC-chr13:Fiber	113376	-1.20172e+06	1.42847e+06	1
chr19:mESC-chr13:Fiber	24930.6	-1.30411e+06	1.35397e+06	1
chr2:mESC-chr13:Fiber	1.14727e+06	88774.7	2.20577e+06	0.0129344
chr3:mESC-chr13:Fiber	397504	-771232	1.56624e+06	1
chr4:mESC-chr13:Fiber	53798.5	-1.09066e+06	1.19825e+06	1
chr5:mESC-chr13:Fiber	452895	-660536	1.56632e+06	1
chr6:mESC-chr13:Fiber	208199	-949881	1.36628e+06	1
chr7:mESC-chr13:Fiber	-16172.7	-1.12123e+06	1.08888e+06	1
chr8:mESC-chr13:Fiber	16500.7	-1.16702e+06	1.20003e+06	1
chr9:mESC-chr13:Fiber	134015	-1.02236e+06	1.29039e+06	1
chrX:mESC-chr13:Fiber	-527950	-1.89102e+06	835120	1
chrY:mESC-chr13:Fiber	-638358	-7.50876e+06	6.23204e+06	1
chr15:Fiber-chr14:Fiber	-20612.4	-1.33263e+06	1.2914e+06	1
chr16:Fiber-chr14:Fiber	-47054.3	-1.42525e+06	1.33114e+06	1
chr17:Fiber-chr14:Fiber	44510.1	-1.35428e+06	1.4433e+06	1
chr18:Fiber-chr14:Fiber	-72131.8	-1.44644e+06	1.30217e+06	1
chr19:Fiber-chr14:Fiber	-78499.7	-1.5495e+06	1.3925e+06	1
chr2:Fiber-chr14:Fiber	333196	-816096	1.48249e+06	1
chr3:Fiber-chr14:Fiber	318932	-920415	1.55828e+06	1
chr4:Fiber-chr14:Fiber	-34570.2	-1.28371e+06	1.21457e+06	1
chr5:Fiber-chr14:Fiber	158118	-1.07486e+06	1.3911e+06	1
chr6:Fiber-chr14:Fiber	260556	-964185	1.4853e+06	1
chr7:Fiber-chr14:Fiber	-94065.3	-1.30805e+06	1.11992e+06	1
chr8:Fiber-chr14:Fiber	276411	-1.02566e+06	1.57848e+06	1
chr9:Fiber-chr14:Fiber	-63979.2	-1.32496e+06	1.197e+06	1
chrX:Fiber-chr14:Fiber	-24360.5	-1.59371e+06	1.54499e+06	1
chrY:Fiber-chr14:Fiber	-292280	-1.21372e+07	1.15527e+07	1
chr1:mESC-chr14:Fiber	1.05668e+06	-119729	2.23309e+06	0.193377
chr10:mESC-chr14:Fiber	17825.5	-1.23068e+06	1.26633e+06	1
chr11:mESC-chr14:Fiber	177215	-982731	1.33716e+06	1
chr12:mESC-chr14:Fiber	421570	-899997	1.74314e+06	1
chr13:mESC-chr14:Fiber	1.18652e+06	-60104	2.43315e+06	0.0990834
chr14:mESC-chr14:Fiber	430511	-874218	1.73524e+06	1
chr15:mESC-chr14:Fiber	-28119.1	-1.36715e+06	1.31091e+06	1
chr16:mESC-chr14:Fiber	429207	-990733	1.84915e+06	1
chr17:mESC-chr14:Fiber	21689	-1.36047e+06	1.40385e+06	1
chr18:mESC-chr14:Fiber	399316	-976279	1.77491e+06	1
chr19:mESC-chr14:Fiber	310870	-1.07806e+06	1.6998e+06	1
chr2:mESC-chr14:Fiber	1.43321e+06	300426	2.566e+06	0.00038543
chr3:mESC-chr14:Fiber	683443	-552974	1.91986e+06	0.997199
chr4:mESC-chr14:Fiber	339738	-873753	1.55323e+06	1
chr5:mESC-chr14:Fiber	738834	-445443	1.92311e+06	0.968129
chr6:mESC-chr14:Fiber	494139	-732212	1.72049e+06	1
chr7:mESC-chr14:Fiber	269767	-906641	1.44617e+06	1
chr8:mESC-chr14:Fiber	302440	-947966	1.55285e+06	1
chr9:mESC-chr14:Fiber	419954	-804787	1.6447e+06	1
chrX:mESC-chr14:Fiber	-242010	-1.66354e+06	1.17952e+06	1
chrY:mESC-chr14:Fiber	-352419	-7.23466e+06	6.52982e+06	1
chr16:Fiber-chr15:Fiber	-26441.8	-1.37841e+06	1.32552e+06	1
chr17:Fiber-chr15:Fiber	65122.5	-1.30783e+06	1.43808e+06	1
chr18:Fiber-chr15:Fiber	-51519.3	-1.39952e+06	1.29648e+06	1
chr19:Fiber-chr15:Fiber	-57887.3	-1.50434e+06	1.38856e+06	1
chr2:Fiber-chr15:Fiber	353809	-763894	1.47151e+06	1
chr3:Fiber-chr15:Fiber	339544	-870566	1.54965e+06	1
chr4:Fiber-chr15:Fiber	-13957.8	-1.23409e+06	1.20618e+06	1
chr5:Fiber-chr15:Fiber	178730	-1.02486e+06	1.38232e+06	1
chr6:Fiber-chr15:Fiber	281169	-913979	1.47632e+06	1
chr7:Fiber-chr15:Fiber	-73452.8	-1.25757e+06	1.11067e+06	1
chr8:Fiber-chr15:Fiber	297024	-977251	1.5713e+06	1
chr9:Fiber-chr15:Fiber	-43366.8	-1.27562e+06	1.18889e+06	1
chrX:Fiber-chr15:Fiber	-3748.06	-1.55011e+06	1.54262e+06	1
chrY:Fiber-chr15:Fiber	-271668	-1.21136e+07	1.15702e+07	1
chr1:mESC-chr15:Fiber	1.07729e+06	-68274.4	2.22286e+06	0.115179
chr10:mESC-chr15:Fiber	38438	-1.18105e+06	1.25793e+06	1
chr11:mESC-chr15:Fiber	197827	-930827	1.32648e+06	1
chr12:mESC-chr15:Fiber	442182	-852007	1.73637e+06	1
chr13:mESC-chr15:Fiber	1.20713e+06	-10429.6	2.4247e+06	0.0567602
chr14:mESC-chr15:Fiber	451123	-825866	1.72811e+06	1
chr15:mESC-chr15:Fiber	-7506.61	-1.31952e+06	1.30451e+06	1
chr16:mESC-chr15:Fiber	449819	-944675	1.84431e+06	1
chr17:mESC-chr15:Fiber	42301.5	-1.3137e+06	1.39831e+06	1
chr18:mESC-chr15:Fiber	419928	-929385	1.76924e+06	1
chr19:mESC-chr15:Fiber	331483	-1.03143e+06	1.69439e+06	1
chr2:mESC-chr15:Fiber	1.45382e+06	353102	2.55455e+06	0.000113958
chr3:mESC-chr15:Fiber	704056	-503054	1.91117e+06	0.990963
chr4:mESC-chr15:Fiber	360350	-823265	1.54397e+06	1
chr5:mESC-chr15:Fiber	759447	-394199	1.91309e+06	0.926068
chr6:mESC-chr15:Fiber	514751	-682045	1.71155e+06	0.999998
chr7:mESC-chr15:Fiber	290379	-855187	1.43595e+06	1
chr8:mESC-chr15:Fiber	323053	-898382	1.54449e+06	1
chr9:mESC-chr15:Fiber	440567	-754581	1.63571e+06	1
chrX:mESC-chr15:Fiber	-221398	-1.61751e+06	1.17471e+06	1
chrY:mESC-chr15:Fiber	-331807	-7.20884e+06	6.54523e+06	1
chr17:Fiber-chr16:Fiber	91564.3	-1.34477e+06	1.52789e+06	1
chr18:Fiber-chr16:Fiber	-25077.5	-1.43757e+06	1.38741e+06	1
chr19:Fiber-chr16:Fiber	-31445.5	-1.53818e+06	1.47529e+06	1
chr2:Fiber-chr16:Fiber	380251	-814443	1.57494e+06	1
chr3:Fiber-chr16:Fiber	365986	-915575	1.64755e+06	1
chr4:Fiber-chr16:Fiber	12484	-1.27855e+06	1.30351e+06	1
chr5:Fiber-chr16:Fiber	205172	-1.07023e+06	1.48058e+06	1
chr6:Fiber-chr16:Fiber	307610	-959832	1.57505e+06	1
chr7:Fiber-chr16:Fiber	-47011	-1.30406e+06	1.21004e+06	1
chr8:Fiber-chr16:Fiber	323466	-1.01885e+06	1.66578e+06	1
chr9:Fiber-chr16:Fiber	-16925	-1.31942e+06	1.28557e+06	1
chrX:Fiber-chr16:Fiber	22693.8	-1.5802e+06	1.62559e+06	1
chrY:Fiber-chr16:Fiber	-245226	-1.20947e+07	1.16042e+07	1
chr1:mESC-chr16:Fiber	1.10373e+06	-117068	2.32453e+06	0.180594
chr10:mESC-chr16:Fiber	64879.8	-1.22554e+06	1.3553e+06	1
chr11:mESC-chr16:Fiber	224269	-980676	1.42921e+06	1
chr12:mESC-chr16:Fiber	468624	-892610	1.82986e+06	1
chr13:mESC-chr16:Fiber	1.23358e+06	-55025.9	2.52218e+06	0.0919775
chr14:mESC-chr16:Fiber	477565	-867327	1.82246e+06	1
chr15:mESC-chr16:Fiber	18935.2	-1.35926e+06	1.39713e+06	1
chr16:mESC-chr16:Fiber	476261	-980670	1.93319e+06	1
chr17:mESC-chr16:Fiber	68743.3	-1.35139e+06	1.48888e+06	1
chr18:mESC-chr16:Fiber	446370	-967376	1.86012e+06	1
chr19:mESC-chr16:Fiber	357924	-1.06881e+06	1.78465e+06	1
chr2:mESC-chr16:Fiber	1.48027e+06	301444	2.65909e+06	0.000471598
chr3:mESC-chr16:Fiber	730498	-548231	2.00923e+06	0.994154
chr4:mESC-chr16:Fiber	386792	-869782	1.64337e+06	1
chr5:mESC-chr16:Fiber	785888	-442498	2.01427e+06	0.951868
chr6:mESC-chr16:Fiber	541193	-727804	1.81019e+06	0.999999
chr7:mESC-chr16:Fiber	316821	-903980	1.53762e+06	1
chr8:mESC-chr16:Fiber	349494	-942765	1.64175e+06	1
chr9:mESC-chr16:Fiber	467008	-800434	1.73445e+06	1
chrX:mESC-chr16:Fiber	-194956	-1.65344e+06	1.26352e+06	1
chrY:mESC-chr16:Fiber	-305365	-7.19533e+06	6.5846e+06	1
chr18:Fiber-chr17:Fiber	-116642	-1.54924e+06	1.31596e+06	1
chr19:Fiber-chr17:Fiber	-123010	-1.64861e+06	1.40259e+06	1
chr2:Fiber-chr17:Fiber	288686	-929712	1.50708e+06	1
chr3:Fiber-chr17:Fiber	274421	-1.02927e+06	1.57811e+06	1
chr4:Fiber-chr17:Fiber	-79080.3	-1.39208e+06	1.23392e+06	1
chr5:Fiber-chr17:Fiber	113608	-1.18403e+06	1.41125e+06	1
chr6:Fiber-chr17:Fiber	216046	-1.07376e+06	1.50586e+06	1
chr7:Fiber-chr17:Fiber	-138575	-1.41817e+06	1.14102e+06	1
chr8:Fiber-chr17:Fiber	231901	-1.13155e+06	1.59536e+06	1
chr9:Fiber-chr17:Fiber	-108489	-1.43276e+06	1.21578e+06	1
chrX:Fiber-chr17:Fiber	-68870.6	-1.68951e+06	1.55177e+06	1
chrY:Fiber-chr17:Fiber	-336790	-1.21886e+07	1.15151e+07	1
chr1:mESC-chr17:Fiber	1.01217e+06	-231839	2.25618e+06	0.444517
chr10:mESC-chr17:Fiber	-26684.6	-1.33908e+06	1.28571e+06	1
chr11:mESC-chr17:Fiber	132705	-1.09575e+06	1.36116e+06	1
chr12:mESC-chr17:Fiber	377060	-1.00503e+06	1.75914e+06	1
chr13:mESC-chr17:Fiber	1.14201e+06	-168597	2.45262e+06	0.259908
chr14:mESC-chr17:Fiber	386001	-979992	1.75199e+06	1
chr15:mESC-chr17:Fiber	-72629.1	-1.47142e+06	1.32616e+06	1
chr16:mESC-chr17:Fiber	384697	-1.09173e+06	1.86113e+06	1
chr17:mESC-chr17:Fiber	-22821.1	-1.46295e+06	1.41731e+06	1
chr18:mESC-chr17:Fiber	354806	-1.07903e+06	1.78864e+06	1
chr19:mESC-chr17:Fiber	266360	-1.18028e+06	1.713e+06	1
chr2:mESC-chr17:Fiber	1.3887e+06	185862	2.59154e+06	0.00359588
chr3:mESC-chr17:Fiber	638933	-661970	1.93984e+06	0.999872
chr4:mESC-chr17:Fiber	295228	-983905	1.57436e+06	1
chr5:mESC-chr17:Fiber	694324	-557128	1.94578e+06	0.996949
chr6:mESC-chr17:Fiber	449629	-841710	1.74097e+06	1
chr7:mESC-chr17:Fiber	225257	-1.01875e+06	1.46926e+06	1
chr8:mESC-chr17:Fiber	257930	-1.05628e+06	1.57214e+06	1
chr9:mESC-chr17:Fiber	375444	-914367	1.66525e+06	1
chrX:mESC-chr17:Fiber	-286520	-1.76448e+06	1.19144e+06	1
chrY:mESC-chr17:Fiber	-396929	-7.29104e+06	6.49718e+06	1
chr19:Fiber-chr18:Fiber	-6367.96	-1.50955e+06	1.49681e+06	1
chr2:Fiber-chr18:Fiber	405328	-784876	1.59553e+06	1
chr3:Fiber-chr18:Fiber	391063	-886313	1.66844e+06	1
chr4:Fiber-chr18:Fiber	37561.5	-1.24932e+06	1.32444e+06	1
chr5:Fiber-chr18:Fiber	230250	-1.04095e+06	1.50145e+06	1
chr6:Fiber-chr18:Fiber	332688	-930524	1.5959e+06	1
chr7:Fiber-chr18:Fiber	-21933.5	-1.27472e+06	1.23085e+06	1
chr8:Fiber-chr18:Fiber	348543	-989777	1.68686e+06	1
chr9:Fiber-chr18:Fiber	8152.51	-1.29022e+06	1.30653e+06	1
chrX:Fiber-chr18:Fiber	47771.3	-1.55178e+06	1.64733e+06	1
chrY:Fiber-chr18:Fiber	-220148	-1.20691e+07	1.16288e+07	1
chr1:mESC-chr18:Fiber	1.12881e+06	-87596.7	2.34522e+06	0.135039
chr10:mESC-chr18:Fiber	89957.3	-1.19631e+06	1.37622e+06	1
chr11:mESC-chr18:Fiber	249347	-951148	1.44984e+06	1
chr12:mESC-chr18:Fiber	493701	-863594	1.851e+06	1
chr13:mESC-chr18:Fiber	1.25865e+06	-25787.1	2.5431e+06	0.0670679
chr14:mESC-chr18:Fiber	502643	-838263	1.84355e+06	1
chr15:mESC-chr18:Fiber	44012.7	-1.33029e+06	1.41832e+06	1
chr16:mESC-chr18:Fiber	501338	-951913	1.95459e+06	1
chr17:mESC-chr18:Fiber	93820.8	-1.32254e+06	1.51018e+06	1
chr18:mESC-chr18:Fiber	471447	-938507	1.8814e+06	1
chr19:mESC-chr18:Fiber	383002	-1.03997e+06	1.80597e+06	1
chr2:mESC-chr18:Fiber	1.50534e+06	331071	2.67962e+06	0.000268903
chr3:mESC-chr18:Fiber	755575	-518960	2.03011e+06	0.987482
chr4:mESC-chr18:Fiber	411870	-840437	1.66418e+06	1
chr5:mESC-chr18:Fiber	810966	-413054	2.03499e+06	0.919023
chr6:mESC-chr18:Fiber	566271	-698501	1.83104e+06	0.999993
chr7:mESC-chr18:Fiber	341899	-874509	1.55831e+06	1
chr8:mESC-chr18:Fiber	374572	-913538	1.66268e+06	1
chr9:mESC-chr18:Fiber	492086	-771126	1.7553e+06	1
chrX:mESC-chr18:Fiber	-169879	-1.62468e+06	1.28493e+06	1
chrY:mESC-chr18:Fiber	-280287	-7.16947e+06	6.6089e+06	1
chr2:Fiber-chr19:Fiber	411696	-888957	1.71235e+06	1
chr3:Fiber-chr19:Fiber	397431	-983440	1.7783e+06	1
chr4:Fiber-chr19:Fiber	43929.5	-1.34573e+06	1.43359e+06	1
chr5:Fiber-chr19:Fiber	236618	-1.13854e+06	1.61178e+06	1
chr6:Fiber-chr19:Fiber	339056	-1.02872e+06	1.70683e+06	1
chr7:Fiber-chr19:Fiber	-15565.5	-1.37372e+06	1.34259e+06	1
chr8:Fiber-chr19:Fiber	354911	-1.08252e+06	1.79235e+06	1
chr9:Fiber-chr19:Fiber	14520.5	-1.3858e+06	1.41484e+06	1
chrX:Fiber-chr19:Fiber	54139.2	-1.62922e+06	1.7375e+06	1
chrY:Fiber-chr19:Fiber	-213780	-1.20744e+07	1.16468e+07	1
chr1:mESC-chr19:Fiber	1.13518e+06	-189495	2.45985e+06	0.301037
chr10:mESC-chr19:Fiber	96325.3	-1.29277e+06	1.48542e+06	1
chr11:mESC-chr19:Fiber	255715	-1.05436e+06	1.56579e+06	1
chr12:mESC-chr19:Fiber	500069	-955047	1.95519e+06	1
chr13:mESC-chr19:Fiber	1.26502e+06	-122387	2.65243e+06	0.164844
chr14:mESC-chr19:Fiber	509011	-930831	1.94885e+06	1
chr15:mESC-chr19:Fiber	50380.7	-1.42062e+06	1.52138e+06	1
chr16:mESC-chr19:Fiber	507706	-1.0373e+06	2.05272e+06	1
chr17:mESC-chr19:Fiber	100189	-1.41017e+06	1.61055e+06	1
chr18:mESC-chr19:Fiber	477815	-1.02654e+06	1.98217e+06	1
chr19:mESC-chr19:Fiber	389370	-1.12719e+06	1.90593e+06	1
chr2:mESC-chr19:Fiber	1.51171e+06	225621	2.7978e+06	0.00240697
chr3:mESC-chr19:Fiber	761943	-616300	2.14019e+06	0.99719
chr4:mESC-chr19:Fiber	418238	-939476	1.77595e+06	1
chr5:mESC-chr19:Fiber	817334	-514334	2.149e+06	0.97602
chr6:mESC-chr19:Fiber	572639	-796581	1.94186e+06	0.999999
chr7:mESC-chr19:Fiber	348267	-976407	1.67294e+06	1
chr8:mESC-chr19:Fiber	380940	-1.00987e+06	1.77175e+06	1
chr9:mESC-chr19:Fiber	498454	-869324	1.86623e+06	1
chrX:mESC-chr19:Fiber	-163511	-1.70998e+06	1.38296e+06	1
chrY:mESC-chr19:Fiber	-273919	-7.18304e+06	6.63521e+06	1
chr3:Fiber-chr2:Fiber	-14264.7	-1.0457e+06	1.01717e+06	1
chr4:Fiber-chr2:Fiber	-367767	-1.41094e+06	675406	1
chr5:Fiber-chr2:Fiber	-175078	-1.19885e+06	848695	1
chr6:Fiber-chr2:Fiber	-72640.2	-1.08647e+06	941195	1
chr7:Fiber-chr2:Fiber	-427262	-1.42807e+06	573549	0.999999
chr8:Fiber-chr2:Fiber	-56784.8	-1.1628e+06	1.04923e+06	1
chr9:Fiber-chr2:Fiber	-397176	-1.4545e+06	660148	1
chrX:Fiber-chr2:Fiber	-357557	-1.76849e+06	1.05338e+06	1
chrY:Fiber-chr2:Fiber	-625476	-1.24505e+07	1.11995e+07	1
chr1:mESC-chr2:Fiber	723483	-231402	1.67837e+06	0.651661
chr10:mESC-chr2:Fiber	-315371	-1.35779e+06	727046	1
chr11:mESC-chr2:Fiber	-155981	-1.09051e+06	778548	1
chr12:mESC-chr2:Fiber	88373.4	-1.04052e+06	1.21727e+06	1
chr13:mESC-chr2:Fiber	853326	-186841	1.89349e+06	0.420567
chr14:mESC-chr2:Fiber	97314.6	-1.01182e+06	1.20645e+06	1
chr15:mESC-chr2:Fiber	-361315	-1.51061e+06	787977	1
chr16:mESC-chr2:Fiber	96010.4	-1.14661e+06	1.33863e+06	1
chr17:mESC-chr2:Fiber	-311507	-1.51077e+06	887756	1
chr18:mESC-chr2:Fiber	66119.3	-1.12557e+06	1.25781e+06	1
chr19:mESC-chr2:Fiber	-22326.2	-1.22939e+06	1.18474e+06	1
chr2:mESC-chr2:Fiber	1.10002e+06	199420	2.00061e+06	0.000962054
chr3:mESC-chr2:Fiber	350247	-677663	1.37816e+06	1
chr4:mESC-chr2:Fiber	6541.68	-993673	1.00676e+06	1
chr5:mESC-chr2:Fiber	405638	-558926	1.3702e+06	0.999999
chr6:mESC-chr2:Fiber	160943	-854836	1.17672e+06	1
chr7:mESC-chr2:Fiber	-63429.5	-1.01831e+06	891455	1
chr8:mESC-chr2:Fiber	-30756.1	-1.07545e+06	1.01394e+06	1
chr9:mESC-chr2:Fiber	86757.8	-927077	1.10059e+06	1
chrX:mESC-chr2:Fiber	-575207	-1.81964e+06	669226	0.99998
chrY:mESC-chr2:Fiber	-685615	-7.53347e+06	6.16223e+06	1
chr4:Fiber-chr3:Fiber	-353502	-1.49513e+06	788127	1
chr5:Fiber-chr3:Fiber	-160814	-1.28474e+06	963116	1
chr6:Fiber-chr3:Fiber	-58375.4	-1.17326e+06	1.05651e+06	1
chr7:Fiber-chr3:Fiber	-412997	-1.51605e+06	690057	1
chr8:Fiber-chr3:Fiber	-42520.1	-1.24184e+06	1.1568e+06	1
chr9:Fiber-chr3:Fiber	-382911	-1.53748e+06	771663	1
chrX:Fiber-chr3:Fiber	-343292	-1.8285e+06	1.14191e+06	1
chrY:Fiber-chr3:Fiber	-611212	-1.24453e+07	1.12229e+07	1
chr1:mESC-chr3:Fiber	737748	-323813	1.79931e+06	0.850321
chr10:mESC-chr3:Fiber	-301106	-1.44204e+06	839832	1
chr11:mESC-chr3:Fiber	-141717	-1.185e+06	901571	1
chr12:mESC-chr3:Fiber	102638	-1.11782e+06	1.32309e+06	1
chr13:mESC-chr3:Fiber	867591	-271291	2.00647e+06	0.636562
chr14:mESC-chr3:Fiber	111579	-1.09062e+06	1.31378e+06	1
chr15:mESC-chr3:Fiber	-347051	-1.5864e+06	892296	1
chr16:mESC-chr3:Fiber	110275	-1.21607e+06	1.43663e+06	1
chr17:mESC-chr3:Fiber	-297243	-1.58306e+06	988580	1
chr18:mESC-chr3:Fiber	80384	-1.19838e+06	1.35915e+06	1
chr19:mESC-chr3:Fiber	-8061.5	-1.30116e+06	1.28504e+06	1
chr2:mESC-chr3:Fiber	1.11428e+06	101276	2.12729e+06	0.0097647
chr3:mESC-chr3:Fiber	364512	-763187	1.49221e+06	1
chr4:mESC-chr3:Fiber	20806.4	-1.08171e+06	1.12332e+06	1
chr5:mESC-chr3:Fiber	419903	-650372	1.49018e+06	1
chr6:mESC-chr3:Fiber	175207	-941444	1.29186e+06	1
chr7:mESC-chr3:Fiber	-49164.7	-1.11073e+06	1.0124e+06	1
chr8:mESC-chr3:Fiber	-16491.4	-1.15951e+06	1.12653e+06	1
chr9:mESC-chr3:Fiber	101023	-1.01386e+06	1.21591e+06	1
chrX:mESC-chr3:Fiber	-560942	-1.88899e+06	767109	0.999999
chrY:mESC-chr3:Fiber	-671351	-7.53489e+06	6.19219e+06	1
chr5:Fiber-chr4:Fiber	192688	-942027	1.3274e+06	1
chr6:Fiber-chr4:Fiber	295126	-830630	1.42088e+06	1
chr7:Fiber-chr4:Fiber	-59495.1	-1.17354e+06	1.05455e+06	1
chr8:Fiber-chr4:Fiber	310982	-898451	1.52041e+06	1
chr9:Fiber-chr4:Fiber	-29409	-1.19448e+06	1.13567e+06	1
chrX:Fiber-chr4:Fiber	10209.7	-1.48318e+06	1.50359e+06	1
chrY:Fiber-chr4:Fiber	-257710	-1.20928e+07	1.15774e+07	1
chr1:mESC-chr4:Fiber	1.09125e+06	18275.9	2.16422e+06	0.0386046
chr10:mESC-chr4:Fiber	52395.8	-1.09917e+06	1.20396e+06	1
chr11:mESC-chr4:Fiber	211785	-843113	1.26668e+06	1
chr12:mESC-chr4:Fiber	456140	-774256	1.68654e+06	1
chr13:mESC-chr4:Fiber	1.22109e+06	71565	2.37062e+06	0.018665
chr14:mESC-chr4:Fiber	465081	-747211	1.67737e+06	1
chr15:mESC-chr4:Fiber	6451.16	-1.24268e+06	1.25559e+06	1
chr16:mESC-chr4:Fiber	463777	-871725	1.79928e+06	1
chr17:mESC-chr4:Fiber	56259.3	-1.239e+06	1.35152e+06	1
chr18:mESC-chr4:Fiber	433886	-854367	1.72214e+06	1
chr19:mESC-chr4:Fiber	345440	-957048	1.64793e+06	1
chr2:mESC-chr4:Fiber	1.46778e+06	442824	2.49274e+06	7.99117e-06
chr3:mESC-chr4:Fiber	718014	-420435	1.85646e+06	0.961763
chr4:mESC-chr4:Fiber	374308	-739198	1.48781e+06	1
chr5:mESC-chr4:Fiber	773404	-308191	1.855e+06	0.794833
chr6:mESC-chr4:Fiber	528709	-598798	1.65622e+06	0.999968
chr7:mESC-chr4:Fiber	304337	-768636	1.37731e+06	1
chr8:mESC-chr4:Fiber	337010	-816616	1.49064e+06	1
chr9:mESC-chr4:Fiber	454524	-671232	1.58028e+06	1
chrX:mESC-chr4:Fiber	-207440	-1.54463e+06	1.12975e+06	1
chrY:mESC-chr4:Fiber	-317849	-7.18316e+06	6.54746e+06	1
chr6:Fiber-chr5:Fiber	102438	-1.00537e+06	1.21024e+06	1
chr7:Fiber-chr5:Fiber	-252183	-1.34808e+06	843714	1
chr8:Fiber-chr5:Fiber	118294	-1.07445e+06	1.31103e+06	1
chr9:Fiber-chr5:Fiber	-222097	-1.36984e+06	925641	1
chrX:Fiber-chr5:Fiber	-182478	-1.66238e+06	1.29742e+06	1
chrY:Fiber-chr5:Fiber	-450398	-1.22838e+07	1.1383e+07	1
chr1:mESC-chr5:Fiber	898561	-155561	1.95268e+06	0.3147
chr10:mESC-chr5:Fiber	-140292	-1.27431e+06	993728	1
chr11:mESC-chr5:Fiber	19097.1	-1.01662e+06	1.05482e+06	1
chr12:mESC-chr5:Fiber	263452	-950541	1.47744e+06	1
chr13:mESC-chr5:Fiber	1.0284e+06	-103548	2.16036e+06	0.171408
chr14:mESC-chr5:Fiber	272393	-923247	1.46803e+06	1
chr15:mESC-chr5:Fiber	-186237	-1.41922e+06	1.04674e+06	1
chr16:mESC-chr5:Fiber	271089	-1.04932e+06	1.59149e+06	1
chr17:mESC-chr5:Fiber	-136429	-1.41612e+06	1.14326e+06	1
chr18:mESC-chr5:Fiber	241198	-1.0314e+06	1.51379e+06	1
chr19:mESC-chr5:Fiber	152752	-1.13425e+06	1.43976e+06	1
chr2:mESC-chr5:Fiber	1.27509e+06	269886	2.2803e+06	0.000359338
chr3:mESC-chr5:Fiber	525326	-595374	1.64603e+06	0.999969
chr4:mESC-chr5:Fiber	181620	-913733	1.27697e+06	1
chr5:mESC-chr5:Fiber	580716	-482182	1.64361e+06	0.99787
chr6:mESC-chr5:Fiber	336021	-773562	1.4456e+06	1
chr7:mESC-chr5:Fiber	111649	-942474	1.16577e+06	1
chr8:mESC-chr5:Fiber	144322	-991792	1.28044e+06	1
chr9:mESC-chr5:Fiber	261836	-845968	1.36964e+06	1
chrX:mESC-chr5:Fiber	-400128	-1.72224e+06	921985	1
chrY:mESC-chr5:Fiber	-510537	-7.37293e+06	6.35185e+06	1
chr7:Fiber-chr6:Fiber	-354621	-1.44124e+06	731997	1
chr8:Fiber-chr6:Fiber	15855.3	-1.16837e+06	1.20008e+06	1
chr9:Fiber-chr6:Fiber	-324535	-1.46342e+06	814346	1
chrX:Fiber-chr6:Fiber	-284917	-1.75796e+06	1.18812e+06	1
chrY:Fiber-chr6:Fiber	-552836	-1.23854e+07	1.12797e+07	1
chr1:mESC-chr6:Fiber	796123	-248350	1.8406e+06	0.634969
chr10:mESC-chr6:Fiber	-242731	-1.36779e+06	882325	1
chr11:mESC-chr6:Fiber	-83341.2	-1.10924e+06	942555	1
chr12:mESC-chr6:Fiber	161014	-1.04461e+06	1.36664e+06	1
chr13:mESC-chr6:Fiber	925966	-197005	2.04894e+06	0.405915
chr14:mESC-chr6:Fiber	169955	-1.01719e+06	1.3571e+06	1
chr15:mESC-chr6:Fiber	-288675	-1.51342e+06	936066	1
chr16:mESC-chr6:Fiber	168651	-1.14406e+06	1.48136e+06	1
chr17:mESC-chr6:Fiber	-238867	-1.51062e+06	1.03288e+06	1
chr18:mESC-chr6:Fiber	138759	-1.12585e+06	1.40337e+06	1
chr19:mESC-chr6:Fiber	50313.9	-1.2288e+06	1.32943e+06	1
chr2:mESC-chr6:Fiber	1.17266e+06	177572	2.16774e+06	0.00226964
chr3:mESC-chr6:Fiber	422887	-688740	1.53452e+06	1
chr4:mESC-chr6:Fiber	79181.9	-1.00689e+06	1.16525e+06	1
chr5:mESC-chr6:Fiber	478278	-575050	1.53161e+06	0.999989
chr6:mESC-chr6:Fiber	233583	-866837	1.334e+06	1
chr7:mESC-chr6:Fiber	9210.7	-1.03526e+06	1.05368e+06	1
chr8:mESC-chr6:Fiber	41884.1	-1.08528e+06	1.16905e+06	1
chr9:mESC-chr6:Fiber	159398	-939228	1.25802e+06	1
chrX:mESC-chr6:Fiber	-502567	-1.817e+06	811866	1
chrY:mESC-chr6:Fiber	-612975	-7.47389e+06	6.24794e+06	1
chr8:Fiber-chr7:Fiber	370477	-802613	1.54357e+06	1
chr9:Fiber-chr7:Fiber	30086	-1.09722e+06	1.15739e+06	1
chrX:Fiber-chr7:Fiber	69704.8	-1.3944e+06	1.53381e+06	1
chrY:Fiber-chr7:Fiber	-198215	-1.20297e+07	1.16332e+07	1
chr1:mESC-chr7:Fiber	1.15074e+06	118909	2.18258e+06	0.00743643
chr10:mESC-chr7:Fiber	111891	-1.00144e+06	1.22522e+06	1
chr11:mESC-chr7:Fiber	271280	-741747	1.28431e+06	1
chr12:mESC-chr7:Fiber	515635	-679056	1.71033e+06	0.999998
chr13:mESC-chr7:Fiber	1.28059e+06	169360	2.39182e+06	0.00374252
chr14:mESC-chr7:Fiber	524576	-651462	1.70061e+06	0.999994
chr15:mESC-chr7:Fiber	65946.2	-1.14804e+06	1.27993e+06	1
chr16:mESC-chr7:Fiber	523272	-779409	1.82595e+06	1
chr17:mESC-chr7:Fiber	115754	-1.14564e+06	1.37715e+06	1
chr18:mESC-chr7:Fiber	493381	-760815	1.74758e+06	1
chr19:mESC-chr7:Fiber	404935	-863878	1.67375e+06	1
chr2:mESC-chr7:Fiber	1.52728e+06	545467	2.50909e+06	0
chr3:mESC-chr7:Fiber	777509	-322254	1.87727e+06	0.818261
chr4:mESC-chr7:Fiber	433803	-640119	1.50773e+06	1
chr5:mESC-chr7:Fiber	832899	-207899	1.8737e+06	0.493299
chr6:mESC-chr7:Fiber	588204	-500228	1.67664e+06	0.998362
chr7:mESC-chr7:Fiber	363832	-668003	1.39567e+06	1
chr8:mESC-chr7:Fiber	396505	-718961	1.51197e+06	1
chr9:mESC-chr7:Fiber	514019	-572599	1.60064e+06	0.999958
chrX:mESC-chr7:Fiber	-147945	-1.45236e+06	1.15647e+06	1
chrY:mESC-chr7:Fiber	-258354	-7.11736e+06	6.60065e+06	1
chr9:Fiber-chr8:Fiber	-340391	-1.56205e+06	881268	1
chrX:Fiber-chr8:Fiber	-300772	-1.83871e+06	1.23716e+06	1
chrY:Fiber-chr8:Fiber	-568691	-1.24095e+07	1.12721e+07	1
chr1:mESC-chr8:Fiber	780268	-353894	1.91443e+06	0.867381
chr10:mESC-chr8:Fiber	-258586	-1.46737e+06	950194	1
chr11:mESC-chr8:Fiber	-99196.5	-1.21627e+06	1.01788e+06	1
chr12:mESC-chr8:Fiber	145158	-1.13895e+06	1.42926e+06	1
chr13:mESC-chr8:Fiber	910111	-296730	2.11695e+06	0.664491
chr14:mESC-chr8:Fiber	154099	-1.11267e+06	1.42087e+06	1
chr15:mESC-chr8:Fiber	-304531	-1.6066e+06	997541	1
chr16:mESC-chr8:Fiber	152795	-1.23235e+06	1.53794e+06	1
chr17:mESC-chr8:Fiber	-254722	-1.60111e+06	1.09166e+06	1
chr18:mESC-chr8:Fiber	122904	-1.21674e+06	1.46255e+06	1
chr19:mESC-chr8:Fiber	34458.6	-1.31888e+06	1.3878e+06	1
chr2:mESC-chr8:Fiber	1.1568e+06	67952.4	2.24565e+06	0.0186178
chr3:mESC-chr8:Fiber	407032	-789260	1.60332e+06	1
chr4:mESC-chr8:Fiber	63326.5	-1.10925e+06	1.23591e+06	1
chr5:mESC-chr8:Fiber	462423	-679899	1.60474e+06	1
chr6:mESC-chr8:Fiber	217727	-968157	1.40361e+06	1
chr7:mESC-chr8:Fiber	-6644.64	-1.14081e+06	1.12752e+06	1
chr8:mESC-chr8:Fiber	26028.7	-1.18472e+06	1.23677e+06	1
chr9:mESC-chr8:Fiber	143543	-1.04068e+06	1.32776e+06	1
chrX:mESC-chr8:Fiber	-518422	-1.90519e+06	868348	1
chrY:mESC-chr8:Fiber	-628830	-7.50397e+06	6.24631e+06	1
chrX:Fiber-chr9:Fiber	39618.8	-1.46369e+06	1.54292e+06	1
chrY:Fiber-chr9:Fiber	-228301	-1.20647e+07	1.16081e+07	1
chr1:mESC-chr9:Fiber	1.12066e+06	33921.9	2.20739e+06	0.0309262
chr10:mESC-chr9:Fiber	81804.8	-1.08259e+06	1.2462e+06	1
chr11:mESC-chr9:Fiber	241194	-827700	1.31009e+06	1
chr12:mESC-chr9:Fiber	485549	-756868	1.72797e+06	1
chr13:mESC-chr9:Fiber	1.2505e+06	88117.1	2.41289e+06	0.0148516
chr14:mESC-chr9:Fiber	494490	-730001	1.71898e+06	1
chr15:mESC-chr9:Fiber	35860.2	-1.22512e+06	1.29684e+06	1
chr16:mESC-chr9:Fiber	493186	-853398	1.83977e+06	1
chr17:mESC-chr9:Fiber	85668.3	-1.22102e+06	1.39235e+06	1
chr18:mESC-chr9:Fiber	463295	-836444	1.76303e+06	1
chr19:mESC-chr9:Fiber	374849	-939000	1.6887e+06	1
chr2:mESC-chr9:Fiber	1.49719e+06	457834	2.53655e+06	6.41386e-06
chr3:mESC-chr9:Fiber	747423	-404007	1.89885e+06	0.939829
chr4:mESC-chr9:Fiber	403717	-723057	1.53049e+06	1
chr5:mESC-chr9:Fiber	802813	-292437	1.89806e+06	0.738061
chr6:mESC-chr9:Fiber	558118	-582494	1.69873e+06	0.999885
chr7:mESC-chr9:Fiber	333746	-752990	1.42048e+06	1
chr8:mESC-chr9:Fiber	366419	-800018	1.53286e+06	1
chr9:mESC-chr9:Fiber	483933	-654948	1.62282e+06	0.999999
chrX:mESC-chr9:Fiber	-178031	-1.52629e+06	1.17023e+06	1
chrY:mESC-chr9:Fiber	-288440	-7.15592e+06	6.57904e+06	1
chrY:Fiber-chrX:Fiber	-267919	-1.21411e+07	1.16053e+07	1
chr1:mESC-chrX:Fiber	1.08104e+06	-352067	2.51415e+06	0.663746
chr10:mESC-chrX:Fiber	42186	-1.45067e+06	1.53504e+06	1
chr11:mESC-chrX:Fiber	201575	-1.21805e+06	1.6212e+06	1
chr12:mESC-chrX:Fiber	445930	-1.10855e+06	2.00041e+06	1
chr13:mESC-chrX:Fiber	1.21088e+06	-280404	2.70217e+06	0.450499
chr14:mESC-chrX:Fiber	454871	-1.08532e+06	1.99506e+06	1
chr15:mESC-chrX:Fiber	-3758.56	-1.57311e+06	1.56559e+06	1
chr16:mESC-chrX:Fiber	453567	-1.18536e+06	2.0925e+06	1
chr17:mESC-chrX:Fiber	46049.5	-1.56026e+06	1.65236e+06	1
chr18:mESC-chrX:Fiber	423676	-1.17699e+06	2.02434e+06	1
chr19:mESC-chrX:Fiber	335231	-1.27691e+06	1.94737e+06	1
chr2:mESC-chrX:Fiber	1.45757e+06	60052.7	2.85509e+06	0.0256223
chr3:mESC-chrX:Fiber	707804	-774959	2.19057e+06	0.999945
chr4:mESC-chrX:Fiber	364098	-1.0996e+06	1.8278e+06	1
chr5:mESC-chrX:Fiber	763195	-676379	2.20277e+06	0.998982
chr6:mESC-chrX:Fiber	518499	-955880	1.99288e+06	1
chr7:mESC-chrX:Fiber	294127	-1.13898e+06	1.72723e+06	1
chr8:mESC-chrX:Fiber	326801	-1.16765e+06	1.82125e+06	1
chr9:mESC-chrX:Fiber	444315	-1.02873e+06	1.91736e+06	1
chrX:mESC-chrX:Fiber	-217650	-1.85796e+06	1.42266e+06	1
chrY:mESC-chrX:Fiber	-328058	-7.25879e+06	6.60267e+06	1
chr1:mESC-chrY:Fiber	1.34896e+06	-1.04787e+07	1.31766e+07	1
chr10:mESC-chrY:Fiber	310106	-1.15249e+07	1.21452e+07	1
chr11:mESC-chrY:Fiber	469495	-1.13565e+07	1.22955e+07	1
chr12:mESC-chrY:Fiber	713850	-1.11291e+07	1.25568e+07	1
chr13:mESC-chrY:Fiber	1.4788e+06	-1.0356e+07	1.33136e+07	1
chr14:mESC-chrY:Fiber	722791	-1.11183e+07	1.25639e+07	1
chr15:mESC-chrY:Fiber	264161	-1.15808e+07	1.21091e+07	1
chr16:mESC-chrY:Fiber	721487	-1.11329e+07	1.25758e+07	1
chr17:mESC-chrY:Fiber	313969	-1.15359e+07	1.21639e+07	1
chr18:mESC-chrY:Fiber	691596	-1.11575e+07	1.25407e+07	1
chr19:mESC-chrY:Fiber	603150	-1.12475e+07	1.24538e+07	1
chr2:mESC-chrY:Fiber	1.72549e+06	-1.00979e+07	1.35489e+07	1
chr3:mESC-chrY:Fiber	975723	-1.08581e+07	1.28095e+07	1
chr4:mESC-chrY:Fiber	632018	-1.11994e+07	1.24634e+07	1
chr5:mESC-chrY:Fiber	1.03111e+06	-1.07973e+07	1.28596e+07	1
chr6:mESC-chrY:Fiber	786419	-1.10463e+07	1.26191e+07	1
chr7:mESC-chrY:Fiber	562047	-1.12656e+07	1.23897e+07	1
chr8:mESC-chrY:Fiber	594720	-1.12405e+07	1.243e+07	1
chr9:mESC-chrY:Fiber	712234	-1.11203e+07	1.25448e+07	1
chrX:mESC-chrY:Fiber	50269.6	-1.18043e+07	1.19048e+07	1
chrY:mESC-chrY:Fiber	-60139	-1.36937e+07	1.35734e+07	1
chr10:mESC-chr1:mESC	-1.03885e+06	-2.11109e+06	33384.8	0.0784243
chr11:mESC-chr1:mESC	-879464	-1.84715e+06	88216.8	0.170768
chr12:mESC-chr1:mESC	-635109	-1.7916e+06	521381	0.997594
chr13:mESC-chr1:mESC	129843	-940208	1.19989e+06	1
chr14:mESC-chr1:mESC	-626168	-1.76338e+06	511043	0.997441
chr15:mESC-chr1:mESC	-1.0848e+06	-2.26121e+06	91609.7	0.145297
chr16:mESC-chr1:mESC	-627472	-1.89521e+06	640266	0.99984
chr17:mESC-chr1:mESC	-1.03499e+06	-2.26026e+06	190284	0.338816
chr18:mESC-chr1:mESC	-657364	-1.87523e+06	560500	0.998409
chr19:mESC-chr1:mESC	-745809	-1.97872e+06	487103	0.981593
chr2:mESC-chr1:mESC	376533	-558419	1.31149e+06	1
chr3:mESC-chr1:mESC	-373236	-1.43138e+06	684905	1
chr4:mESC-chr1:mESC	-716941	-1.7482e+06	314316	0.8497
chr5:mESC-chr1:mESC	-317845	-1.31456e+06	678872	1
chr6:mESC-chr1:mESC	-562540	-1.6089e+06	483819	0.998557
chr7:mESC-chr1:mESC	-786912	-1.77427e+06	200441	0.505361
chr8:mESC-chr1:mESC	-754239	-1.82869e+06	320214	0.832029
chr9:mESC-chr1:mESC	-636725	-1.6812e+06	407748	0.978781
chrX:mESC-chr1:mESC	-1.29869e+06	-2.56821e+06	-29171.5	0.0352017
chrY:mESC-chr1:mESC	-1.4091e+06	-8.26155e+06	5.44336e+06	1
chr11:mESC-chr10:mESC	159389	-894761	1.21354e+06	1
chr12:mESC-chr10:mESC	403744	-826011	1.6335e+06	1
chr13:mESC-chr10:mESC	1.1687e+06	19855.3	2.31754e+06	0.0384559
chr14:mESC-chr10:mESC	412685	-798957	1.62433e+06	1
chr15:mESC-chr10:mESC	-45944.6	-1.29445e+06	1.20256e+06	1
chr16:mESC-chr10:mESC	411381	-923530	1.74629e+06	1
chr17:mESC-chr10:mESC	3863.5	-1.29079e+06	1.29852e+06	1
chr18:mESC-chr10:mESC	381490	-906151	1.66913e+06	1
chr19:mESC-chr10:mESC	293045	-1.00884e+06	1.59493e+06	1
chr2:mESC-chr10:mESC	1.41539e+06	391197	2.43958e+06	2.75981e-05
chr3:mESC-chr10:mESC	665618	-472138	1.80337e+06	0.990388
chr4:mESC-chr10:mESC	321912	-790886	1.43471e+06	1
chr5:mESC-chr10:mESC	721009	-359858	1.80188e+06	0.911026
chr6:mESC-chr10:mESC	476313	-650494	1.60312e+06	0.999999
chr7:mESC-chr10:mESC	251941	-820297	1.32418e+06	1
chr8:mESC-chr10:mESC	284615	-868328	1.43756e+06	1
chr9:mESC-chr10:mESC	402129	-722927	1.52718e+06	1
chrX:mESC-chr10:mESC	-259836	-1.59644e+06	1.07677e+06	1
chrY:mESC-chr10:mESC	-370245	-7.23544e+06	6.49495e+06	1
chr12:mESC-chr11:mESC	244355	-895386	1.3841e+06	1
chr13:mESC-chr11:mESC	1.00931e+06	-42618.6	2.06123e+06	0.089276
chr14:mESC-chr11:mESC	253296	-866877	1.37347e+06	1
chr15:mESC-chr11:mESC	-205334	-1.36528e+06	954612	1
chr16:mESC-chr11:mESC	251992	-1.00049e+06	1.50447e+06	1
chr17:mESC-chr11:mESC	-155526	-1.365e+06	1.05395e+06	1
chr18:mESC-chr11:mESC	222101	-979869	1.42407e+06	1
chr19:mESC-chr11:mESC	133655	-1.08356e+06	1.35087e+06	1
chr2:mESC-chr11:mESC	1.256e+06	341845	2.17015e+06	3.34003e-05
chr3:mESC-chr11:mESC	506228	-533579	1.54604e+06	0.999901
chr4:mESC-chr11:mESC	162523	-849915	1.17496e+06	1
chr5:mESC-chr11:mESC	561619	-415614	1.53885e+06	0.993356
chr6:mESC-chr11:mESC	316924	-710892	1.34474e+06	1
chr7:mESC-chr11:mESC	92551.9	-875129	1.06023e+06	1
chr8:mESC-chr11:mESC	125225	-931178	1.18163e+06	1
chr9:mESC-chr11:mESC	242739	-783157	1.26863e+06	1
chrX:mESC-chr11:mESC	-419225	-1.6735e+06	835053	1
chrY:mESC-chr11:mESC	-529634	-7.37928e+06	6.32001e+06	1
chr13:mESC-chr12:mESC	764953	-462896	1.9928e+06	0.968876
chr14:mESC-chr12:mESC	8941.27	-1.27786e+06	1.29574e+06	1
chr15:mESC-chr12:mESC	-449689	-1.77126e+06	871878	1
chr16:mESC-chr12:mESC	7637.02	-1.39585e+06	1.41112e+06	1
chr17:mESC-chr12:mESC	-399881	-1.76513e+06	965366	1
chr18:mESC-chr12:mESC	-22254.1	-1.38085e+06	1.33635e+06	1
chr19:mESC-chr12:mESC	-110700	-1.48281e+06	1.26141e+06	1
chr2:mESC-chr12:mESC	1.01164e+06	-100445	2.12373e+06	0.169062
chr3:mESC-chr12:mESC	261874	-955609	1.47936e+06	1
chr4:mESC-chr12:mESC	-81831.7	-1.27602e+06	1.11236e+06	1
chr5:mESC-chr12:mESC	317264	-847230	1.48176e+06	1
chr6:mESC-chr12:mESC	72569.2	-1.13469e+06	1.27983e+06	1
chr7:mESC-chr12:mESC	-151803	-1.30829e+06	1.00469e+06	1
chr8:mESC-chr12:mESC	-119129	-1.35082e+06	1.11256e+06	1
chr9:mESC-chr12:mESC	-1615.61	-1.20724e+06	1.20401e+06	1
chrX:mESC-chr12:mESC	-663580	-2.06867e+06	741510	0.999961
chrY:mESC-chr12:mESC	-773989	-7.65285e+06	6.10487e+06	1
chr14:mESC-chr13:mESC	-756012	-1.96572e+06	453695	0.967176
chr15:mESC-chr13:mESC	-1.21464e+06	-2.46127e+06	31984.9	0.0726118
chr16:mESC-chr13:mESC	-757316	-2.09047e+06	575839	0.994825
chr17:mESC-chr13:mESC	-1.16483e+06	-2.45767e+06	128008	0.187294
chr18:mESC-chr13:mESC	-787207	-2.07303e+06	498613	0.977079
chr19:mESC-chr13:mESC	-875652	-2.17573e+06	424430	0.898693
chr2:mESC-chr13:mESC	246690	-775209	1.26859e+06	1
chr3:mESC-chr13:mESC	-503079	-1.63877e+06	632616	0.999995
chr4:mESC-chr13:mESC	-846784	-1.95748e+06	263906	0.634345
chr5:mESC-chr13:mESC	-447688	-1.52639e+06	631008	0.999999
chr6:mESC-chr13:mESC	-692384	-1.81711e+06	432343	0.974715
chr7:mESC-chr13:mESC	-916756	-1.98681e+06	153295	0.301662
chr8:mESC-chr13:mESC	-884082	-2.03499e+06	266826	0.613031
chr9:mESC-chr13:mESC	-766568	-1.88954e+06	356403	0.879588
chrX:mESC-chr13:mESC	-1.42853e+06	-2.76338e+06	-93685.4	0.0163385
chrY:mESC-chr13:mESC	-1.53894e+06	-8.4038e+06	5.32592e+06	1
chr15:mESC-chr14:mESC	-458630	-1.76336e+06	846099	1
chr16:mESC-chr14:mESC	-1304.25	-1.38894e+06	1.38633e+06	1
chr17:mESC-chr14:mESC	-408822	-1.75778e+06	940132	1
chr18:mESC-chr14:mESC	-31195.4	-1.37342e+06	1.31103e+06	1
chr19:mESC-chr14:mESC	-119641	-1.47554e+06	1.23625e+06	1
chr2:mESC-chr14:mESC	1.0027e+06	-89323.2	2.09473e+06	0.152494
chr3:mESC-chr14:mESC	252933	-946251	1.45212e+06	1
chr4:mESC-chr14:mESC	-90773	-1.2663e+06	1.08476e+06	1
chr5:mESC-chr14:mESC	308323	-837027	1.45367e+06	1
chr6:mESC-chr14:mESC	63628	-1.12517e+06	1.25243e+06	1
chr7:mESC-chr14:mESC	-160744	-1.29796e+06	976467	1
chr8:mESC-chr14:mESC	-128071	-1.34167e+06	1.08553e+06	1
chr9:mESC-chr14:mESC	-10556.9	-1.1977e+06	1.17658e+06	1
chrX:mESC-chr14:mESC	-672521	-2.06179e+06	716744	0.999917
chrY:mESC-chr14:mESC	-782930	-7.65858e+06	6.09272e+06	1
chr16:mESC-chr15:mESC	457326	-962614	1.87727e+06	1
chr17:mESC-chr15:mESC	49808.1	-1.33235e+06	1.43197e+06	1
chr18:mESC-chr15:mESC	427435	-948160	1.80303e+06	1
chr19:mESC-chr15:mESC	338989	-1.04995e+06	1.72792e+06	1
chr2:mESC-chr15:mESC	1.46133e+06	328545	2.59412e+06	0.000225439
chr3:mESC-chr15:mESC	711563	-524855	1.94798e+06	0.993157
chr4:mESC-chr15:mESC	367857	-845634	1.58135e+06	1
chr5:mESC-chr15:mESC	766953	-417324	1.95123e+06	0.94191
chr6:mESC-chr15:mESC	522258	-704093	1.74861e+06	0.999999
chr7:mESC-chr15:mESC	297886	-878522	1.47429e+06	1
chr8:mESC-chr15:mESC	330559	-919847	1.58097e+06	1
chr9:mESC-chr15:mESC	448073	-776668	1.67281e+06	1
chrX:mESC-chr15:mESC	-213891	-1.63542e+06	1.20764e+06	1
chrY:mESC-chr15:mESC	-324300	-7.20654e+06	6.55794e+06	1
chr17:mESC-chr16:mESC	-407518	-1.8682e+06	1.05316e+06	1
chr18:mESC-chr16:mESC	-29891.1	-1.48436e+06	1.42458e+06	1
chr19:mESC-chr16:mESC	-118337	-1.58543e+06	1.34876e+06	1
chr2:mESC-chr16:mESC	1.00401e+06	-223361	2.23137e+06	0.428895
chr3:mESC-chr16:mESC	254237	-1.06938e+06	1.57785e+06	1
chr4:mESC-chr16:mESC	-89468.7	-1.39169e+06	1.21275e+06	1
chr5:mESC-chr16:mESC	309627	-965417	1.58467e+06	1
chr6:mESC-chr16:mESC	64932.2	-1.24928e+06	1.37915e+06	1
chr7:mESC-chr16:mESC	-159440	-1.42718e+06	1.1083e+06	1
chr8:mESC-chr16:mESC	-126767	-1.46346e+06	1.20992e+06	1
chr9:mESC-chr16:mESC	-9252.63	-1.32197e+06	1.30346e+06	1
chrX:mESC-chr16:mESC	-671217	-2.16921e+06	826771	0.999993
chrY:mESC-chr16:mESC	-781626	-7.68006e+06	6.11681e+06	1
chr18:mESC-chr17:mESC	377627	-1.03998e+06	1.79524e+06	1
chr19:mESC-chr17:mESC	289181	-1.14138e+06	1.71974e+06	1
chr2:mESC-chr17:mESC	1.41152e+06	228069	2.59498e+06	0.00171468
chr3:mESC-chr17:mESC	661754	-621246	1.94475e+06	0.999501
chr4:mESC-chr17:mESC	318049	-942871	1.57897e+06	1
chr5:mESC-chr17:mESC	717145	-515686	1.94998e+06	0.991443
chr6:mESC-chr17:mESC	472450	-800851	1.74575e+06	1
chr7:mESC-chr17:mESC	248078	-977196	1.47335e+06	1
chr8:mESC-chr17:mESC	280751	-1.01574e+06	1.57724e+06	1
chr9:mESC-chr17:mESC	398265	-873486	1.67002e+06	1
chrX:mESC-chr17:mESC	-263699	-1.72593e+06	1.19853e+06	1
chrY:mESC-chr17:mESC	-374108	-7.26487e+06	6.51665e+06	1
chr19:mESC-chr18:mESC	-88445.5	-1.51266e+06	1.33577e+06	1
chr2:mESC-chr18:mESC	1.0339e+06	-141884	2.20968e+06	0.238779
chr3:mESC-chr18:mESC	284128	-991797	1.56005e+06	1
chr4:mESC-chr18:mESC	-59577.6	-1.3133e+06	1.19414e+06	1
chr5:mESC-chr18:mESC	339518	-885948	1.56499e+06	1
chr6:mESC-chr18:mESC	94823.3	-1.17135e+06	1.361e+06	1
chr7:mESC-chr18:mESC	-129549	-1.34741e+06	1.08831e+06	1
chr8:mESC-chr18:mESC	-96875.4	-1.38636e+06	1.19261e+06	1
chr9:mESC-chr18:mESC	20638.5	-1.24397e+06	1.28525e+06	1
chrX:mESC-chr18:mESC	-641326	-2.09735e+06	814696	0.999996
chrY:mESC-chr18:mESC	-751735	-7.64118e+06	6.13771e+06	1
chr2:mESC-chr19:mESC	1.12234e+06	-69018.2	2.3137e+06	0.1127
chr3:mESC-chr19:mESC	372573	-917723	1.66287e+06	1
chr4:mESC-chr19:mESC	28867.9	-1.23948e+06	1.29721e+06	1
chr5:mESC-chr19:mESC	427964	-812459	1.66839e+06	1
chr6:mESC-chr19:mESC	183269	-1.09738e+06	1.46392e+06	1
chr7:mESC-chr19:mESC	-41103.2	-1.27401e+06	1.19181e+06	1
chr8:mESC-chr19:mESC	-8429.86	-1.31214e+06	1.29528e+06	1
chr9:mESC-chr19:mESC	109084	-1.17003e+06	1.3882e+06	1
chrX:mESC-chr19:mESC	-552880	-2.02151e+06	915751	1
chrY:mESC-chr19:mESC	-663289	-7.55541e+06	6.22883e+06	1
chr3:mESC-chr2:mESC	-749769	-1.75919e+06	259651	0.704768
chr4:mESC-chr2:mESC	-1.09347e+06	-2.07468e+06	-112271	0.00754696
chr5:mESC-chr2:mESC	-694378	-1.63921e+06	250457	0.731623
chr6:mESC-chr2:mESC	-939073	-1.93614e+06	57990.3	0.113038
chr7:mESC-chr2:mESC	-1.16345e+06	-2.0984e+06	-228493	0.000598463
chr8:mESC-chr2:mESC	-1.13077e+06	-2.15728e+06	-104265	0.00949288
chr9:mESC-chr2:mESC	-1.01326e+06	-2.00834e+06	-18174.5	0.037877
chrX:mESC-chr2:mESC	-1.67522e+06	-2.90443e+06	-446018	4.33871e-05
chrY:mESC-chr2:mESC	-1.78563e+06	-8.63073e+06	5.05947e+06	1
chr4:mESC-chr3:mESC	-343705	-1.44293e+06	755515	1
chr5:mESC-chr3:mESC	55390.6	-1.01149e+06	1.12227e+06	1
chr6:mESC-chr3:mESC	-189305	-1.30271e+06	924096	1
chr7:mESC-chr3:mESC	-413677	-1.47182e+06	644464	1
chr8:mESC-chr3:mESC	-381003	-1.52085e+06	758839	1
chr9:mESC-chr3:mESC	-263489	-1.37512e+06	848138	1
chrX:mESC-chr3:mESC	-925454	-2.25077e+06	399865	0.841798
chrY:mESC-chr3:mESC	-1.03586e+06	-7.89887e+06	5.82715e+06	1
chr5:mESC-chr4:mESC	399096	-641129	1.43932e+06	1
chr6:mESC-chr4:mESC	154401	-933483	1.24229e+06	1
chr7:mESC-chr4:mESC	-69971.1	-1.10123e+06	961286	1
chr8:mESC-chr4:mESC	-37297.8	-1.15223e+06	1.07763e+06	1
chr9:mESC-chr4:mESC	80216.1	-1.00585e+06	1.16629e+06	1
chrX:mESC-chr4:mESC	-581748	-1.8857e+06	722207	0.999994
chrY:mESC-chr4:mESC	-692157	-7.55107e+06	6.16676e+06	1
chr6:mESC-chr5:mESC	-244695	-1.29989e+06	810504	1
chr7:mESC-chr5:mESC	-469067	-1.46578e+06	527650	0.999965
chr8:mESC-chr5:mESC	-436394	-1.51946e+06	646669	1
chr9:mESC-chr5:mESC	-318880	-1.37221e+06	734448	1
chrX:mESC-chr5:mESC	-980844	-2.25766e+06	295969	0.612895
chrY:mESC-chr5:mESC	-1.09125e+06	-7.94506e+06	5.76256e+06	1
chr7:mESC-chr6:mESC	-224372	-1.27073e+06	821987	1
chr8:mESC-chr6:mESC	-191699	-1.32061e+06	937216	1
chr9:mESC-chr6:mESC	-74184.8	-1.1746e+06	1.02623e+06	1
chrX:mESC-chr6:mESC	-736149	-2.05208e+06	579782	0.996317
chrY:mESC-chr6:mESC	-846558	-7.70776e+06	6.01465e+06	1
chr8:mESC-chr7:mESC	32673.4	-1.04178e+06	1.10713e+06	1
chr9:mESC-chr7:mESC	150187	-894285	1.19466e+06	1
chrX:mESC-chr7:mESC	-511777	-1.7813e+06	757741	1
chrY:mESC-chr7:mESC	-622186	-7.47464e+06	6.23027e+06	1
chr9:mESC-chr8:mESC	117514	-1.00965e+06	1.24468e+06	1
chrX:mESC-chr8:mESC	-544451	-1.88283e+06	793928	1
chrY:mESC-chr8:mESC	-654859	-7.5204e+06	6.21068e+06	1
chrX:mESC-chr9:mESC	-661964	-1.9764e+06	652468	0.99974
chrY:mESC-chr9:mESC	-772373	-7.63329e+06	6.08854e+06	1
chrY:mESC-chrX:mESC	-110409	-7.00917e+06	6.78835e+06	1

## Sheet: Loop_Size_by_chromosome_summary
Chromosome	Tissue	count	mean	sd
chr1	Epi	569	1.01958e+06	6.38811e+06
chr1	Fiber	533	951341	5.4587e+06
chr1	mESC	572	1.53021e+06	6.22751e+06
chr10	Epi	413	603386	3.65754e+06
chr10	Fiber	388	455150	491258
chr10	mESC	421	491356	2.46913e+06
chr11	Epi	516	572782	4.16053e+06
chr11	Fiber	501	607909	4.22211e+06
chr11	mESC	621	650745	3.0748e+06
chr12	Epi	378	517647	976753
chr12	Fiber	353	535213	1.00672e+06
chr12	mESC	328	895100	3.81022e+06
chr13	Epi	404	824911	5.18034e+06
chr13	Fiber	380	759469	4.94969e+06
chr13	mESC	424	1.66005e+06	6.83374e+06
chr14	Epi	348	581805	2.42661e+06
chr14	Fiber	311	473530	728502
chr14	mESC	346	904041	3.80023e+06
chr15	Epi	356	580235	2.74397e+06
chr15	Fiber	338	452918	467753
chr15	mESC	311	445411	1.18354e+06
chr16	Epi	266	432896	465301
chr16	Fiber	278	426476	458971
chr16	mESC	249	902737	6.02491e+06
chr17	Epi	275	505570	1.59809e+06
chr17	Fiber	263	518040	1.59575e+06
chr17	mESC	275	495219	2.51322e+06
chr18	Epi	302	410770	368892
chr18	Fiber	281	401398	378096
chr18	mESC	280	872846	3.33315e+06
chr19	Epi	221	339320	350955
chr19	Fiber	220	395030	432109
chr19	mESC	270	784400	2.80571e+06
chr2	Epi	681	530971	2.85347e+06
chr2	Fiber	657	806726	6.83817e+06
chr2	mESC	721	1.90674e+06	1.03614e+07
chr3	Epi	462	609064	1.80429e+06
chr3	Fiber	436	792462	3.39171e+06
chr3	mESC	441	1.15697e+06	5.77845e+06
chr4	Epi	422	399722	494858
chr4	Fiber	420	438960	573945
chr4	mESC	484	813268	2.99565e+06
chr5	Epi	443	399723	541231
chr5	Fiber	447	631648	4.32821e+06
chr5	mESC	551	1.21236e+06	5.72151e+06
chr6	Epi	470	600774	2.92716e+06
chr6	Fiber	462	734086	4.11424e+06
chr6	mESC	459	967669	4.8813e+06
chr7	Epi	508	393069	711018
chr7	Fiber	483	379465	482110
chr7	mESC	572	743297	3.28186e+06
chr8	Epi	380	913142	5.88255e+06
chr8	Fiber	349	749941	4.21356e+06
chr8	mESC	418	775970	4.4652e+06
chr9	Epi	426	427662	917981
chr9	Fiber	402	409551	905269
chr9	mESC	462	893484	3.27947e+06
chrX	Epi	165	849402	5.55929e+06
chrX	Fiber	178	449169	463162
chrX	mESC	248	231520	264286
chrY	Fiber	2	181250	79549.5
chrY	mESC	6	121111	47512.1

## Sheet: Loop_Size_by_chromosome_ANOVA
	Df	Sum Sq	Mean Sq	F value	Pr(>F)
Chromosome	20	1243381545679785	6.21691e+13	3.74599	2.90627e-08
Tissue	2	889887636408701	444943818204351	26.8101	2.34143e-12
Chromosome:Tissue	39	844036393063645	2.1642e+13	1.30403	0.096982
Residuals	24084	3.99702e+17	1.65962e+13
