# Supplementary material for: Analysis of long-range chromatin contacts, compartments and looping between mouse embryonic stem cells, lens epithelium and lens fibers
Source: Epigenetics Chromatin. 2024 Apr 20;17:10. doi: 10.1186/s13072-024-00533-x (PMC11031936; doi:10.1186/s13072-024-00533-x)
Supplement: Supplementary file 5 — Supplementary Material 5 [file 13072_2024_533_MOESM5_ESM.xlsx]

## Sheet: Sheet 1
Gene	FPKM	Log2(FPKM)
Cryaa	222347	17.7625
Cryga	187987	17.5203
Cryba1	187792	17.5188
Crybb1	97553.6	16.5739
Snord99	92859.3	16.5028
Crygb	76582.8	16.2247
Crygd	73571.7	16.1669
Cryge	71000.2	16.1155
Crybb3	68549.1	16.0649
Crygc	42083.4	15.361
Rpph1	34656.3	15.0808
Crygf	33680.6	15.0396
Cryba4	33466.3	15.0304
Cryba2	32102.9	14.9704
Rmrp	21218	14.373
Cryab	19712	14.2668
Rn45s	12826.9	13.6469
Crygs	12697.2	13.6322
Malat1	12302.4	13.5867
Crygn	10843.5	13.4045
Snord34	10255.6	13.3241
Mip	8995.81	13.135
Snord82	8064.04	12.9773
Lim2	6847.92	12.7415
Snord49a	6718.34	12.7139
Snord104	5548.26	12.4378
ERCC-00002	4982.57	12.2827
Snord49b	4842.38	12.2415
Snord22	4819.32	12.2346
Cd24a	4658.99	12.1858
ERCC-00074	4356.29	12.0889
Bfsp1	4046.45	11.9824
Rprl3	3491.54	11.7696
Snord83b	2819.57	11.4613
Crybb2	2470.1	11.2704
Rpl41	2412.46	11.2363
ERCC-00096	2325.01	11.183
Lenep	2258.35	11.1411
Mir6236	2147.88	11.0687
Gja8	2112.75	11.0449
Scarna10	1923.03	10.9092
Actb	1590.1	10.6349
Snord68	1577.86	10.6238
ERCC-00046	1575.26	10.6214
Snord55	1455.64	10.5074
Snord100	1399.29	10.4505
Snord110	1332.51	10.3799
Grifin	1281.38	10.3235
Rnu12	1229.74	10.2641
Eef1a1	1198.29	10.2268
Hsp90ab1	1097.16	10.0996
Snord65	1093.18	10.0943
Snord35a	1087.79	10.0872
Igfbp7	1061.72	10.0522
Capn3	1061.36	10.0517
Bfsp2	1032.53	10.012
Mgarp	1028.64	10.0065
Nap1l4	1015.93	9.98859
Snord47	991	9.95274
ERCC-00113	981.996	9.93957
Ftl1	973.654	9.92727
ERCC-00130	972.292	9.92525
Snord57	935.99	9.87035
Gja3	901.727	9.81655
Scarna17	894.63	9.80515
Gnas	880.792	9.78266
Dkk3	866.45	9.75897
Rpl8	834.299	9.70442
Vim	832.189	9.70077
Ndufa1	801.533	9.64662
Tdrd7	795.134	9.63505
Fth1	781.639	9.61036
Rnu73b	767.807	9.5846
Scarna2	746.443	9.54389
Nupr1	745.132	9.54135
Pgam2	725.998	9.50382
Pla2g7	708.871	9.46938
Rack1	705.337	9.46217
Atp5e	697.99	9.44706
Mir2137	697.43	9.4459
Clu	696.32	9.44361
Rpl14-ps1	695.023	9.44092
Selenow	690.224	9.43092
Atp5b	687.479	9.42517
Snord42b	678.73	9.40669
Pcp4	658.853	9.36381
Pfn1	655.451	9.35634
Fabp5	650.111	9.34454
Rps5	650.073	9.34446
Sptbn1	647.801	9.33941
Cotl1	645.818	9.33498
Pabpc1	643.913	9.33072
Caprin2	637.687	9.31671
Maf	630.687	9.30078
Rpl39	618.771	9.27326
ERCC-00171	604.831	9.24039
Sparc	595.401	9.21772
Scarna13	587.148	9.19758
Eef2	571.702	9.15912
Tuba1a	571.508	9.15863
Rpl4	564.457	9.14072
H19	555.475	9.11758
Snord71	554.3	9.11452
Gje1	543.13	9.08515
Cox4i1	535.495	9.06473
Ndufa3	535.316	9.06425
Crim1	528.923	9.04691
Snord15b	527.988	9.04436
Sfrp1	527.727	9.04365
Cdkn1c	517.947	9.01666
Col4a1	516.607	9.01292
Sptan1	496.729	8.95631
Ndufv3	487.713	8.92989
Cox8a	483.167	8.91638
Rps9	473.685	8.88778
Rps15	472.198	8.88325
Cox6b1	470.216	8.87718
Gpx1	470.137	8.87694
Ipo5	452.048	8.82033
Scd2	449.831	8.81324
Atp5j2	449.115	8.81094
Ndrg1	443.773	8.79368
Nid1	440.733	8.78376
Aldoa	425.815	8.73408
Col4a2	425.009	8.73135
Aldh1a1	424.025	8.728
Snord15a	422.126	8.72153
Rps11	409.187	8.67662
Cox6a1	407.786	8.67167
Vit	407.629	8.67111
Gdi2	395.516	8.62759
Slc7a5	391.758	8.61382
Rplp1	388.796	8.60287
Tmem40	388.56	8.60199
Gss	388.479	8.60169
2010107E04Rik	387.136	8.5967
Maged1	386.59	8.59466
Rps21	385.684	8.59128
Dbnl	383.672	8.58373
Rplp2-ps1	383.227	8.58206
Hmgn3	380.509	8.57179
Pdlim7	375.121	8.55121
Tmsb4x	366.422	8.51736
Ywhae	365.457	8.51356
Id2	344.904	8.43005
Cox6c	342.045	8.41804
Rpl32	339.729	8.40824
Gsn	338.994	8.40512
Ivns1abp	338.847	8.40449
Atp5k	337.18	8.39738
Slc25a4	332.477	8.37711
Eif5a	331.95	8.37482
Fam46c	331.86	8.37443
Pkm	330.368	8.36793
Tcp1	330.015	8.36639
Ank2	328.763	8.3609
Ndufb8	327.113	8.35365
Cct5	324.358	8.34144
Snhg12	318.73	8.31619
Ctsd	316.21	8.30474
Tubb5	315.099	8.29966
Snora74a	314.072	8.29495
Nedd4	312.436	8.28742
Prox1	307.882	8.26623
Smdt1	298.186	8.22007
Ssx2ip	294.82	8.20369
ERCC-00004	294.457	8.20191
ERCC-00003	292.661	8.19309
Dbi	290.421	8.182
Akr1a1	290.135	8.18058
Uqcrh	289.544	8.17764
Ywhah	288.952	8.17469
Ndufa7	287.513	8.16748
Hmox1	285.538	8.15754
Rnf113a1	282.91	8.1442
Anapc13	282.583	8.14253
Tmem59	282.359	8.14139
Rpl37rt	280.563	8.13218
Pdia6	279.019	8.12422
Pomp	278.853	8.12336
Celf1	276.058	8.10883
Rac1	275.831	8.10764
Snord32a	272.97	8.0926
Park7	271.335	8.08393
Uqcr10	271.318	8.08384
Gm12338	268.704	8.06988
Carhsp1	267.108	8.06128
Pla2g16	266.383	8.05736
Hint1	266.349	8.05718
Rplp0	264.197	8.04547
Timm8b	264.04	8.04461
Psmb4	263.411	8.04117
Ogn	255.473	7.99703
Ndufa4	252.892	7.98238
Etfb	249.576	7.96334
Gstp1	249.309	7.96179
Wnt7b	249.258	7.96149
S100a4	248.657	7.95801
Pon2	247.917	7.95371
Elob	247.663	7.95223
Uchl1	247.388	7.95063
Pmp22	246.869	7.9476
Tecr	246.6	7.94603
Mif	245.548	7.93986
Pea15a	242.653	7.92275
Ubb	242.208	7.9201
St13	241.851	7.91798
Ctnnb1	240.362	7.90907
Snord16a	238.696	7.89903
Ezr	238.315	7.89672
Psmc5	235.648	7.88049
Rps3	235.037	7.87674
Bsg	232.721	7.86246
Ptpru	230.606	7.84928
Swi5	227.871	7.83208
Cops9	226.01	7.82024
Prdx2	225.697	7.81824
Paics	225.447	7.81664
Srp14	225.204	7.81509
Snora7a	224.574	7.81105
Rps14	224.232	7.80885
Rbm24	222.254	7.79607
Nap1l1	221.511	7.79123
Romo1	221.272	7.78968
Chrng	219.67	7.7792
Mir682	219.021	7.77492
Gm20757	218.318	7.77029
Cadm1	216.284	7.75678
Tjp1	215.181	7.7494
Snora44	210.724	7.71921
Cct2	210.105	7.71497
Shc1	209.842	7.71316
Psmb6	209.388	7.71003
Eif5b	206.678	7.69124
Ell2	206.476	7.68983
Atp5g3	206.333	7.68883
Rpl14	205.889	7.68572
Aes	205.133	7.68042
Snora26	203.665	7.67005
Tmbim6	202.451	7.66143
Cst3	201.828	7.65698
Eif4g2	200.186	7.6452
Myl12b	200.054	7.64425
Nrcam	199.606	7.64101
Dad1	199.403	7.63955
Cox7a2	199.205	7.63811
Higd2a	196.3	7.61692
Hsf4	195.549	7.61138
Tubb4b	194.778	7.60568
Ndufb7	194.659	7.6048
Ssr3	194.104	7.60068
Kif1a	193.733	7.59793
Rps26	193.034	7.59271
Ndufc1	190.735	7.57543
Eif3i	189.985	7.56974
Cct3	187.583	7.55138
Lamp1	187.576	7.55133
Fgfrl1	187.521	7.55091
Cltc	187.518	7.55089
Tob1	186.351	7.54188
Sorbs1	184.599	7.52825
Cops6	184.497	7.52745
Mboat1	184.452	7.5271
Cnn3	183.562	7.52013
Nedd8	183.373	7.51864
AF357425	181.347	7.50261
Eif3k	180.953	7.49947
Mrfap1	180.627	7.49687
Sptb	180.382	7.49491
Megf9	179.122	7.4848
Fn3krp	178.976	7.48363
Gstm5	177.056	7.46806
Rpl36al	176.873	7.46657
Casp7	176.583	7.4642
Dstn	176.153	7.46069
Cct6a	176.117	7.46039
Atxn10	175.503	7.45535
Metap1	175.276	7.45348
Atp5d	175.162	7.45255
Bex3	173.677	7.44026
Fkbp3	173.567	7.43935
Ubxn1	173.204	7.43633
Psmc4	172.446	7.43
Psmb7	172.066	7.42682
Csde1	171.341	7.42072
Atp5a1	169.314	7.40355
Cdv3	168.839	7.3995
Ndufa6	168.497	7.39658
Cct8	168.329	7.39514
Hdgf	168.261	7.39456
Slc3a2	166.977	7.38351
Gipc1	166.747	7.38152
Ppp1ca	166.459	7.37903
Atp5j	166.326	7.37787
Mocs2	166.122	7.3761
Gabarapl1	165.018	7.36648
Fis1	163.105	7.34965
Snord17	163.097	7.34959
Tnrc6b	162.789	7.34686
Gatad2a	161.549	7.33583
Cox7b	161.498	7.33537
Eif3c	161.136	7.33213
Gabarap	161.118	7.33198
Ybx1	160.42	7.32571
Ube2m	160.076	7.32261
Basp1	159.033	7.31318
Hypk	158.718	7.31032
Cela1	158.329	7.30678
Pcbp1	157.721	7.30123
Sox1	157.53	7.29948
Cox5a	156.914	7.29383
Csnk1a1	155.118	7.27722
Eif5	154.407	7.2706
Gprc5b	153.713	7.26409
Capns1	153.455	7.26167
Sin3b	152.802	7.25552
Pebp1	152.491	7.25258
Msi1	152.349	7.25124
Sdhb	152.046	7.24836
Psma6	151.95	7.24745
Npl	150.75	7.23602
Atf4	150.198	7.23072
Dynlrb1	148.743	7.21667
Synm	148.52	7.21452
Arf1	148.394	7.21329
Idh2	148.221	7.21161
Prkar1a	147.761	7.20712
Ndufa2	147.696	7.20649
Skp1a	147.452	7.2041
Sem1	147.434	7.20392
Calr	147.368	7.20328
Eno3	146.625	7.19598
Epb41l4a	146.325	7.19303
P4ha1	145.701	7.18687
Coro2b	145.668	7.18654
Psmb2	145.243	7.18233
Atp6v1f	144.537	7.1753
Fam89a	143.827	7.16819
Snord53	143.712	7.16703
Mir3070a	143.039	7.16026
Eif3f	142.032	7.15008
H1f0	141.2	7.14159
Atp5o	140.816	7.13767
Nt5dc2	140.576	7.13521
Scarna3a	140.37	7.13309
Dynll2	140.072	7.13003
Memo1	139.72	7.1264
Fgfr3	139.039	7.11935
Uqcr11	138.729	7.11613
App	137.992	7.10844
Kpnb1	137.944	7.10794
Psme4	137.852	7.10698
Mrpl52	137.565	7.10397
Phpt1	136.766	7.09557
Cdh2	136.498	7.09274
Cct7	136.487	7.09262
Eif3g	136.278	7.09041
Prx	136.234	7.08995
Eif1ax	135.946	7.08689
Herc4	135.563	7.08282
Slc24a4	135.544	7.08262
Sesn3	135.494	7.08209
Tomm6	135.428	7.08139
Spcs1	134.199	7.06823
Grcc10	133.493	7.06062
Jag1	133.306	7.0586
Gcg	132.682	7.05183
Trpm3	132.092	7.0454
Rps19	130.414	7.02695
Bola2	130.33	7.02603
Rcn1	130.259	7.02524
Etf1	129.993	7.02229
Psmc3	129.821	7.02038
Ddx17	129.634	7.0183
Epb41	129.306	7.01464
Rpl13a	129.296	7.01453
Uba1	129.259	7.01412
Snora78	129.13	7.01268
Hsp90b1	129.126	7.01264
Cops5	129.117	7.01254
Itgb1	129.002	7.01125
Mir703	128.147	7.00166
Pfdn5	127.66	6.99616
Palm2	127.179	6.99071
Rexo2	126.706	6.98534
Tbcb	125.841	6.97546
Lctl	125.662	6.9734
Psmd4	125.637	6.97311
Psmb1	125.454	6.97101
Mtpn	125.211	6.96822
Ddx5	125.161	6.96764
Tspan3	125.075	6.96665
Cul3	125.037	6.96622
Adam10	124.22	6.95675
Nrd1	124.124	6.95563
Uqcc2	123.863	6.9526
Gls	123.052	6.94312
Ddb1	122.998	6.94249
Ndufc2	122.891	6.94124
Mlf2	122.813	6.94032
Pnrc1	122.811	6.9403
Ranbp1	122.619	6.93804
Hnrnpu	122.585	6.93764
Ybx3	122.46	6.93617
Wbp2	121.726	6.92749
Rpl7	121.458	6.92431
Dst	121.002	6.91889
Ost4	120.936	6.9181
Ubl5	120.918	6.91788
Caprin1	120.9	6.91767
Ppib	120.803	6.91652
Hspg2	119.975	6.90659
Ahsa1	119.656	6.90275
Uba52	119.424	6.89995
Zbtb7b	118.938	6.89407
Arvcf	118.584	6.88976
Plec	118.504	6.88879
Rnu11	117.097	6.87155
Ndufa13	116.866	6.86871
DQ267102	116.331	6.86209
Dhx32	116.168	6.86007
Ndufa5	116.074	6.85891
Eif4g1	115.954	6.85741
Arl2bp	115.884	6.85653
Ube2o	115.827	6.85583
Zfp385a	115.717	6.85445
Snx3	114.802	6.84301
Aldoc	114.166	6.83499
Smco3	114.103	6.83419
Dnmbp	114.028	6.83324
Ptprf	113.948	6.83223
Lgi2	113.838	6.83084
BC002163	113.773	6.83001
Epb41l2	112.977	6.81988
Rasl11b	112.843	6.81818
Bre	112.675	6.81602
Abi2	112.306	6.81129
Osbp2	112.215	6.81012
Dnajb2	112.148	6.80926
Hist1h2bc	111.587	6.80202
Calm1	111.485	6.80071
Hbs1l	111.458	6.80035
Psmd6	111.324	6.79862
Ptov1	111.144	6.79629
Fscn1	111.128	6.79607
Srrm2	111.096	6.79566
Nxn	110.054	6.78206
Prelid1	109.918	6.78028
Hspa9	109.15	6.77016
Snora68	109.035	6.76864
Fstl1	108.89	6.76672
Arl3	108.52	6.76182
Uqcrc2	108.242	6.75812
Ptpra	108.225	6.75788
Map4	108.171	6.75717
Ergic3	108.008	6.755
Id1	107.83	6.75262
Canx	107.619	6.74978
Gpr137b	107.452	6.74755
Chmp2a	106.937	6.74062
Slc25a3	106.905	6.74018
Snora30	106.628	6.73645
Mir6538	106.6	6.73606
Uqcrc1	106.458	6.73414
Tpi1	106.4	6.73335
Psmd1	105.912	6.72672
Morf4l2	105.798	6.72517
Cnbp	105.631	6.72289
Fxr1	105.626	6.72283
Hnrnpa2b1	105.613	6.72264
Ndufb6	105.431	6.72016
Usp10	105.296	6.71831
Hnrnpl	105.268	6.71792
Gnai2	105.054	6.71499
Bag6	104.717	6.71035
Trim8	104.657	6.70953
Cope	103.747	6.69693
Sptbn2	103.581	6.69462
Ndufb5	103.053	6.68724
Erp29	102.96	6.68595
Hsbp1	102.805	6.68376
Qk	102.709	6.68242
Tacc2	102.618	6.68115
Ppp2ca	102.13	6.67426
Akt1	102.129	6.67424
Ndn	101.822	6.66991
Sipa1l3	101.74	6.66875
Otub1	101.729	6.66859
Col4a5	101.537	6.66586
Ndufb9	101.35	6.6632
Atox1	101.084	6.65941
Serinc1	101.071	6.65923
Rnf10	100.902	6.65681
Myo1b	100.893	6.65668
Gtf2i	100.708	6.65404
Lamtor2	100.595	6.65242
Capzb	100.322	6.6485
Epb41l3	99.8302	6.6414
Atp6v1b2	99.3011	6.63374
Slc20a2	99.0602	6.63023
Mir5133	98.9573	6.62873
Snord1b	98.9573	6.62873
Dnase2b	98.8547	6.62724
ERCC-00043	98.848	6.62714
Gars	98.4676	6.62158
Bag1	98.456	6.62141
Zwint	98.4036	6.62064
Armcx2	98.3309	6.61957
Dnajb1	98.2606	6.61854
Nisch	98.2511	6.6184
Snx22	98.0705	6.61575
Rps27l	97.9958	6.61465
Eef1b2	97.96	6.61412
Mrps21	97.7199	6.61058
Ap2a1	97.6535	6.6096
Eef1d	97.3658	6.60534
Snora31	97.3012	6.60439
Rnf187	97.2268	6.60328
Dock5	97.091	6.60127
Laptm4a	97.0507	6.60067
Htra3	97.0149	6.60013
Rps24	96.9599	6.59932
Xist	96.9527	6.59921
Mtfr1l	96.9209	6.59874
Ddx3x	96.6213	6.59427
Bnip3l	96.4452	6.59164
Chmp4b	96.4141	6.59117
Ggct	96.1579	6.58733
Timp3	96.1217	6.58679
Rtn3	96.1193	6.58675
Atp5c1	96.0113	6.58513
Lars	95.542	6.57806
Aplp2	95.3528	6.5752
2310036O22Rik	95.3144	6.57462
Ndfip1	95.3056	6.57449
Psmc1	95.1474	6.57209
Rnf180	95.006	6.56995
Mrpl53	94.9955	6.56979
Rmst	94.894	6.56824
Eif1	94.7376	6.56587
Tmem123	94.2829	6.55892
Ociad1	94.1857	6.55744
Itm2b	94.142	6.55677
Syt11	93.9035	6.55311
Stk39	93.7875	6.55132
Rpl32l	93.6344	6.54897
Klc1	93.6256	6.54883
Hist1h4d	93.5342	6.54742
Cfl1	93.4103	6.54551
Tubb2a	93.3824	6.54508
Marcksl1	93.2499	6.54303
Cpe	93.233	6.54277
Ergic1	93.2073	6.54237
Eid1	92.8673	6.5371
Gm11837	92.755	6.53535
Mrpl54	92.712	6.53468
Mdh2	92.6595	6.53387
Wdr26	92.418	6.5301
Rps8	92.3819	6.52954
Igf2	92.261	6.52765
Sec14l1	92.2201	6.52701
Aldh7a1	91.8581	6.52133
Arpc2	91.7231	6.51921
Nrep	91.7221	6.5192
Son	91.2224	6.51132
Ap2s1	91.219	6.51126
Csnk2b	91.1383	6.50999
Eif3a	90.9196	6.50652
Add2	90.7739	6.50421
Psmd8	90.6691	6.50254
Adh5	90.5646	6.50087
Ppp2r1a	90.5311	6.50034
Stub1	90.4653	6.49929
Akirin1	89.9652	6.49129
Psap	89.8328	6.48917
Rhoa	89.816	6.4889
Hist3h2ba	89.7994	6.48863
Actr1a	89.7547	6.48792
Sirt2	89.719	6.48734
Irs1	89.3841	6.48195
Snx18	89.2545	6.47985
Tsc2	89.2086	6.47911
Mgea5	88.8418	6.47317
Ywhag	88.7189	6.47117
Osbpl11	88.4392	6.46661
Vapa	88.4289	6.46645
Atp2a2	88.3891	6.4658
Rbbp4	88.3289	6.46481
Tcf25	88.199	6.46269
Micu1	88.1934	6.4626
Scarna6	87.9909	6.45928
Tubb6	87.9726	6.45898
Ghitm	87.4095	6.44972
ERCC-00042	87.2155	6.44651
Mrpl30	86.8768	6.4409
Sema5a	86.8196	6.43995
Calm3	86.7607	6.43897
Selenof	86.6775	6.43759
Chchd1	86.5071	6.43475
Eif3b	86.464	6.43403
Cap2	86.386	6.43273
Mfap2	86.176	6.42921
Adamts18	85.9668	6.42571
Tmem258	85.7531	6.42212
Six3os1	85.7466	6.42201
Hsd17b10	85.6489	6.42036
Aprt	85.6177	6.41984
Psma7	85.54	6.41853
Dynll1	85.2273	6.41324
Cald1	85.1406	6.41178
B3gnt5	85.0412	6.41009
Hist1h1c	85.0277	6.40986
Pcbp4	84.9677	6.40884
Birc7	84.7998	6.40599
Fkbp8	84.5978	6.40255
Gnb1	84.5877	6.40238
Azin1	84.4143	6.39942
Rufy3	84.411	6.39936
Cnih1	84.0374	6.39296
Hectd1	83.9883	6.39212
Wdr1	83.3957	6.3819
D8Ertd738e	83.3036	6.38031
Ywhaz	83.221	6.37888
ERCC-00022	83.1064	6.37689
Edf1	83.0679	6.37622
Cct4	82.7809	6.37123
Med21	82.7302	6.37034
Rraga	82.6986	6.36979
Tcf20	82.5943	6.36797
Hopx	82.5808	6.36773
Mrpl20	82.5467	6.36714
Gadd45b	82.373	6.3641
Cd81	82.298	6.36279
Bzw1	82.2603	6.36212
Pabpn1	82.1632	6.36042
Lsm4	82.1061	6.35942
Rilpl1	82.0647	6.35869
Psmc2	81.8389	6.35471
Nop10	81.7384	6.35294
Glo1	81.6374	6.35116
Rnasek	81.4881	6.34852
ERCC-00111	81.4234	6.34737
ERCC-00009	81.4048	6.34704
Cdc42	81.3885	6.34675
Eaf1	81.35	6.34607
Serbp1	81.2145	6.34367
Slc38a2	81.1114	6.34183
Gnb2	80.9723	6.33936
Prkag2	80.7516	6.33542
Tmbim4	80.7269	6.33498
Surf4	80.6015	6.33273
Mir582	80.333	6.32792
S100a6	80.2915	6.32718
Pgm5	80.267	6.32674
Eif3d	80.2309	6.32609
Hipk2	80.2215	6.32592
Tex264	79.9707	6.3214
Pitrm1	79.9659	6.32131
Lgmn	79.9412	6.32087
Ufc1	79.7722	6.31781
Galnt2	79.6527	6.31565
Gng5	79.5311	6.31345
Stip1	79.1696	6.30688
Rpsa	79.1435	6.3064
ERCC-00145	79.0516	6.30472
Ak2	79.0197	6.30414
Strap	79.0033	6.30384
Maged2	78.9883	6.30357
Tbca	78.8354	6.30077
Pdrg1	78.8309	6.30069
Cox14	78.5134	6.29487
Mrpl42	78.4477	6.29366
Atp6v1e1	78.3803	6.29242
Itga6	78.3716	6.29226
Rbm38	78.288	6.29072
Eif3h	78.1106	6.28745
Prdx1	78.0627	6.28656
Eif3l	78.0482	6.28629
Fkbp1a	77.9205	6.28393
Copb2	77.9101	6.28374
Cdc34	77.6841	6.27955
Strip1	77.6811	6.27949
Igsf9	77.5168	6.27644
Rab11a	77.502	6.27616
Hist3h2a	77.3908	6.27409
Mea1	77.1104	6.26885
Idh3g	76.947	6.26579
2410015M20Rik	76.9356	6.26558
Myl6	76.7766	6.2626
Eif4h	76.6637	6.26047
Vps25	76.4435	6.25632
Ndufs8	76.4263	6.256
Pgap2	76.4157	6.2558
Drap1	76.3983	6.25547
Tmem242	76.365	6.25484
Add1	76.3405	6.25438
Sqstm1	76.2883	6.25339
Serf1	76.2017	6.25175
Eif4a2	76.1355	6.2505
Coa5	76.1056	6.24993
Snhg6	76.0236	6.24838
Hnrnpk	75.5776	6.23989
45171	75.5673	6.23969
Kpna3	75.5426	6.23922
Tmem234	75.3372	6.23529
2410006H16Rik	75.2715	6.23403
Ndufs6	75.2143	6.23294
Tsc22d1	75.2031	6.23272
Slc2a1	75.1183	6.23109
Hnrnph1	75.0586	6.22995
Rpl13	74.9999	6.22882
9530068E07Rik	74.9497	6.22785
Iqsec1	74.8953	6.2268
Scand1	74.8831	6.22657
Tkt	74.6961	6.22296
Slirp	74.4006	6.21724
Lars2	74.3867	6.21697
Mknk2	74.1624	6.21262
Ube2d3	74.1379	6.21214
Pcbp2	74.1217	6.21182
Cars	74.0229	6.2099
Mtmr3	73.9989	6.20943
Psmd2	73.8061	6.20567
Ndufb2	73.7139	6.20386
Inpp5a	73.6142	6.20191
Snrpd2	73.4565	6.19882
Cd164	73.377	6.19726
Clip3	73.2516	6.19479
Puf60	73.1444	6.19268
Hspa4	73.0582	6.19097
Hsp90aa1	72.9483	6.1888
Mff	72.7689	6.18525
Vps29	72.7432	6.18474
Flrt2	72.692	6.18372
Eif4b	72.5952	6.1818
Atp6v1g1	72.3493	6.17691
Riok3	72.3491	6.1769
Col4a6	72.2855	6.17563
Nbr1	72.2336	6.1746
Pip5kl1	72.2183	6.17429
Ndufb11	72.2046	6.17402
Brk1	72.176	6.17345
Dpp8	72.1348	6.17262
Slc25a39	71.8781	6.16748
Gpr137b-ps	71.8382	6.16668
Mrpl13	71.7531	6.16497
Ran	71.6451	6.1628
Nme2	71.5461	6.1608
Tmem176a	71.4234	6.15832
Rspo1	71.4206	6.15827
Sec61a1	71.3983	6.15782
Polr2j	71.3963	6.15778
Trex1	71.0908	6.15159
Rcan2	71.0197	6.15015
Wipi1	71.0014	6.14978
Pgls	70.9861	6.14946
Smarcc1	70.9498	6.14873
Amfr	70.9032	6.14778
BC005537	70.888	6.14747
Ndufb10	70.8314	6.14632
Lsamp	70.8123	6.14593
Sod1	70.5431	6.14043
Arhgdia	70.4392	6.13831
Atp6v0b	70.3149	6.13576
Ubl7	70.2802	6.13505
Ctsz	70.2713	6.13486
Chd4	70.2577	6.13458
Peli1	70.2085	6.13357
Mrpl28	70.1405	6.13218
Ifitm2	70.1088	6.13152
Gas7	70.1038	6.13142
Tmem126a	69.9666	6.12859
Prickle1	69.8677	6.12655
Serp1	69.8243	6.12566
Itgb5	69.8165	6.1255
Dctn2	69.7056	6.1232
2310022B05Rik	69.3561	6.11595
Kmt5a	69.2194	6.11311
Pfkl	69.1828	6.11234
Sfr1	69.145	6.11155
Rnf19b	69.0874	6.11035
Ndufa9	68.96	6.10769
Fam134c	68.9443	6.10736
Cul1	68.7654	6.10361
Epn1	68.7107	6.10246
Ccnd3	68.7081	6.10241
Krcc1	68.6891	6.10201
Pld3	68.6765	6.10175
Tnks2	68.4998	6.09803
Ipo8	67.7075	6.08124
Micu2	67.5644	6.07819
Paip2	67.5257	6.07736
Pxdn	67.4936	6.07668
Rsrp1	67.3997	6.07467
Rnf7	67.1869	6.07011
Rpl22	67.0277	6.06668
H1fx	67.0051	6.0662
Spg20	66.8682	6.06325
Naa38	66.7026	6.05967
Ipo7	66.6928	6.05946
Eno1b	66.4431	6.05405
Spag9	66.4351	6.05387
Grina	66.4113	6.05336
Pdia3	66.3933	6.05297
Mdh1	66.3363	6.05173
Sapcd1	66.2206	6.04921
Ik	66.1346	6.04733
Abhd17a	66.1232	6.04708
Etl4	66.1174	6.04696
Adi1	66.1047	6.04668
Ddost	66.087	6.04629
Nudt3	66.0643	6.0458
Ncl	66.0599	6.0457
Psmc6	66.0118	6.04465
Arf5	65.9666	6.04366
Ralgds	65.8641	6.04142
Mafg	65.8259	6.04058
Asna1	65.7915	6.03983
Idh3b	65.6529	6.03679
Gm15421	65.5748	6.03507
Slc31a1	65.5579	6.0347
Commd1	65.5572	6.03468
Psmd12	65.4813	6.03301
Ssr4	65.4652	6.03266
Eif4g3	65.3621	6.03038
Rps2	65.3392	6.02988
Psma2	65.2089	6.027
Rer1	65.1573	6.02586
Vegfa	65.0881	6.02432
Vdac1	65.0094	6.02258
Mxd1	64.9665	6.02162
Rnf123	64.9526	6.02132
Cox17	64.8985	6.02011
Sf3b2	64.8838	6.01979
Mrps26	64.8691	6.01946
Ldha	64.7722	6.0173
Ctnna2	64.7111	6.01594
Hnrnpab	64.6859	6.01538
Anp32a	64.6475	6.01452
Mrpl37	64.5761	6.01293
Adam9	64.5703	6.0128
Nckap1	64.5264	6.01182
Fam49b	64.5215	6.01171
Tax1bp1	64.1845	6.00415
Eif1b	64.1449	6.00326
1110008P14Rik	64.1448	6.00326
Hist4h4	64.1448	6.00326
Rnh1	64.0059	6.00013
Psmb5	64.0031	6.00007
Cpt2	63.9859	5.99968
Agpat1	63.8752	5.99718
Bpnt1	63.7846	5.99514
Arhgap31	63.6755	5.99267
Cxxc5	63.5275	5.98931
Cttn	63.504	5.98877
Palm	63.4149	5.98675
Bcar3	63.3383	5.98501
Dnajc15	63.2553	5.98312
Clta	63.2363	5.98268
Hist1h4c	63.1199	5.98002
Snx1	62.9805	5.97683
Pitx3	62.9623	5.97642
Sec13	62.9134	5.9753
Slc7a2	62.9006	5.975
Degs1	62.8641	5.97417
Zfand6	62.7312	5.97111
Kpna4	62.6857	5.97006
Rbm39	62.6459	5.96915
Mapk8ip1	62.6388	5.96898
Ubqln1	62.6184	5.96852
Oaf	62.5653	5.96729
Mrpl33	62.5426	5.96677
Aamp	62.5119	5.96606
Ctnna1	62.4747	5.9652
Cops4	62.4447	5.96451
Gyg	62.4152	5.96383
1190002N15Rik	62.4068	5.96363
Rps4x	62.3604	5.96256
Mtch1	62.3393	5.96207
Gm5607	62.3204	5.96163
Psmd13	62.2955	5.96106
Tmem147	62.1834	5.95846
Kras	62.1298	5.95721
Fam120a	62.1257	5.95712
2810428I15Rik	61.9335	5.95265
Uqcrq	61.7371	5.94807
Ndufv2	61.7301	5.9479
Sec11c	61.6035	5.94494
Uqcrfs1	61.5455	5.94358
Ide	61.3816	5.93973
Prdx5	61.3229	5.93835
Bloc1s1	61.1674	5.93469
Ppip5k2	61.1547	5.93439
Snrpn	60.9942	5.9306
Ndufs7	60.983	5.93034
Snrnp70	60.91	5.92861
Hspb3	60.8476	5.92713
Mapre3	60.8101	5.92624
Kif1b	60.7599	5.92505
Cp	60.7595	5.92504
Tmx1	60.758	5.925
Nmt1	60.6245	5.92183
Ckb	60.5784	5.92073
Arpc3	60.522	5.91939
Vps35	60.4272	5.91713
Bcl2l13	60.4272	5.91713
Tmem256	60.2838	5.9137
Rdx	60.2551	5.91301
Atp6ap1	60.2244	5.91228
Sec31a	59.8982	5.90444
Pfdn2	59.8124	5.90237
Cyb5r3	59.7274	5.90032
Tmem9b	59.7072	5.89983
Cops3	59.7055	5.89979
Cisd1	59.6569	5.89862
Dnajb11	59.6066	5.8974
Map1b	59.4026	5.89245
Nek9	59.3696	5.89165
Ewsr1	59.192	5.88733
Atf5	59.1552	5.88643
Eef1g	59.0472	5.8838
Srsf2	59.0241	5.88323
Bmper	58.9898	5.88239
Scamp5	58.9786	5.88212
Itfg1	58.9433	5.88126
Rad23a	58.9417	5.88122
Nme1	58.9052	5.88032
Ccng1	58.8097	5.87798
Fus	58.7857	5.87739
Max	58.7679	5.87696
Hexb	58.7553	5.87665
Wnt7a	58.6659	5.87445
Ywhab	58.6585	5.87427
Trip12	58.6363	5.87372
Tmem9	58.5708	5.87211
Ednrb	58.57	5.87209
Lrrc42	58.3742	5.86726
Hspa5	58.3469	5.86658
Becn1	58.2772	5.86486
Gnl2	58.1593	5.86194
Dbn1	58.0989	5.86044
Rab5a	58.0701	5.85972
Bccip	58.0217	5.85852
Adipor1	57.7678	5.85219
Sar1b	57.7482	5.8517
Cyc1	57.6064	5.84816
Atp5f1	57.596	5.8479
Rpn2	57.4327	5.8438
Commd3	57.4221	5.84353
Ensa	57.3693	5.84221
Pmpca	57.3693	5.84221
Tmem208	57.3083	5.84067
Prkaca	57.2737	5.8398
Psip1	57.232	5.83875
Dync1h1	57.2135	5.83828
Prkab2	57.1385	5.83639
Rabac1	56.9846	5.8325
Lrrc75b	56.9139	5.83071
Nudt4	56.621	5.82327
Rad23b	56.3558	5.81649
Nhs	56.3132	5.8154
Fmc1	56.2769	5.81447
Gpm6b	56.2361	5.81343
Smyd2	56.0833	5.8095
Ckap5	56.0758	5.80931
Tab2	55.8723	5.80406
45177	55.8556	5.80363
Cox20	55.8133	5.80254
Cuta	55.704	5.79971
Bud31	55.6844	5.7992
Nyap1	55.6826	5.79915
Tprgl	55.6696	5.79882
Maea	55.5324	5.79526
Srsf6	55.4913	5.79419
Cwc15	55.4592	5.79335
Abhd4	55.3451	5.79038
Tmem223	55.3249	5.78986
Knop1	55.2945	5.78906
Mir8094	55.2265	5.78729
Mecr	55.1457	5.78518
Emc7	54.9447	5.77991
Optn	54.8741	5.77805
Ddx1	54.7949	5.77597
2900097C17Rik	54.7923	5.7759
Hn1l	54.7701	5.77532
Luc7l2	54.7672	5.77524
Banf1	54.7296	5.77425
Cops2	54.6972	5.7734
Lrrc58	54.6936	5.7733
Tmem30a	54.6455	5.77203
Hist1h4h	54.5424	5.76931
Snord35b	54.5383	5.7692
Kdelr1	54.4531	5.76694
Scamp3	54.4407	5.76661
Snora70	54.4045	5.76565
Eprs	54.3433	5.76403
Jam3	54.3338	5.76378
Fkbp4	54.2393	5.76127
Pakap	54.1347	5.75848
Tppp3	54.1114	5.75786
Plagl2	54.1062	5.75772
Pa2g4	54.0942	5.7574
Hadh	54.0727	5.75683
Psmd3	54.0424	5.75602
Ndufs2	53.9144	5.7526
Gas6	53.9039	5.75232
Wipi2	53.8968	5.75213
Asnsd1	53.8196	5.75006
Atp6v0d1	53.5859	5.74378
Reep1	53.5816	5.74367
Ctnnd2	53.5349	5.74241
Timm17a	53.4219	5.73936
Gm1673	53.3547	5.73754
Snx5	53.3062	5.73623
ERCC-00060	53.228	5.73411
Chchd2	53.202	5.73341
Trpc6	53.1309	5.73148
Sfpq	53.0788	5.73006
Zmynd11	53.0736	5.72992
Snord8	53.0397	5.729
Arf4	53.0303	5.72875
Usp9x	53.0286	5.7287
Capza2	53.0089	5.72816
Ncstn	52.9966	5.72783
Fez2	52.9959	5.72781
Bod1	52.986	5.72754
Ypel2	52.912	5.72552
Tspan14	52.8267	5.7232
Ppp1cb	52.8152	5.72288
Vwa5a	52.7845	5.72204
Cox7a2l	52.7623	5.72143
Rrp1	52.7361	5.72072
Snrpd3	52.7268	5.72047
Fxyd1	52.722	5.72033
Ndufa10	52.6469	5.71828
Brd7	52.6008	5.71701
Ing2	52.565	5.71603
Ldlrad3	52.5606	5.71591
Bex2	52.5573	5.71582
Rcn3	52.4306	5.71234
Tmed3	52.3683	5.71062
Gpr160	52.3429	5.70992
Osbp	52.3165	5.70919
Plekhg1	52.1581	5.70482
Msi2	52.1406	5.70434
Polr2g	52.1273	5.70397
Flywch1	52.1195	5.70375
Sh3bgrl3	52.0923	5.703
Pfdn1	52.0465	5.70173
Trafd1	51.931	5.69853
ERCC-00136	51.8897	5.69738
Prelid3b	51.8352	5.69586
Ncor1	51.8259	5.6956
Map2k2	51.7993	5.69486
Hmgcs1	51.7806	5.69434
Larp4b	51.7035	5.69219
Nars	51.6766	5.69144
Tbc1d7	51.6565	5.69088
Eloc	51.6159	5.68974
Ago2	51.6098	5.68957
Mir1251	51.608	5.68952
Zcrb1	51.5474	5.68783
Tnpo2	51.5374	5.68755
Iars	51.5227	5.68714
G3bp2	51.4822	5.686
Vdac2	51.4695	5.68565
Washc3	51.4671	5.68558
Wnk1	51.4455	5.68497
Serpinh1	51.4116	5.68402
Zfp207	51.379	5.68311
Napa	51.2968	5.6808
Prmt1	51.1059	5.67542
Ddx6	51.1043	5.67537
Ctsf	50.9713	5.67161
Fam214b	50.965	5.67143
Kpna1	50.9437	5.67083
Sar1a	50.8292	5.66759
Zfand3	50.8283	5.66756
Dynlt3	50.7668	5.66581
Arl6ip1	50.5489	5.65961
Gadd45g	50.5029	5.65829
Txndc12	50.4765	5.65754
Arl2	50.474	5.65747
Dcakd	50.3704	5.6545
Arpc1a	50.335	5.65349
Sox2ot	50.33	5.65335
Nono	50.3099	5.65277
Hdlbp	50.2883	5.65215
Dpy30	50.1959	5.6495
Gna12	50.1843	5.64916
Gtf2h5	50.1441	5.64801
Tfg	50.1401	5.64789
Calm2	50.0945	5.64658
Macf1	49.9347	5.64197
Mrps6	49.9309	5.64186
Rsl1d1	49.912	5.64131
Vps28	49.8426	5.63931
Mapk3	49.8375	5.63916
Dnajc7	49.758	5.63686
Klhl5	49.6931	5.63497
Amph	49.6817	5.63464
Pdcd4	49.654	5.63384
Ppp4c	49.6416	5.63348
Copz1	49.479	5.62874
Fnta	49.3776	5.62579
Pafah1b3	49.3237	5.62421
Ndel1	49.3222	5.62416
Kars	49.3035	5.62362
Gatad1	49.2488	5.62202
Sall1	49.2414	5.6218
Rab7	49.1315	5.61858
Matr3	49.1127	5.61802
Slc39a7	49.0187	5.61526
Tmem176b	49.0095	5.61499
Trim28	48.8964	5.61166
Rragc	48.868	5.61082
Anapc5	48.8654	5.61074
Emc4	48.7482	5.60728
Polr2f	48.6915	5.6056
Pcbd2	48.6415	5.60412
Celsr2	48.638	5.60401
Dyrk2	48.3952	5.59679
Mtss1l	48.3849	5.59648
Bcap31	48.3692	5.59602
Ssu72	48.3261	5.59473
Cap1	48.2291	5.59183
Snora3	48.2259	5.59174
Srsf5	48.2035	5.59106
Anp32b	48.2018	5.59101
Ankrd40	48.1969	5.59087
Serf2	48.1576	5.58969
Lamtor4	48.1112	5.5883
Nectin3	48.0998	5.58796
Trim44	48.0941	5.58779
Hmx1	47.9509	5.58349
Stxbp6	47.9229	5.58264
Ilk	47.858	5.58069
Toporsos	47.827	5.57975
Cbr1	47.7309	5.57685
Lap3	47.7108	5.57624
Nras	47.6611	5.57474
Asap1	47.6293	5.57378
Ube2l3	47.609	5.57316
Ykt6	47.5954	5.57275
Pigs	47.5643	5.57181
Itm2c	47.5229	5.57055
Cpeb4	47.5059	5.57003
Slc25a5	47.4877	5.56948
Selenot	47.3937	5.56662
Tmsb10	47.2717	5.56291
Trappc6a	47.2279	5.56157
Lix1	47.199	5.56068
Ppa1	47.1472	5.5591
Rtn4	47.1098	5.55795
Sccpdh	47.0555	5.55629
Prrc2a	47.0291	5.55548
Zfp664	46.9897	5.55427
Rab6a	46.9548	5.5532
Txn2	46.8793	5.55088
Sec23a	46.8092	5.54872
Lgals1	46.7415	5.54663
Cpeb1	46.7335	5.54639
Ggact	46.6634	5.54422
Prrc2c	46.6473	5.54372
Ehd1	46.6358	5.54337
H3f3a	46.5725	5.54141
Uqcrb	46.5457	5.54057
Bcl7a	46.4955	5.53902
Rab10	46.4314	5.53703
Nomo1	46.4052	5.53621
Dhx15	46.3619	5.53487
Smpd1	46.3609	5.53484
Cacybp	46.2083	5.53008
Suds3	46.2066	5.53003
Snora15	46.1912	5.52955
Rnf11	46.1677	5.52881
Map4k4	46.1612	5.52861
Hnrnpc	46.1456	5.52812
Fam8a1	46.1027	5.52678
Emb	46.0782	5.52601
Chmp5	46.0779	5.526
Rtcb	46.0157	5.52405
Pbx3	45.9954	5.52342
Ddt	45.9898	5.52324
Gcsh	45.9754	5.52279
Tmed9	45.9463	5.52188
Tom1l1	45.8934	5.52021
Mycn	45.8783	5.51974
Psat1	45.8664	5.51937
Arf3	45.859	5.51913
Mir6516	45.85	5.51885
Mir6539	45.85	5.51885
Ostc	45.7797	5.51664
Smap2	45.7338	5.51519
Cers2	45.7115	5.51449
Rab5c	45.6775	5.51341
Bckdhb	45.5646	5.50984
Lsm3	45.4897	5.50747
Ssr2	45.4604	5.50654
Atp6v1d	45.4116	5.50499
Ints6l	45.3374	5.50263
Sppl2a	45.3249	5.50223
Trappc1	45.2525	5.49992
Arglu1	45.2147	5.49872
Dctpp1	45.2118	5.49863
Pgm2	45.1946	5.49808
Pdia4	45.1156	5.49556
Prpf8	45.0932	5.49484
Picalm	45.0806	5.49443
Phb2	45.0516	5.49351
Snora52	44.9516	5.4903
Nfe2l1	44.8917	5.48838
C1qbp	44.8332	5.4865
Ubap2l	44.8216	5.48612
Ubxn6	44.7953	5.48528
Mydgf	44.772	5.48453
Fat1	44.6748	5.48139
Alyref	44.6107	5.47932
Rbbp7	44.5963	5.47885
Snhg1	44.5576	5.4776
Anapc2	44.5276	5.47663
Bcar1	44.5042	5.47587
Kif5b	44.4892	5.47538
Pacsin3	44.4789	5.47505
Eif4a1	44.4418	5.47385
Pacs2	44.4206	5.47316
Dnajb12	44.3716	5.47156
Sema3a	44.3617	5.47124
Sf3b5	44.249	5.46757
Atraid	44.2217	5.46668
Ddx39b	44.0642	5.46154
Qrich1	44.0406	5.46076
Capn2	43.9423	5.45754
Zc3h14	43.9233	5.45691
Rps17	43.8948	5.45598
Actn2	43.8868	5.45572
Drg1	43.8591	5.4548
H3f3b	43.8487	5.45446
Papola	43.837	5.45408
Triobp	43.8228	5.45361
Reep2	43.7834	5.45231
Naca	43.7758	5.45206
Tbc1d22a	43.686	5.4491
Tmod1	43.669	5.44854
Dazap2	43.6468	5.4478
Dag1	43.5844	5.44574
Trim37	43.5567	5.44482
Hist2h2bb	43.5329	5.44403
Cetn3	43.5174	5.44352
Atp2c1	43.5092	5.44325
Anxa6	43.5055	5.44313
Snhg3	43.4954	5.44279
Pias2	43.4874	5.44253
Morn4	43.4639	5.44175
Hmg20b	43.4635	5.44173
Pum2	43.4196	5.44028
Snta1	43.3831	5.43906
Suco	43.344	5.43776
Usp5	43.2894	5.43594
H13	43.2251	5.4338
Zfyve21	43.1944	5.43277
Cfap36	43.1888	5.43258
Ddr1	43.1585	5.43157
Igbp1	43.1546	5.43144
Mrpl43	43.1419	5.43102
Eloa	43.1386	5.43091
Sgta	43.0325	5.42736
Tomm7	42.9885	5.42588
Nenf	42.9795	5.42558
Pafah1b1	42.972	5.42532
Smim10l1	42.962	5.42499
Nhsl1	42.9383	5.42419
Pafah1b2	42.938	5.42418
Trappc2l	42.8564	5.42144
Set	42.8541	5.42136
Mxra7	42.836	5.42075
Dnm1l	42.8152	5.42005
Naa15	42.7423	5.41759
Psmd7	42.7396	5.4175
Entpd1	42.6967	5.41605
BC031181	42.6749	5.41531
Six3	42.6729	5.41525
Prkaa2	42.6634	5.41493
Map7	42.6546	5.41463
Gbf1	42.6216	5.41351
Hspe1	42.5914	5.41249
Nptn	42.5774	5.41201
Mfap4	42.5659	5.41163
Rab1a	42.5479	5.41102
Idh1	42.4065	5.40621
Secisbp2l	42.3896	5.40564
Aktip	42.3211	5.4033
Mapk1	42.3096	5.40291
Setd7	42.2987	5.40254
Slc25a11	42.2431	5.40064
Trappc5	42.2191	5.39982
Rala	42.1881	5.39876
Ldb1	42.1128	5.39619
Sfxn1	41.993	5.39208
Prdm16	41.9848	5.3918
Psma1	41.9755	5.39148
Snora16a	41.9575	5.39086
Cdk16	41.943	5.39036
Sntb1	41.927	5.38981
Hnrnpa0	41.7927	5.38518
Actg1	41.7843	5.38489
Sars	41.7631	5.38416
Upf3b	41.7583	5.38399
Pepd	41.7485	5.38365
Vat1	41.7007	5.382
Fryl	41.6873	5.38154
Pmpcb	41.6205	5.37922
Ndufs4	41.6195	5.37919
Samm50	41.6149	5.37903
Gpbp1	41.6016	5.37857
Psmd14	41.5722	5.37755
Mfsd14a	41.4913	5.37474
Pdlim1	41.4748	5.37416
Usp47	41.4456	5.37315
Med25	41.4448	5.37312
Alkbh5	41.4373	5.37286
Chchd3	41.4269	5.3725
Gas5	41.4246	5.37241
Smap1	41.4206	5.37228
Atxn2	41.4103	5.37192
Metrnl	41.4088	5.37187
Flot2	41.3257	5.36897
Sdha	41.3055	5.36826
Isca2	41.2497	5.36631
Apex1	41.2245	5.36543
Commd6	41.1497	5.36281
Aldh18a1	41.13	5.36212
Txnl4a	41.0785	5.36031
Cfdp1	41.0377	5.35888
Gspt1	40.9899	5.3572
ERCC-00076	40.9467	5.35568
Eif2s1	40.928	5.35502
Dync1li2	40.9015	5.35408
H2afy	40.8593	5.35259
Dpysl2	40.8381	5.35184
Supt5	40.7349	5.34819
Stx11	40.7046	5.34712
Ccny	40.6871	5.3465
Cog2	40.6811	5.34629
Tspan5	40.6468	5.34507
Mir3058	40.644	5.34497
Tex2	40.5863	5.34292
Dync1li1	40.5709	5.34237
Taldo1	40.5414	5.34132
Aagab	40.4667	5.33866
Fam195b	40.3712	5.33526
Dctn3	40.3034	5.33283
Eri3	40.2391	5.33052
Arl8b	40.1968	5.32901
Dmxl1	40.1554	5.32752
Rpl18a	40.1554	5.32752
Raly	40.1242	5.3264
Tspan31	40.0788	5.32477
Itgav	40.0728	5.32455
Arid1a	40.0391	5.32334
Morn2	39.9649	5.32066
Slit3	39.941	5.3198
Coa3	39.9326	5.31949
Srsf1	39.8878	5.31787
Ubr5	39.8487	5.31646
Spire1	39.8197	5.31541
Cxadr	39.7946	5.3145
Nsun2	39.7748	5.31378
Abtb2	39.7566	5.31312
Cpt1a	39.6358	5.30873
Lamp2	39.5841	5.30685
Dip2b	39.5802	5.30671
Gtf3c6	39.552	5.30568
Zfand5	39.5362	5.3051
Vegfb	39.4999	5.30378
Slc35b1	39.3708	5.29906
Atg12	39.351	5.29833
Lage3	39.2975	5.29637
Cops8	39.2956	5.29629
Cpq	39.24	5.29425
H2afy2	39.1924	5.2925
Sdf4	39.1836	5.29218
Bpgm	39.1661	5.29153
Tbrg1	39.1202	5.28984
Appbp2	39.0905	5.28874
2610524H06Rik	39.0679	5.28791
Wbp1	39.0558	5.28747
Grid1	39.0442	5.28704
Sf3b1	39.0098	5.28577
Rnf115	39.0016	5.28546
Aurkaip1	38.9889	5.28499
Mark3	38.9882	5.28497
D630045J12Rik	38.9296	5.2828
Tsg101	38.9263	5.28267
Gdi1	38.84	5.27947
Atpif1	38.8369	5.27935
Abce1	38.751	5.27616
Snap47	38.7213	5.27506
Hibadh	38.7209	5.27504
Tma7	38.7025	5.27436
Syn2	38.6722	5.27323
Gtpbp4	38.6582	5.2727
Ift20	38.6344	5.27181
Tmem132a	38.5936	5.27029
Vamp3	38.5914	5.27021
Eif3e	38.5585	5.26898
Ssb	38.5016	5.26685
Wls	38.4854	5.26624
Hnrnpm	38.4589	5.26525
Gm5617	38.4564	5.26515
Sesn1	38.4496	5.2649
Hbp1	38.4236	5.26392
Pcmt1	38.3863	5.26252
Clstn1	38.3509	5.26119
Mrps24	38.3376	5.26069
Zfr	38.3334	5.26053
P4hb	38.326	5.26025
Snd1	38.2824	5.25861
Rars	38.2618	5.25783
Spg21	38.2569	5.25765
Epha2	38.1466	5.25348
Tm9sf4	38.1352	5.25305
Lrp1	38.1041	5.25187
Saraf	38.0593	5.25018
Irf2bp2	37.9584	5.24635
Spryd4	37.9553	5.24623
Chchd6	37.9398	5.24564
Aco2	37.9377	5.24556
1810022K09Rik	37.9276	5.24518
Rab14	37.9118	5.24457
Usp4	37.8872	5.24364
Cog6	37.8595	5.24258
Spry2	37.8066	5.24057
Elof1	37.7458	5.23824
Selenos	37.7285	5.23758
Fam162a	37.7283	5.23757
Lrp12	37.7101	5.23688
Ranbp2	37.6759	5.23557
Pkp4	37.6664	5.2352
Mmadhc	37.6285	5.23376
Cul4a	37.619	5.23339
Txndc5	37.6052	5.23286
Clptm1l	37.562	5.2312
Ccnd2	37.5458	5.23058
Btbd17	37.527	5.22986
44990	37.4733	5.22779
Tle3	37.466	5.22751
Hnrnpul1	37.4451	5.2267
Bcas2	37.4186	5.22568
Mars	37.368	5.22373
Scamp4	37.3434	5.22278
Ndufa8	37.3367	5.22252
Nucb1	37.3174	5.22178
Spock1	37.3143	5.22166
Bach2	37.2816	5.22039
Gaa	37.2693	5.21992
Zbtb8b	37.2493	5.21914
Atp8a1	37.1789	5.21641
Snrnp200	37.1775	5.21636
Emg1	37.0885	5.2129
Nudc	37.0415	5.21107
Map6	37.0406	5.21103
Ndufa11	37.0218	5.2103
Smim8	36.9989	5.20941
Efcab1	36.9958	5.20929
Smarca4	36.9608	5.20792
Sdk2	36.9491	5.20747
Rpl22l1	36.8705	5.2044
Dync1i1	36.8696	5.20436
Eif4e	36.795	5.20144
Mfge8	36.7758	5.20069
Abcf1	36.7516	5.19974
Dmwd	36.7393	5.19925
Rab2a	36.7138	5.19825
Mrpl58	36.7047	5.19789
Cpeb2	36.7002	5.19772
Lamb1	36.66	5.19613
Gpd1l	36.655	5.19594
C77080	36.6415	5.19541
Cops7a	36.6106	5.19419
Copa	36.609	5.19413
Herpud1	36.5952	5.19358
Ptcd3	36.5244	5.19079
Snrpb	36.511	5.19026
Wdr61	36.5071	5.19011
Cbfa2t2	36.4823	5.18912
Tmem261	36.4777	5.18894
D17Wsu92e	36.4438	5.1876
Atp13a2	36.4111	5.18631
Blmh	36.3976	5.18577
Mpp6	36.3805	5.18509
Chordc1	36.3722	5.18476
Hagh	36.3266	5.18295
Aspscr1	36.3	5.1819
Atxn7l3b	36.2474	5.1798
Sh3glb2	36.2445	5.17969
Efnb2	36.237	5.17939
Washc2	36.2066	5.17818
Aimp1	36.2009	5.17795
Ipo4	36.184	5.17728
Cd44	36.1288	5.17508
Zfp106	36.1145	5.17451
Apoa1bp	36.1056	5.17415
Bmpr1a	36.0801	5.17313
Top2b	36.0566	5.17219
Crk	36.0522	5.17201
Atp1b3	36.0366	5.17139
Nsmce1	36.0073	5.17022
Meg3	35.9956	5.16975
Pkp2	35.9798	5.16912
Spry1	35.9557	5.16815
Tead1	35.9532	5.16805
Suclg1	35.9069	5.16619
Eml2	35.8998	5.1659
Tmed10	35.8429	5.16361
Sssca1	35.8328	5.16321
Ubap2	35.8307	5.16313
Sqle	35.8117	5.16236
Tra2a	35.8021	5.16197
Ints6	35.7964	5.16174
Ormdl1	35.7917	5.16155
Exoc4	35.785	5.16128
Erich5	35.7651	5.16048
Atp5h	35.752	5.15995
Loxl1	35.7303	5.15908
Rap1b	35.7213	5.15871
Ndufaf8	35.6964	5.15771
Dnajc13	35.6861	5.15729
Ngef	35.6799	5.15704
Gm561	35.6693	5.15661
Ccdc85c	35.654	5.15599
Klhl9	35.6237	5.15476
Mpnd	35.6065	5.15407
Tmx4	35.5858	5.15323
Hars	35.5831	5.15312
Cerk	35.5819	5.15307
Sh3glb1	35.5538	5.15193
Thsd4	35.5017	5.14981
Ctsl	35.4767	5.1488
Slc22a17	35.4597	5.14811
ERCC-00112	35.4104	5.1461
Magi2	35.3873	5.14516
Luc7l	35.3866	5.14513
Dync1i2	35.3397	5.14322
Eepd1	35.2786	5.14072
Pde2a	35.2772	5.14066
Cnrip1	35.276	5.14062
Kcnj12	35.2725	5.14047
Ppp2cb	35.2689	5.14032
Sra1	35.2276	5.13863
Zc3h15	35.2237	5.13847
Strn3	35.2091	5.13788
Fgfr2	35.1665	5.13613
Igf2bp2	35.1464	5.13531
Immt	35.1461	5.13529
B230118H07Rik	35.1423	5.13514
Spg7	35.1363	5.13489
Snord118	35.119	5.13418
Zfp568	35.1113	5.13386
Atxn2l	35.0577	5.13166
Tnpo3	35.0232	5.13024
Fam136a	34.975	5.12825
Lnpk	34.8945	5.12493
Narf	34.8052	5.12123
Rps25	34.801	5.12106
Ginm1	34.7897	5.12059
Fkbp9	34.7423	5.11862
Timp2	34.7356	5.11834
Mrpl18	34.7347	5.11831
1810009A15Rik	34.7199	5.11769
Neo1	34.6963	5.11671
Hist1h1e	34.669	5.11557
Dtna	34.6652	5.11541
Snora21	34.626	5.11378
Gm11961	34.6056	5.11294
Actr2	34.5936	5.11243
Use1	34.5287	5.10972
Cdk4	34.52	5.10936
Ufsp2	34.4964	5.10837
Tmcc3	34.4797	5.10768
Snord89	34.4723	5.10737
Gng10	34.4182	5.1051
Senp6	34.4123	5.10485
Mrps30	34.3999	5.10433
Purb	34.3131	5.10069
Letm1	34.2538	5.09819
Usp46	34.2414	5.09767
Lsm12	34.2338	5.09735
Zfp185	34.2146	5.09654
Jazf1	34.1968	5.09579
Mtx2	34.1669	5.09453
Rnf14	34.1356	5.09321
Mypn	34.1183	5.09248
Tm2d2	34.1098	5.09211
Slc16a12	34.0978	5.09161
Prkcsh	34.0947	5.09148
Eif4e2	34.0945	5.09147
Ankrd46	34.0926	5.09139
Arcn1	34.0471	5.08946
Dnaja2	34.034	5.0889
G6pc3	33.998	5.08738
Ints3	33.9408	5.08495
Snora64	33.9312	5.08454
Repin1	33.9223	5.08416
Slc30a9	33.8615	5.08157
Mcoln1	33.8465	5.08093
Smg7	33.8446	5.08085
Tmem165	33.8075	5.07927
Thoc7	33.7868	5.07839
Polr2a	33.7844	5.07828
Mturn	33.766	5.0775
Hikeshi	33.7639	5.07741
Ten1	33.7554	5.07704
45176	33.6922	5.07434
Rnf145	33.6821	5.07391
Cript	33.6715	5.07346
Mrpl34	33.659	5.07292
Tmem47	33.6531	5.07267
Stt3b	33.6439	5.07227
Faf1	33.6329	5.0718
Zfp91	33.6163	5.07109
Mkln1	33.5898	5.06995
Acin1	33.5879	5.06987
Atp6v0e2	33.5765	5.06938
Gnai3	33.5361	5.06764
Tmem170b	33.527	5.06725
Rpl38	33.5267	5.06724
Hebp2	33.5246	5.06715
Timmdc1	33.5178	5.06686
Atg9a	33.4773	5.06511
Nif3l1	33.4709	5.06483
Vldlr	33.4616	5.06444
Vta1	33.4587	5.06431
Dcaf6	33.4291	5.06303
Yars	33.3991	5.06174
Ubr4	33.3968	5.06164
Tm9sf3	33.3958	5.06159
Ppp6r1	33.3948	5.06155
Tnrc18	33.3932	5.06148
Dctn1	33.3672	5.06036
Ctxn1	33.3645	5.06024
Rnaseh2c	33.3274	5.05864
D630024D03Rik	33.3183	5.05824
Plin2	33.2818	5.05666
Uso1	33.2767	5.05644
Rnaset2a	33.2748	5.05636
Pygo2	33.2648	5.05593
Glg1	33.2213	5.05404
Rheb	33.2153	5.05377
Huwe1	33.2146	5.05374
Isca1	33.2052	5.05334
Trak1	33.1488	5.05088
Cdk11b	33.148	5.05085
Hcfc1r1	33.0949	5.04854
Rbm5	33.0933	5.04847
Paip1	33.0918	5.0484
Nek7	33.0633	5.04716
Gprasp1	32.986	5.04378
Epdr1	32.9766	5.04337
Rai14	32.9378	5.04167
Rab1b	32.9035	5.04017
Bscl2	32.8714	5.03876
Ctnnd1	32.8591	5.03822
Atp6v1c1	32.8392	5.03735
Snx17	32.7892	5.03515
Cbx5	32.7869	5.03505
Sf1	32.7829	5.03487
Tm9sf2	32.7795	5.03472
Hspd1	32.7787	5.03469
Hmox2	32.7781	5.03466
Znhit1	32.7582	5.03379
Ttc3	32.7262	5.03238
Ppp1r1a	32.705	5.03144
Dlst	32.6932	5.03092
Cpxm1	32.6489	5.02896
Fam213a	32.6468	5.02887
Med10	32.643	5.0287
Ube2g2	32.6292	5.02809
Larp4	32.5982	5.02672
Mlec	32.5842	5.0261
Mtor	32.5842	5.0261
Ptges3	32.5147	5.02302
Klhdc2	32.5099	5.02281
Usf2	32.5072	5.02269
Mien1	32.4957	5.02218
Taf9	32.4917	5.022
Ndufb3	32.4816	5.02155
Pak2	32.4716	5.02111
Slc30a7	32.3429	5.01538
Spon1	32.2613	5.01173
G3bp1	32.2562	5.0115
Lhfp	32.2543	5.01142
Ubl3	32.2527	5.01135
Grn	32.2031	5.00913
Cdc16	32.1878	5.00844
2300009A05Rik	32.1524	5.00685
Gtf2a2	32.1409	5.00634
Cyp51	32.1327	5.00597
Hdac3	32.1314	5.00591
Cox5b	32.1081	5.00487
Cab39	32.1053	5.00474
Aplp1	32.1028	5.00463
Gbas	32.0964	5.00434
Hip1	32.0709	5.00319
2310039H08Rik	32.0559	5.00252
Cyfip2	32.0496	5.00223
Tmem50a	32.0281	5.00127
Clk1	32.0255	5.00115
Sdhd	32.0119	5.00054
Ube2e3	32.0069	5.00031
Dld	32.0016	5.00007
Laptm4b	31.9587	4.99814
Cdc42bpa	31.957	4.99806
Ndufv1	31.8968	4.99534
Anp32e	31.8958	4.99529
Txn1	31.8766	4.99443
Wnt5b	31.8338	4.99249
Hsdl2	31.8264	4.99215
Gtf2b	31.8256	4.99212
Tpp1	31.8241	4.99205
Samd5	31.7775	4.98994
Anapc16	31.7762	4.98987
Zranb2	31.7615	4.98921
U2af2	31.7404	4.98825
Akt1s1	31.6888	4.9859
Paip2b	31.6514	4.9842
Gosr2	31.6422	4.98378
Pcyox1	31.6381	4.98359
Ablim1	31.632	4.98331
Fip1l1	31.6304	4.98324
Mpc2	31.5999	4.98185
Nf2	31.5961	4.98167
Parva	31.5835	4.9811
Map3k5	31.478	4.97627
Csnk1g3	31.4481	4.9749
Mgrn1	31.4467	4.97484
Kdm3a	31.4038	4.97287
Bsdc1	31.3955	4.97249
Sri	31.3879	4.97214
Bnip3	31.3658	4.97112
Ttc1	31.365	4.97109
Rmnd5a	31.362	4.97095
Nsmce4a	31.3525	4.97051
Adprh	31.3089	4.9685
Rbm25	31.3016	4.96816
Fem1b	31.2988	4.96804
Dars	31.2953	4.96787
Hadha	31.2613	4.9663
Clptm1	31.2265	4.9647
Cd99l2	31.1579	4.96152
Gorasp2	31.1555	4.96141
Yipf5	31.1536	4.96133
Apbb1	31.1449	4.96093
Praf2	31.0922	4.95848
Marcks	31.0881	4.95829
Dnmt3a	31.0655	4.95724
Psen1	31.0598	4.95698
Flot1	31.046	4.95633
ERCC-00162	31.0449	4.95629
Gde1	31.0198	4.95512
Ccdc47	31.0181	4.95504
Mrps18c	31.018	4.95503
Spag5	31.0156	4.95492
Med7	31.0047	4.95442
Arl8a	30.9747	4.95302
Tdrkh	30.9401	4.95141
Hlcs	30.9393	4.95137
Leng8	30.9374	4.95128
Tpd52	30.8879	4.94897
Sucla2	30.8778	4.9485
Man1b1	30.8184	4.94572
Pkn1	30.7959	4.94467
Psme1	30.7775	4.94381
Ap3b1	30.7204	4.94113
Med30	30.6967	4.94001
Ptpa	30.6946	4.93991
Lgr4	30.6741	4.93895
Pcbd1	30.6548	4.93804
Pigt	30.6415	4.93742
Pdpk1	30.6391	4.9373
Snapin	30.6389	4.93729
Qars	30.6332	4.93702
D1Ertd622e	30.608	4.93584
Dpagt1	30.5834	4.93468
Poldip2	30.5796	4.9345
Lsm14a	30.5762	4.93434
Igdcc4	30.5189	4.93163
Dhx9	30.5136	4.93138
Afdn	30.5111	4.93126
AI314180	30.5091	4.93117
Mbd3	30.4897	4.93025
Rere	30.4716	4.92939
Ankrd17	30.4689	4.92926
Araf	30.4676	4.92921
Phf10	30.4225	4.92707
Apopt1	30.4107	4.92651
Akap2	30.4098	4.92646
Supt6	30.4064	4.9263
Akt3	30.4012	4.92606
Kif5c	30.3713	4.92464
Gsk3b	30.3411	4.9232
Kif1bp	30.3029	4.92139
Cdc42se2	30.3014	4.92131
Larp1	30.273	4.91996
Eci1	30.271	4.91986
Ccs	30.2663	4.91964
Acox1	30.2638	4.91952
Psma4	30.2601	4.91935
Ccndbp1	30.2342	4.91811
Trappc4	30.2254	4.91769
Rapgef2	30.1892	4.91596
Ncbp1	30.1827	4.91565
Timeless	30.1725	4.91516
Ubc	30.1319	4.91322
Emc6	30.1254	4.91291
Chtop	30.1182	4.91257
Vamp2	30.1167	4.91249
Kidins220	30.0981	4.9116
Cs	30.0827	4.91086
Nol3	30.0712	4.91031
Rpf1	30.0537	4.90947
Chn2	30.0526	4.90942
Prkca	30.0494	4.90927
Rnf4	30.0444	4.90902
Zfp536	30.0415	4.90888
Scrn1	30.0344	4.90854
Babam1	30.0328	4.90847
Cckbr	30.0232	4.90801
Yy1	30.0009	4.90694
Slc25a36	29.9478	4.90438
Aebp1	29.9462	4.9043
Btf3	29.9233	4.9032
U2af1l4	29.9218	4.90313
Ogt	29.9069	4.90241
Eif2s2	29.8614	4.90021
Uba3	29.8462	4.89947
Mrps15	29.8248	4.89844
Fktn	29.8231	4.89836
Mrps18a	29.8177	4.8981
Fads1	29.7914	4.89683
Pja2	29.7687	4.89572
Ssbp3	29.7527	4.89495
Ppp1r14b	29.726	4.89366
Golga4	29.7254	4.89362
Prpf38a	29.7061	4.89269
Rangap1	29.7032	4.89254
Trappc6b	29.7029	4.89253
Ptp4a2	29.6779	4.89132
Ascc2	29.6764	4.89124
Kctd3	29.6342	4.88919
Rps3a1	29.6193	4.88847
Dyrk1a	29.6078	4.88791
Pigp	29.6037	4.8877
Vti1b	29.5667	4.8859
Tmem259	29.566	4.88587
Snora17	29.564	4.88577
Ptpn11	29.5406	4.88463
Prdx4	29.5302	4.88412
Ccar1	29.5272	4.88397
Anxa2	29.462	4.88078
Drosha	29.4264	4.87904
Pqbp1	29.4226	4.87885
Gnpat	29.4039	4.87794
A930005H10Rik	29.3833	4.87693
Mib1	29.3815	4.87684
1700020I14Rik	29.3806	4.87679
Tenm3	29.3728	4.87641
Dvl3	29.3495	4.87526
Prrc2b	29.3482	4.8752
Itpa	29.3266	4.87414
Ccz1	29.3168	4.87366
Bclaf1	29.3152	4.87358
Pno1	29.3025	4.87295
Mtap	29.3002	4.87284
Evl	29.2827	4.87198
Psmg4	29.2819	4.87194
Rabggtb	29.2647	4.87109
Lats1	29.2484	4.87028
Rsrc2	29.2452	4.87013
Rlim	29.226	4.86918
B230312C02Rik	29.1035	4.86312
Tmed7	29.0977	4.86283
Azin2	29.0894	4.86242
Midn	29.0728	4.8616
Fam173a	29.0692	4.86142
Sae1	29.0514	4.86054
Grhpr	29.0494	4.86043
Trappc3	29.0433	4.86013
Slc39a1	29.0272	4.85933
Naxd	29.0248	4.85921
Ubr3	28.9961	4.85779
Nsfl1c	28.9715	4.85656
Hsd17b12	28.9587	4.85592
Hipk3	28.9536	4.85567
Lamtor1	28.948	4.85539
Cnot1	28.9366	4.85482
Gtf2f2	28.8915	4.85257
Dpf2	28.8854	4.85227
Polb	28.8636	4.85118
Mrpl12	28.8622	4.85111
Slc1a4	28.8239	4.8492
Ppm1g	28.7914	4.84757
Ugp2	28.791	4.84754
Drd4	28.7809	4.84704
Arid3b	28.7808	4.84704
Tug1	28.7657	4.84628
Cfl2	28.7628	4.84613
Dnm2	28.7493	4.84545
Rnf5	28.7272	4.84435
Hdac2	28.7247	4.84422
Tet3	28.7129	4.84363
Psme3	28.6933	4.84264
Zfp365	28.669	4.84142
Rida	28.663	4.84112
Ppm1a	28.6427	4.84009
Ski	28.6295	4.83943
Mapk8ip3	28.6248	4.8392
Usp7	28.6231	4.83911
Fam131a	28.5933	4.83761
Ston2	28.5928	4.83758
Yipf3	28.5746	4.83666
Gramd1a	28.5702	4.83644
Tomm22	28.5664	4.83625
Tbcd	28.5532	4.83558
Etv5	28.5227	4.83404
Klhdc3	28.4641	4.83107
Tmed4	28.4635	4.83104
Dusp1	28.4186	4.82877
Hspb11	28.4104	4.82835
Kif3a	28.4068	4.82817
Mthfd1l	28.3779	4.8267
Pde6d	28.3455	4.82505
Ss18l2	28.3406	4.8248
Arl4a	28.3391	4.82472
Sdc1	28.337	4.82462
Ext1	28.3296	4.82424
Vgll4	28.3078	4.82313
Ctdnep1	28.2981	4.82263
Ube2b	28.2927	4.82236
Maz	28.2885	4.82215
Ash2l	28.275	4.82146
Spsb1	28.2685	4.82112
Xpnpep1	28.247	4.82003
Leo1	28.2441	4.81988
Luc7l3	28.2335	4.81934
Rc3h2	28.2249	4.81889
Edem3	28.2196	4.81863
Rrn3	28.1977	4.81751
Snapc3	28.1881	4.81702
Nuak1	28.1402	4.81456
Map1lc3b	28.1346	4.81428
Apba1	28.0755	4.81124
Nupl1	28.0754	4.81124
Hspb2	28.0735	4.81114
Ccnd1	28.07	4.81096
Cse1l	28.0572	4.8103
Npepps	28.0506	4.80996
Osgin2	28.0204	4.8084
Anapc1	28.0123	4.80799
Tubb2b	28.0108	4.80791
Mcl1	28.0041	4.80757
Pithd1	27.9869	4.80668
Stt3a	27.9733	4.80598
Cirbp	27.9612	4.80535
Plxna1	27.9095	4.80269
Tpra1	27.8703	4.80066
Fasn	27.855	4.79987
Ccdc124	27.8485	4.79953
Dpm3	27.8455	4.79937
0610037L13Rik	27.8274	4.79843
Acot13	27.826	4.79836
Epb41l4aos	27.8152	4.7978
Mettl9	27.7926	4.79663
Cdc37l1	27.7719	4.79555
Aarsd1	27.7656	4.79522
Slc38a10	27.7636	4.79512
0610009B22Rik	27.7472	4.79427
Bcl2l2	27.7456	4.79419
44992	27.74	4.79389
Btbd1	27.7206	4.79288
Yme1l1	27.7129	4.79249
Rps20	27.6961	4.79161
Rnf126	27.653	4.78936
Cat	27.6522	4.78932
Ddrgk1	27.6247	4.78789
Srcap	27.6163	4.78745
Srrt	27.6065	4.78694
Snrpe	27.5878	4.78596
Rbm45	27.5778	4.78543
Sf3b3	27.5687	4.78496
Pax6	27.5632	4.78467
Oaz1	27.5547	4.78422
Agfg1	27.5303	4.78295
Uba5	27.5283	4.78284
Arfgef1	27.5224	4.78254
Cand2	27.4959	4.78114
Manbal	27.4926	4.78097
Gemin7	27.4601	4.77927
Glod4	27.4598	4.77925
[truncated: 22,553 more rows]
