# Supplementary material for: Analysis of long-range chromatin contacts, compartments and looping between mouse embryonic stem cells, lens epithelium and lens fibers
Source: Epigenetics Chromatin. 2024 Apr 20;17:10. doi: 10.1186/s13072-024-00533-x (PMC11031936; doi:10.1186/s13072-024-00533-x)
Supplement: Supplementary file 6 — Supplementary Material 6 [file 13072_2024_533_MOESM6_ESM.xlsx]

## Sheet: Sheet1
GO biological process complete	#	#	expected	Fold Enrichment	+/-	raw P value	FDR
neuron fate specification	39	16	5.36	2.99	+	0.000573	0.0445
artery morphogenesis	75	26	10.31	2.52	+	0.000159	0.0151
positive regulation of Ras protein signal transduction	70	24	9.62	2.49	+	0.000334	0.028
homophilic cell adhesion via plasma membrane adhesion molecules	106	36	14.57	2.47	+	1.26e-05	0.00178
artery development	112	35	15.39	2.27	+	6.53e-05	0.00701
outflow tract morphogenesis	87	27	11.96	2.26	+	0.000469	0.0374
phospholipase C-activating G protein-coupled receptor signaling pathway	107	32	14.7	2.18	+	0.000331	0.0279
response to leukemia inhibitory factor	129	37	17.73	2.09	+	0.000184	0.017
adenylate cyclase-modulating G protein-coupled receptor signaling pathway	224	64	30.78	2.08	+	1.07e-06	0.000259
cellular response to leukemia inhibitory factor	128	36	17.59	2.05	+	0.000401	0.0329
regulation of synapse assembly	140	39	19.24	2.03	+	0.000296	0.0254
cell-cell adhesion via plasma-membrane adhesion molecules	191	52	26.25	1.98	+	4e-05	0.00467
positive regulation of epithelial cell migration	162	42	22.26	1.89	+	0.000494	0.0389
negative regulation of epithelial cell proliferation	166	43	22.81	1.88	+	0.0004	0.033
regulation of epithelial cell migration	247	63	33.94	1.86	+	3.18e-05	0.00384
axon guidance	236	59	32.43	1.82	+	9.63e-05	0.00974
neuron projection guidance	236	59	32.43	1.82	+	9.63e-05	0.00968
morphogenesis of a branching structure	211	52	29	1.79	+	0.000383	0.0319
morphogenesis of a branching epithelium	200	49	27.49	1.78	+	0.000562	0.0438
regulation of small GTPase mediated signal transduction	227	55	31.2	1.76	+	0.000308	0.0262
cell fate commitment	279	67	38.34	1.75	+	8.52e-05	0.00873
regulation of cell-substrate adhesion	229	54	31.47	1.72	+	0.000635	0.0481
regulation of blood circulation	263	62	36.14	1.72	+	0.000288	0.0248
regulation of cell junction assembly	242	57	33.26	1.71	+	0.000458	0.0366
blood vessel morphogenesis	458	107	62.94	1.7	+	2.21e-06	0.000433
regulation of epithelial cell proliferation	423	99	58.13	1.7	+	4.73e-06	0.000805
cell adhesion	898	207	123.41	1.68	+	7.52e-11	1.47e-07
neuron projection morphogenesis	523	120	71.87	1.67	+	1.1e-06	0.000262
axonogenesis	386	88	53.05	1.66	+	4.48e-05	0.00505
axon development	435	99	59.78	1.66	+	1.54e-05	0.00211
cell-cell adhesion	458	104	62.94	1.65	+	7.8e-06	0.00121
plasma membrane bounded cell projection morphogenesis	529	120	72.7	1.65	+	1.71e-06	0.000356
cell projection morphogenesis	537	122	73.8	1.65	+	1.47e-06	0.000321
cell part morphogenesis	565	127	77.65	1.64	+	1.44e-06	0.000318
cell morphogenesis involved in neuron differentiation	485	109	66.65	1.64	+	7.38e-06	0.00116
cell morphogenesis involved in differentiation	572	129	78.61	1.64	+	9.29e-07	0.000228
regulation of angiogenesis	299	67	41.09	1.63	+	0.000483	0.0382
developmental maturation	325	72	44.66	1.61	+	0.000443	0.0358
tube morphogenesis	756	166	103.9	1.6	+	1e-07	3.48e-05
regulation of apoptotic signaling pathway	424	93	58.27	1.6	+	9.32e-05	0.00949
cellular component morphogenesis	665	144	91.39	1.58	+	1.64e-06	0.000346
morphogenesis of an epithelium	530	115	72.84	1.58	+	1.68e-05	0.00227
regulation of system process	636	138	87.4	1.58	+	2.29e-06	0.000442
heart development	597	129	82.04	1.57	+	5.99e-06	0.000989
cell morphogenesis	753	162	103.48	1.57	+	4.76e-07	0.000133
negative regulation of locomotion	356	77	48.92	1.57	+	0.000455	0.0366
blood vessel development	572	122	78.61	1.55	+	1.94e-05	0.00256
blood circulation	441	94	60.61	1.55	+	0.000211	0.019
vasculature development	601	127	82.59	1.54	+	1.81e-05	0.00243
tube development	991	209	136.19	1.53	+	3.47e-08	1.51e-05
positive regulation of cell migration	594	124	81.63	1.52	+	3.52e-05	0.00415
circulatory system process	475	99	65.28	1.52	+	0.000269	0.0233
regulation of cell migration	1009	209	138.66	1.51	+	1.2e-07	4.07e-05
neuron projection development	767	159	105.41	1.51	+	4.41e-06	0.00076
positive regulation of cell motility	621	128	85.34	1.5	+	4.97e-05	0.00553
tissue morphogenesis	642	132	88.23	1.5	+	4.05e-05	0.0047
regulation of anatomical structure size	577	118	79.3	1.49	+	0.00012	0.0116
regulation of plasma membrane bounded cell projection organization	763	156	104.86	1.49	+	1.09e-05	0.00158
circulatory system development	974	198	133.85	1.48	+	8.26e-07	0.000209
regulation of cell projection organization	777	158	106.78	1.48	+	1.03e-05	0.00151
positive regulation of locomotion	637	129	87.54	1.47	+	9.67e-05	0.00965
regulation of cell motility	1066	214	146.5	1.46	+	6.01e-07	0.00016
neuron development	940	188	129.18	1.46	+	3.49e-06	0.000637
regulation of nervous system development	583	117	80.12	1.46	+	0.000255	0.0224
sensory organ development	629	126	86.44	1.46	+	0.000174	0.0163
negative regulation of cell differentiation	720	143	98.95	1.45	+	8e-05	0.00825
generation of neurons	1246	246	171.24	1.44	+	2.3e-07	7.5e-05
positive regulation of intracellular signal transduction	1023	202	140.59	1.44	+	3.42e-06	0.000632
positive regulation of signal transduction	1628	322	223.73	1.44	+	2.12e-09	1.85e-06
chordate embryonic development	835	165	114.75	1.44	+	3.02e-05	0.00367
neuron differentiation	1166	229	160.24	1.43	+	8.89e-07	0.000221
neurogenesis	1428	281	196.25	1.43	+	3.57e-08	1.51e-05
regulation of locomotion	1109	218	152.41	1.43	+	1.8e-06	0.000371
embryo development ending in birth or egg hatching	852	168	117.09	1.43	+	2.37e-05	0.00298
positive regulation of transcription by RNA polymerase II	1264	248	173.71	1.43	+	3.36e-07	0.000103
regulation of protein localization	980	192	134.68	1.43	+	9.89e-06	0.00146
anatomical structure morphogenesis	2338	455	321.31	1.42	+	2.98e-12	2.34e-08
positive regulation of cell communication	1855	361	254.93	1.42	+	8.99e-10	1.28e-06
anatomical structure formation involved in morphogenesis	999	194	137.29	1.41	+	1.2e-05	0.00171
positive regulation of signaling	1855	357	254.93	1.4	+	3.81e-09	2.39e-06
epithelium development	1194	229	164.09	1.4	+	3.94e-06	0.000693
cell migration	938	181	128.91	1.4	+	3.5e-05	0.00415
negative regulation of multicellular organismal process	1242	239	170.69	1.4	+	2.15e-06	0.000427
negative regulation of cellular component organization	760	146	104.45	1.4	+	0.000269	0.0234
regulation of anatomical structure morphogenesis	946	181	130.01	1.39	+	5.54e-05	0.00603
regulation of cellular localization	1085	208	149.11	1.39	+	1.37e-05	0.0019
cell-cell signaling	914	175	125.61	1.39	+	7.63e-05	0.00798
regulation of multicellular organismal development	1579	299	217	1.38	+	2.95e-07	9.25e-05
negative regulation of developmental process	1009	192	138.66	1.38	+	4.26e-05	0.00484
tissue development	1828	344	251.22	1.37	+	5.95e-08	2.22e-05
negative regulation of transcription by RNA polymerase II	995	187	136.74	1.37	+	9.85e-05	0.00978
cellular response to endogenous stimulus	1088	204	149.52	1.36	+	5.32e-05	0.00583
positive regulation of RNA biosynthetic process	1611	298	221.4	1.35	+	1.95e-06	0.000392
positive regulation of RNA metabolic process	1750	325	240.5	1.35	+	4.66e-07	0.000133
cell motility	1114	207	153.09	1.35	+	7.65e-05	0.00794
negative regulation of RNA metabolic process	1393	258	191.44	1.35	+	9.75e-06	0.00146
positive regulation of cell differentiation	982	182	134.95	1.35	+	0.000224	0.0198
positive regulation of developmental process	1498	278	205.87	1.35	+	3.89e-06	0.000692
apoptotic process	1000	185	137.43	1.35	+	0.000212	0.019
nervous system development	2068	381	284.2	1.34	+	8.15e-08	2.9e-05
regulation of intracellular signal transduction	1690	311	232.25	1.34	+	1.6e-06	0.000343
animal organ morphogenesis	1070	197	147.05	1.34	+	0.000166	0.0157
plasma membrane bounded cell projection organization	1213	224	166.7	1.34	+	5.09e-05	0.00562
positive regulation of DNA-templated transcription	1604	296	220.43	1.34	+	2.65e-06	0.000508
negative regulation of DNA-templated transcription	1277	236	175.5	1.34	+	2.7e-05	0.00334
negative regulation of RNA biosynthetic process	1285	237	176.59	1.34	+	3.36e-05	0.00403
negative regulation of signaling	1439	265	197.76	1.34	+	1.1e-05	0.00158
negative regulation of cell communication	1442	265	198.17	1.34	+	1.33e-05	0.00186
cell projection organization	1267	232	174.12	1.33	+	6e-05	0.00649
regulation of developmental process	2641	481	362.95	1.33	+	3.42e-09	2.56e-06
regulation of cell differentiation	1685	308	231.57	1.33	+	3.09e-06	0.000577
regulation of transcription by RNA polymerase II	2465	451	338.76	1.33	+	7.3e-09	3.47e-06
regulation of cellular component biogenesis	1023	185	140.59	1.32	+	0.000578	0.0446
negative regulation of cellular biosynthetic process	1560	282	214.39	1.32	+	1.89e-05	0.00251
negative regulation of macromolecule biosynthetic process	1515	274	208.2	1.32	+	2.42e-05	0.00301
response to endogenous stimulus	1317	239	180.99	1.32	+	6.87e-05	0.00732
positive regulation of gene expression	1268	230	174.26	1.32	+	0.000101	0.00992
regulation of signal transduction	3015	543	414.34	1.31	+	1.11e-09	1.34e-06
regulation of cell communication	3490	626	479.62	1.31	+	5.68e-11	1.27e-07
embryo development	1233	222	169.45	1.31	+	0.00022	0.0196
positive regulation of nucleobase-containing compound metabolic process	1953	352	268.4	1.31	+	1.84e-06	0.000374
positive regulation of macromolecule biosynthetic process	1819	327	249.98	1.31	+	5.5e-06	0.000917
programmed cell death	1059	191	145.54	1.31	+	0.000595	0.0457
cell death	1062	191	145.95	1.31	+	0.000608	0.0465
system development	3484	624	478.8	1.3	+	7.8e-11	1.36e-07
regulation of signaling	3487	621	479.21	1.3	+	2.2e-10	3.45e-07
animal organ development	2939	527	403.9	1.3	+	3.51e-09	2.39e-06
regulation of biological quality	3089	553	424.51	1.3	+	1.61e-09	1.68e-06
positive regulation of cellular metabolic process	2958	528	406.51	1.3	+	6.34e-09	3.21e-06
positive regulation of cellular biosynthetic process	1920	342	263.86	1.3	+	6.63e-06	0.00107
regulation of localization	2330	415	320.21	1.3	+	4.8e-07	0.000132
negative regulation of nucleobase-containing compound metabolic process	1508	269	207.24	1.3	+	7.16e-05	0.00753
negative regulation of biosynthetic process	1624	291	223.18	1.3	+	2.27e-05	0.00292
positive regulation of multicellular organismal process	1876	334	257.81	1.3	+	8.61e-06	0.00132
positive regulation of response to stimulus	2325	411	319.52	1.29	+	1.2e-06	0.000277
positive regulation of biosynthetic process	1993	353	273.89	1.29	+	6.86e-06	0.00109
multicellular organism development	4273	749	587.23	1.28	+	1.58e-11	4.95e-08
regulation of cellular component organization	2598	458	357.04	1.28	+	2.9e-07	9.28e-05
regulation of multicellular organismal process	3264	576	448.56	1.28	+	4.24e-09	2.37e-06
regulation of cell population proliferation	1786	314	245.45	1.28	+	4.17e-05	0.00481
negative regulation of cellular metabolic process	2179	384	299.46	1.28	+	3.98e-06	0.000692
positive regulation of cellular component organization	1275	225	175.22	1.28	+	0.000507	0.0397
positive regulation of protein metabolic process	1454	256	199.82	1.28	+	0.00022	0.0195
positive regulation of nitrogen compound metabolic process	3060	536	420.53	1.27	+	4.24e-08	1.7e-05
positive regulation of macromolecule metabolic process	3507	613	481.96	1.27	+	3.85e-09	2.32e-06
response to oxygen-containing compound	1566	274	215.21	1.27	+	0.000199	0.0181
cellular response to organic substance	1743	302	239.54	1.26	+	0.000149	0.0143
regulation of apoptotic process	1588	274	218.24	1.26	+	0.00044	0.0357
positive regulation of metabolic process	3858	667	530.2	1.26	+	3.05e-09	2.39e-06
regulation of transport	1961	340	269.5	1.26	+	4.81e-05	0.00539
response to organic substance	2609	447	358.55	1.25	+	6.6e-06	0.00108
cellular response to chemical stimulus	2362	406	324.6	1.25	+	1.48e-05	0.00203
positive regulation of cellular process	5698	970	783.06	1.24	+	1.3e-12	2.04e-08
cell development	2461	419	338.21	1.24	+	2.36e-05	0.00299
regulation of RNA biosynthetic process	3232	550	444.17	1.24	+	8.11e-07	0.000209
negative regulation of metabolic process	3033	518	416.82	1.24	+	1.3e-06	0.00029
negative regulation of response to stimulus	1743	298	239.54	1.24	+	0.000389	0.0323
regulation of response to stimulus	4047	685	556.17	1.23	+	3.73e-08	1.54e-05
regulation of DNA-templated transcription	3217	546	442.11	1.23	+	1.17e-06	0.000274
regulation of macromolecule biosynthetic process	3703	624	508.9	1.23	+	3.72e-07	0.000112
regulation of RNA metabolic process	3538	599	486.22	1.23	+	3.98e-07	0.000116
negative regulation of cellular process	4860	818	667.9	1.22	+	1.93e-09	1.78e-06
regulation of cellular biosynthetic process	3839	642	527.59	1.22	+	6.11e-07	0.00016
negative regulation of macromolecule metabolic process	2796	467	384.25	1.22	+	4.25e-05	0.00486
negative regulation of nitrogen compound metabolic process	2383	400	327.49	1.22	+	0.000114	0.0112
positive regulation of biological process	6398	1066	879.26	1.21	+	7.11e-12	3.71e-08
negative regulation of biological process	5547	922	762.31	1.21	+	9.35e-10	1.22e-06
regulation of biosynthetic process	3977	659	546.55	1.21	+	1.26e-06	0.000285
regulation of cellular metabolic process	5280	876	725.62	1.21	+	4.62e-09	2.5e-06
regulation of gene expression	4748	787	652.51	1.21	+	5.76e-08	2.2e-05
cellular developmental process	3809	626	523.46	1.2	+	6.84e-06	0.00109
anatomical structure development	5436	900	747.06	1.2	+	3.77e-09	2.46e-06
regulation of nucleobase-containing compound metabolic process	3825	633	525.66	1.2	+	2.69e-06	0.000509
developmental process	5810	954	798.46	1.19	+	4.11e-09	2.38e-06
cell differentiation	3779	620	519.34	1.19	+	9.17e-06	0.00139
regulation of macromolecule metabolic process	6107	996	839.27	1.19	+	4.76e-09	2.49e-06
regulation of nitrogen compound metabolic process	5498	896	755.58	1.19	+	6.38e-08	2.33e-05
regulation of primary metabolic process	5708	937	784.44	1.19	+	6.52e-09	3.19e-06
cellular localization	2766	451	380.13	1.19	+	0.000404	0.033
regulation of metabolic process	6630	1076	911.15	1.18	+	1.81e-09	1.78e-06
cellular component organization	5371	847	738.12	1.15	+	2.2e-05	0.00285
localization	4361	689	599.32	1.15	+	0.000179	0.0167
response to chemical	4018	631	552.19	1.14	+	0.000633	0.0482
cellular component organization or biogenesis	5582	876	767.12	1.14	+	2.78e-05	0.0034
biological regulation	12654	1933	1739.01	1.11	+	1.65e-11	4.32e-08
regulation of cellular process	11419	1744	1569.29	1.11	+	2.41e-09	1.99e-06
multicellular organismal process	7636	1151	1049.4	1.1	+	0.000322	0.0272
regulation of biological process	12257	1861	1684.45	1.1	+	1.15e-09	1.28e-06
cellular process	14994	2243	2060.59	1.09	+	1.08e-11	4.22e-08
sensory perception	1657	171	227.72	0.75	-	0.000142	0.0136
Unclassified	1271	126	174.67	0.72	-	0.000199	0.0183
detection of stimulus	799	71	109.8	0.65	-	0.000202	0.0183
detection of stimulus involved in sensory perception	700	58	96.2	0.6	-	7.12e-05	0.00754
sensory perception of smell	1157	95	159	0.6	-	1.39e-07	4.65e-05
sensory perception of chemical stimulus	1258	102	172.88	0.59	-	1.88e-08	8.67e-06
adaptive immune response	552	40	75.86	0.53	-	2.3e-05	0.00293
leukocyte mediated immunity	434	31	59.64	0.52	-	0.000132	0.0128
detection of chemical stimulus involved in sensory perception of smell	553	38	76	0.5	-	5.21e-06	0.000879
detection of chemical stimulus	642	43	88.23	0.49	-	3.83e-07	0.000113
detection of chemical stimulus involved in sensory perception	611	40	83.97	0.48	-	4.91e-07	0.000133
lymphocyte mediated immunity	371	22	50.99	0.43	-	2.17e-05	0.00283
adaptive immune response based on somatic recombination of immune receptors built from immunoglobulin superfamily domains	379	22	52.09	0.42	-	9.47e-06	0.00143
production of molecular mediator of immune response	316	15	43.43	0.35	-	3.54e-06	0.000638
immunoglobulin mediated immune response	286	9	39.3	0.23	-	4.35e-08	1.7e-05
B cell mediated immunity	291	9	39.99	0.23	-	3.14e-08	1.41e-05
immunoglobulin production	251	5	34.49	0.14	-	3.44e-09	2.45e-06
