# Supplementary material for: Analysis of long-range chromatin contacts, compartments and looping between mouse embryonic stem cells, lens epithelium and lens fibers
Source: Epigenetics Chromatin. 2024 Apr 20;17:10. doi: 10.1186/s13072-024-00533-x (PMC11031936; doi:10.1186/s13072-024-00533-x)
Supplement: Supplementary file 7 — Supplementary Material 7 [file 13072_2024_533_MOESM7_ESM.xlsx]

## Sheet: Sheet 1
Gene	FPKM	Log2(FPKM)
Rmrp	35240.2	15.1049
Snord99	24968.9	14.6078
Rpph1	20224.8	14.3038
Snord82	13703.8	13.7423
Cryaa	13584.3	13.7297
Snord49a	12892.3	13.6542
Snord22	10315.2	13.3325
Snord49b	9336.9	13.1887
Snord104	9110.88	13.1534
Snord34	8104.41	12.9845
Rn45s	6255.65	12.6109
Snord83b	5900.45	12.5266
Snord110	5427.62	12.4061
Snord42a	4459.17	12.1226
Cryab	4194.19	12.0342
Snord57	4055.49	11.9857
Cryba1	3694.54	11.8512
Rnu12	3465.64	11.7589
Scarna17	2671.43	11.3834
Malat1	2412.26	11.2362
Scarna2	2395.16	11.2259
Crybb3	2291.79	11.1623
Rnu73b	2229.9	11.1228
Snord55	1998.4	10.9646
Rprl3	1888.04	10.8827
Snord15b	1597.76	10.6418
Crybb1	1391.46	10.4424
Snord47	1158.31	10.1778
Snord66	1153.65	10.172
Cryga	1068.99	10.062
Snord32a	1062.33	10.053
Snord69	1039.04	10.021
Gja8	978.085	9.93382
Eef1a1	965.681	9.9154
Snord35a	959.655	9.90637
Cryba2	851.732	9.73426
Snord61	800.964	9.64559
Rpl41	766.09	9.58137
Snord100	755.405	9.56111
Snord33	697.562	9.44618
Actb	691.795	9.4342
Snord15a	680.473	9.41039
Igfbp7	625.066	9.28786
Vim	615.269	9.26507
Hist1h4d	598.458	9.22511
Scarna10	590.355	9.20544
Tmsb4x	575.507	9.16869
Col4a1	563.771	9.13897
Snord89	560.364	9.13022
Snora74a	528.45	9.04562
Col4a2	515.322	9.00933
Hist1h4h	515.276	9.0092
Sparc	495.633	8.95313
Hsp90ab1	486.663	8.92678
Scarna13	480.842	8.90942
Rpl8	480.763	8.90918
Snora26	472.178	8.88319
Hist2h2bb	467.469	8.86873
Snord53	456.981	8.83599
Cryge	456.466	8.83436
Crygb	448.32	8.80838
Snord71	448.307	8.80834
Snord65	443.103	8.7915
Aldh1a1	434.483	8.76316
Crygd	433.673	8.76046
Eef2	424.131	8.72836
Snora7a	422.935	8.72429
Hist1h4c	421.261	8.71857
Snord85	407.227	8.66969
Gnas	395.636	8.62803
Crygc	391.158	8.61161
Hist4h4	388.348	8.60121
Hist1h1c	379.337	8.56734
Nid1	362.116	8.50031
Tsc22d1	359.398	8.48944
Rps9	353.102	8.46394
Cdkn1c	348.236	8.44392
Slc2a1	345.026	8.43056
Cryba4	333.636	8.38213
Hist1h1e	330.11	8.3668
Rack1	320.046	8.32213
Hist1h4a	306.175	8.25821
Rps5	305.784	8.25637
Scarna3a	299.12	8.22458
Trpm3	293.101	8.19526
Snora68	288.888	8.17437
Clu	286.154	8.16065
Nedd4	282.13	8.14022
Rpl14-ps1	281.533	8.13716
Snord87	274.309	8.09966
Tubb5	273.691	8.0964
Snord17	267.144	8.06147
Rpl4	266.342	8.05714
Mgarp	255.905	7.99946
Crim1	255.416	7.9967
Rps15	252.13	7.97802
Cst3	247.002	7.94838
Pfn1	237.876	7.89406
Fstl1	236.528	7.88587
Hspg2	234.971	7.87634
Crygs	232.636	7.86193
Bsg	229.807	7.84428
Crygf	229.342	7.84136
Hist1h4k	228.29	7.83472
Rps11	226.726	7.82481
Fth1	223.67	7.80523
App	222.01	7.79448
Snora44	221.726	7.79263
Rpl39	220.727	7.78612
Ywhae	219.573	7.77856
Snord1b	216.503	7.75824
Crygn	215.85	7.75388
Grifin	213.624	7.73893
Nrep	212.282	7.72984
Snora78	210.444	7.71729
Snora28	209.766	7.71263
Tkt	209.085	7.70795
Rpl32	206.587	7.6906
H19	205.872	7.6856
Atp5b	205.507	7.68305
Rplp1	199.622	7.64113
Anxa1	198.127	7.63028
Gja1	195.863	7.6137
Mfap2	195.292	7.60949
Htra3	195.275	7.60936
Atp1b3	191.959	7.58466
Cd24a	191.374	7.58025
Ftl1	190.67	7.57493
Atp5e	189.827	7.56854
Sfrp1	189.746	7.56792
Calr	182.724	7.51352
Hist1h1d	181.342	7.50257
Mip	180.901	7.49906
Lim2	180.085	7.49253
Mir2137	178.391	7.4789
Cox6b1	177.567	7.47222
Gstm1	176.69	7.46508
Cox4i1	174.957	7.45086
Snora34	170.973	7.41763
Hist1h3e	169.941	7.40889
Hist2h4	165.039	7.36667
Ddx17	161.687	7.33706
Dkk3	161.212	7.33282
Ctsd	160.973	7.33067
Hist3h2a	160.392	7.32546
Mest	159.698	7.31921
Snord16a	159.075	7.31357
R3hdml	159.011	7.31299
Cox8a	157.932	7.30316
Hist1h1a	157.42	7.29848
Hist1h2bm	156.009	7.28548
Ctnnb1	150.525	7.23386
Ndufa1	149.924	7.22808
Ndufa3	149.392	7.22296
Rps21	149.377	7.22281
Hnrnpa2b1	149.255	7.22164
Snord95	149.212	7.22122
Pkm	149.014	7.21931
Maged1	148.197	7.21137
Ppib	145.708	7.18694
Slc25a4	145.104	7.18095
Igfbp5	144.254	7.17246
Snord96a	144.006	7.16999
Hist1h1b	143.867	7.16859
Rplp0	143.345	7.16335
Nt5dc2	142.812	7.15797
Snora21	142.572	7.15554
Atp1a1	142.394	7.15375
Slc7a8	141.676	7.14645
Foxe3	141.372	7.14335
Rplp2-ps1	140.932	7.13886
Hist1h4f	140.424	7.13365
Slc3a2	137.845	7.1069
Scd2	137.434	7.1026
Hsp90b1	137.234	7.10049
Snora70	137.142	7.09953
Hnrnpu	137.042	7.09847
AF357425	136.902	7.097
2010107E04Rik	135.132	7.07823
Pxdn	134.198	7.06822
Hist3h2ba	133.942	7.06546
Aldoa	133.254	7.05804
Selenow	132.223	7.04683
Cotl1	131.727	7.04141
Rps14	131.374	7.03754
Rpl37rt	131.081	7.03431
Eif5a	130.477	7.02766
Pabpc1	130.22	7.02481
Ezr	130.059	7.02303
Fat1	128.274	7.00308
Eif4g2	128.102	7.00115
Hist2h2ac	126.088	6.97829
Rps3	126.079	6.97819
Cadm1	124.762	6.96304
Hist1h2bg	124.72	6.96254
Tuba1a	124.304	6.95773
Atp5a1	124.042	6.95468
Hbb-b1	122.276	6.934
Uqcrh	121.345	6.92297
Atp5g3	120.883	6.91747
Psap	120.046	6.90745
Slc7a5	119.953	6.90633
H3f3b	119.752	6.90391
Mir6236	119.304	6.89849
Scarna6	117.884	6.88122
Gja3	117.306	6.87414
Rnu11	115.794	6.85542
Ptms	115.306	6.84932
Marcksl1	115.148	6.84735
Ddx5	115.001	6.8455
Hint1	114.901	6.84425
Ndufa4	114.577	6.84017
Hist1h2bc	114.507	6.83929
Canx	114.279	6.83642
Hspa5	113.756	6.82979
Prox1	112.908	6.81901
Pdia3	112.572	6.8147
Atp5j2	112.261	6.81071
Slc25a3	112.158	6.80939
Mxra7	111.947	6.80667
Ssr3	111.482	6.80067
Hif1a	111.305	6.79837
Prdx2	110.937	6.79359
Akr1a1	110.367	6.78616
Cox6c	110.188	6.78383
Hnrnpab	109.828	6.77911
Nap1l4	108.768	6.7651
Nectin3	108.754	6.76493
Rps26	108.459	6.76101
Hist1h4j	108.315	6.75909
Col9a1	108.03	6.75529
Laptm4a	107.742	6.75143
Serpinh1	107.524	6.74851
Nap1l1	107.276	6.74518
Snora3	106.721	6.7377
Ldha	105.224	6.71733
Mdk	104.602	6.70876
Cp	104.378	6.70568
Crybb2	104.262	6.70407
Hnrnpl	103.392	6.69198
Hist1h2bl	103.066	6.68743
Mfap4	103.006	6.68659
Cdh2	102.968	6.68605
Pax6	102.9	6.6851
Hist1h2be	102.577	6.68056
Cdh1	101.673	6.66779
Mrfap1	101.406	6.664
Bex3	100.575	6.65213
Cdk4	100.237	6.64727
Ank2	100.035	6.64436
Dapl1	98.9786	6.62904
Hist1h2bb	98.9483	6.6286
Mir5106	98.8317	6.6269
Ifitm2	98.6203	6.62381
Cd81	97.5792	6.6085
Grcc10	97.5149	6.60755
Ptma	97.4319	6.60632
Sptan1	96.8002	6.59694
Ctsl	96.2071	6.58807
Sfpq	95.8099	6.5821
Hist1h2ak	95.5225	6.57777
Hnrnph1	95.4886	6.57726
Hist1h3a	95.4848	6.5772
Hist1h4b	95.4718	6.577
Atp5k	95.1775	6.57255
Tmsb10	95.164	6.57234
Btg1	94.8041	6.56688
Srrm2	94.6153	6.564
Ppp1ca	94.5959	6.56371
Cox6a1	93.3551	6.54466
Slc7a2	93.0955	6.54064
Cnn3	93.0156	6.5394
Pcbp1	92.5904	6.53279
Hist1h3c	92.1934	6.52659
Lamb1	92.0225	6.52391
Tmem59	91.9025	6.52203
Maf	91.2698	6.51207
Pmp22	90.9224	6.50656
Spon1	90.4628	6.49925
Slc38a2	90.4126	6.49845
Eif3f	89.9884	6.49167
Peg3	89.9282	6.4907
Morf4l2	89.8978	6.49021
Rcn1	89.4651	6.48325
Cfl1	89.3101	6.48075
Pdia6	89.1286	6.47782
Tspan3	89.0932	6.47724
Hist1h3i	88.6677	6.47034
Anapc13	88.5053	6.46769
Pdcd4	88.3355	6.46492
Epb41l2	88.3311	6.46485
P4hb	87.4891	6.45103
Sem1	87.365	6.44898
Csnk1a1	87.2608	6.44726
Celf1	86.9655	6.44237
Rpl14	86.663	6.43734
Pcbp2	86.5744	6.43587
Gm12238	86.4607	6.43397
Ssx2ip	86.2326	6.43016
Id3	85.9122	6.42479
Mir703	84.9421	6.40841
Elob	84.857	6.40696
Cct2	84.8058	6.40609
Snora62	84.7401	6.40497
Cd164	84.6529	6.40349
Hist1h3b	84.5593	6.40189
Htra1	84.4816	6.40057
Ccnd2	84.3748	6.39874
Aplp2	84.3687	6.39864
Fkbp3	84.3164	6.39774
Cdv3	84.3147	6.39771
Mif	83.9519	6.39149
Cnbp	83.7853	6.38863
Ndufa7	83.6189	6.38576
Rpl13a	83.5872	6.38521
Akt1	83.5823	6.38513
Ddb1	83.4515	6.38287
Nupr1	83.3527	6.38116
Ubb	83.2748	6.37981
Gdi2	82.986	6.3748
Hist2h3b	82.9709	6.37453
Itgb1	82.8612	6.37262
Map7	82.3399	6.36352
Pabpn1	82.1854	6.36081
Gnb2	82.0121	6.35777
Mir682	82.0034	6.35761
Skp1a	81.6874	6.35204
Uqcr10	81.5971	6.35045
Nisch	81.5759	6.35007
Tpi1	81.5066	6.34885
Ddx39b	80.7819	6.33596
Clta	80.5824	6.33239
Chd4	80.4774	6.33051
Tmem258	79.584	6.31441
Ndufv3	79.4804	6.31253
Hnrnpa0	79.1785	6.30704
Cct6a	79.097	6.30555
Ivns1abp	79.0918	6.30546
Swi5	79.0768	6.30518
Atp5d	78.7908	6.29996
Ddx3x	78.4673	6.29402
Snora31	78.3335	6.29156
Snord118	78.2168	6.28941
Calu	77.9563	6.28459
Itm2b	77.8081	6.28185
Cdc42	77.721	6.28023
Ppp2ca	77.3157	6.27269
Snora81	77.0561	6.26784
Hmga2	76.9945	6.26668
Hdgf	76.9202	6.26529
Aldh1a7	76.8845	6.26462
Atp5j	76.8463	6.2639
Tcp1	76.8191	6.26339
Phpt1	76.6506	6.26023
Lamp1	76.6086	6.25944
Col4a5	76.3717	6.25497
Suco	76.3464	6.25449
Qk	76.3437	6.25444
Ndufb8	76.0603	6.24907
Gnai2	76.0166	6.24824
Rac1	75.9589	6.24715
Hist1h2ab	75.8543	6.24516
Nudt4	75.7205	6.24261
Vit	75.61	6.24051
Xist	75.4018	6.23653
Prmt1	75.2503	6.23363
Srsf2	75.0735	6.23023
Rpl32l	74.8133	6.22522
Npnt	74.6187	6.22147
Snord35b	74.4067	6.21736
Cltc	74.008	6.20961
Myl12b	73.9846	6.20915
Gnb1	73.9073	6.20764
Hmgn1	73.6605	6.20282
Msi1	73.627	6.20216
Cct5	73.2771	6.19529
Hnrnpk	73.0223	6.19027
Fus	72.978	6.18939
Pcp4	72.9146	6.18814
Apoe	72.8471	6.1868
Snora52	72.4394	6.1787
Ckap4	72.3899	6.17772
Pon2	71.7413	6.16473
Eef1b2	71.7099	6.1641
Psmb4	71.6028	6.16194
Eif4b	71.5785	6.16145
Lix1	71.4584	6.15903
Tenm3	71.4476	6.15881
Snora64	71.3421	6.15668
Mir5133	71.1973	6.15375
Six3os1	71.1114	6.15201
Rbm39	71.0489	6.15074
Srsf6	70.9972	6.14969
Srp14	70.7973	6.14562
Slc38a3	70.7849	6.14537
Atp5c1	70.5574	6.14072
Timm8b	70.4955	6.13946
Npl	70.3078	6.13561
St13	70.0968	6.13128
Ptprf	69.7911	6.12497
Vdac1	69.6316	6.12167
Jam3	69.5791	6.12058
Capn3	69.1687	6.11205
Tmbim6	69.0517	6.10961
Cops9	68.7719	6.10375
Cox7a2	68.6859	6.10194
Snora30	68.6818	6.10186
Gm12338	68.677	6.10176
Rhoa	68.6446	6.10108
Ewsr1	68.5488	6.09906
Ybx1	68.4911	6.09784
Csde1	68.4738	6.09748
Antxr1	68.4073	6.09608
H1f0	67.7481	6.08211
Paip2	67.6326	6.07965
Ddost	67.5757	6.07843
Hba-a2	67.5465	6.07781
Tecr	67.2061	6.07052
Dstn	67.1703	6.06975
Loxl1	67.0874	6.06797
Snrnp70	67.0566	6.06731
Folr1	67.0464	6.06709
Pomp	67.0266	6.06666
Gabarap	66.9198	6.06436
Dynlrb1	66.7246	6.06015
Msi2	66.4464	6.05412
Sema5a	65.9931	6.04424
Plxnb2	65.9657	6.04364
Calm3	65.8091	6.04021
Snora17	65.7984	6.03998
Cpe	65.7825	6.03963
Selenof	65.7278	6.03843
Sox2ot	65.6457	6.03663
Gtf2i	65.4483	6.03228
Mlf2	65.3878	6.03095
Calm2	65.3398	6.02989
Islr	65.2601	6.02813
Etl4	65.2555	6.02803
Caprin1	64.9104	6.02038
Cirbp	64.7966	6.01785
Eif4h	64.7836	6.01756
Erich5	64.5991	6.01344
Psma6	64.5815	6.01305
Mdh2	64.5569	6.0125
Ranbp1	64.4313	6.00969
Ergic3	64.2776	6.00624
Smdt1	64.1165	6.00262
Hist1h2bj	64.0803	6.00181
Eif3k	64.072	6.00162
Rtn3	64.0307	6.00069
Ndufa6	63.7451	5.99424
Dpysl2	63.3974	5.98635
Rps19	63.3419	5.98509
Ssr2	63.283	5.98375
Erp29	63.2696	5.98344
Sptbn1	63.2103	5.98209
Dbi	63.1987	5.98182
Wnt7b	63.0835	5.97919
Rgs5	62.8667	5.97422
Eif4g1	62.7715	5.97204
Eif3i	62.7038	5.97048
H2afy	62.514	5.96611
Ipo5	62.4016	5.96351
Nedd8	62.2735	5.96055
Daam2	62.2225	5.95936
Maged2	62.021	5.95469
Fkbp1a	61.9678	5.95345
Dad1	61.8596	5.95092
Son	61.5878	5.94457
45171	61.3414	5.93879
Arf4	61.2861	5.93749
Ptprs	61.2065	5.93561
Pdia4	61.2057	5.93559
Arf1	60.9117	5.92865
Uqcc2	60.9065	5.92853
Rps4x	60.6411	5.92222
Ywhaz	60.2925	5.91391
Lamc1	60.0821	5.90886
Ptov1	59.853	5.90335
Efnb2	59.8331	5.90287
Capzb	59.8229	5.90263
Idh2	59.5946	5.89711
Olfml3	59.4846	5.89444
Flna	59.4457	5.8935
Hist1h3h	59.4446	5.89347
Ergic1	59.4265	5.89303
Tmem176b	59.3682	5.89162
Trim28	59.3291	5.89067
Ptbp1	59.2723	5.88929
Etfb	59.1503	5.88631
Col18a1	59.1176	5.88552
Rps27l	58.9563	5.88157
Zfp207	58.9355	5.88107
Hist1h2bn	58.8782	5.87966
Fis1	58.467	5.86955
Higd2a	58.2759	5.86483
Psmb7	58.265	5.86456
Gpx8	58.2182	5.8634
Sptb	58.143	5.86153
Ndufb7	58.0783	5.85993
Ppp2r1a	58.0548	5.85934
Aes	57.9318	5.85628
Sipa1l3	57.8045	5.85311
Snrpd3	57.7693	5.85223
Psip1	57.7152	5.85088
Hist1h2bk	57.6802	5.85
Psmb6	57.6402	5.849
Tgfb2	57.628	5.8487
Psmb2	57.5842	5.8476
Mir6516	57.5316	5.84628
Rcn3	57.5219	5.84604
Jag1	57.5052	5.84562
Gstm5	57.4848	5.84511
Hnrnpm	57.3898	5.84272
Eif1ax	57.2441	5.83906
Prkar1a	56.7984	5.82778
Ndufc2	56.6597	5.82425
Ddah2	56.4908	5.81994
H1fx	56.4412	5.81868
Luc7l2	56.425	5.81826
Psmb1	56.4033	5.81771
Gpx1	56.2345	5.81338
Mir1907	55.9707	5.8066
Fkbp9	55.9651	5.80645
Rpl22	55.9316	5.80559
Oat	55.9278	5.80549
Atxn10	55.8708	5.80402
Cct3	55.8589	5.80372
Lgr4	55.8483	5.80344
Pdgfra	55.763	5.80124
Fbn2	55.5944	5.79687
Ccnd1	55.4842	5.79401
Nnat	55.4488	5.79309
Ywhab	55.2377	5.78758
Rpn2	55.1479	5.78523
Hadh	55.1382	5.78498
Psma7	55.1175	5.78444
S1pr3	55.0168	5.7818
9530068E07Rik	54.85	5.77742
Ywhag	54.6673	5.77261
Hist1h3g	54.66	5.77241
Csrp2	54.54	5.76924
Rpl36al	54.4532	5.76695
Uqcr11	54.3839	5.76511
Snrpb	54.2529	5.76163
Tinagl1	53.9834	5.75444
Arhgdia	53.7042	5.74696
Capns1	53.6849	5.74644
Anxa2	53.583	5.7437
Prdx5	53.5518	5.74286
Hist1h4i	53.3402	5.73715
Serinc1	53.3143	5.73645
Ganab	53.274	5.73536
Slc25a5	53.2562	5.73488
Pea15a	52.9099	5.72547
Kpnb1	52.8986	5.72516
Bclaf1	52.7949	5.72233
Ncl	52.5959	5.71688
Sapcd1	52.5321	5.71513
Ywhah	52.4455	5.71275
Surf4	52.4273	5.71225
Pdlim7	52.2563	5.70753
Eif4a2	52.2492	5.70734
Prrc2a	52.2336	5.70691
Adamts18	52.1564	5.70477
Snora41	52.1058	5.70337
Srsf5	51.9283	5.69845
Prelid1	51.928	5.69844
Anp32a	51.9275	5.69843
Thbs1	51.8432	5.69608
Park7	51.8428	5.69607
Mrpl52	51.7446	5.69334
Ube2m	51.6684	5.69121
Kdelr1	51.5985	5.68926
Cbx5	51.5739	5.68857
Txndc5	51.555	5.68804
Uba52	51.5421	5.68768
Matr3	51.4797	5.68593
Atp2a2	51.418	5.6842
Arl6ip1	51.4093	5.68396
Psat1	51.4001	5.6837
Hmgn3	51.3518	5.68234
Cct8	51.3307	5.68175
Marcks	51.3223	5.68151
Zwint	51.2744	5.68017
Rpl7	51.1873	5.67771
Bzw1	50.9623	5.67136
Pdpn	50.8849	5.66916
Srsf1	50.8762	5.66892
Mir8094	50.8431	5.66798
Tceal9	50.7628	5.6657
Eif3c	50.7593	5.6656
H3f3a	50.7361	5.66494
Uba1	50.7223	5.66455
Calm1	50.6418	5.66226
Sfr1	50.5861	5.66067
Col4a6	50.5677	5.66015
Scarna3b	50.5048	5.65835
Ndfip1	50.4601	5.65707
Prdx4	50.2567	5.65124
Polr2m	50.2541	5.65117
Pgrmc1	50.2347	5.65061
Ldb1	50.0578	5.64552
Anp32b	49.9909	5.64359
Crhbp	49.9809	5.64331
Ddr1	49.9188	5.64151
Dhx9	49.872	5.64016
Clic1	49.8646	5.63994
Rps24	49.7594	5.6369
Parm1	49.5731	5.63149
Mab21l2	49.5439	5.63064
Cct4	49.5359	5.6304
Pebp1	49.5151	5.6298
Tmem9	49.4832	5.62887
Sec14l1	49.4332	5.62741
Ptgds	49.3159	5.62398
Itm2c	49.3103	5.62382
Mme	49.2987	5.62348
Hspb2	49.2636	5.62245
Efna5	49.0993	5.61763
Eif3a	49.0368	5.61579
Mir6366	49.033	5.61568
Fam46c	49.0145	5.61514
Rnf145	48.8276	5.60963
Etf1	48.7427	5.60712
Fzd1	48.7268	5.60664
2310036O22Rik	48.5507	5.60142
Bola2	48.3609	5.59577
Krtcap2	48.2121	5.59132
Hsbp1	48.1467	5.58936
Pitx3	48.1067	5.58816
Fam198b	48.1034	5.58807
Sf3b2	47.9117	5.58231
Paics	47.8392	5.58012
Ociad1	47.7073	5.57614
Top2b	47.6835	5.57542
Hnrnpdl	47.6599	5.57471
Glul	47.613	5.57328
BC005537	47.4314	5.56777
Fkbp4	47.2183	5.56127
Eif3g	47.1971	5.56063
Set	47.1878	5.56034
Ogt	47.1269	5.55848
Csnk2b	47.0853	5.5572
Tead2	47.0795	5.55703
Mbtps1	47.0063	5.55478
2410006H16Rik	46.9986	5.55455
Nono	46.981	5.55401
Lamp2	46.9464	5.55294
Myh9	46.7469	5.5468
F2r	46.4292	5.53696
Hdlbp	46.3692	5.53509
Lrp1	46.3169	5.53347
Mirlet7e	46.2873	5.53255
Arglu1	46.2772	5.53223
Eif3l	46.0022	5.52363
Rnf7	45.9713	5.52266
Cthrc1	45.9007	5.52044
H2afx	45.7448	5.51553
Mab21l1	45.673	5.51327
Tomm6	45.6631	5.51296
Mat2a	45.4768	5.50706
Txndc12	45.348	5.50297
Eif1	45.313	5.50185
Atp5o	45.3124	5.50183
Ssb	45.3014	5.50148
Arvcf	45.1605	5.49699
Prpf8	45.1352	5.49618
Romo1	45.1289	5.49598
Srsf9	45.1284	5.49596
Txn1	45.0258	5.49268
Raly	44.9734	5.491
Eif5	44.8944	5.48846
Grb10	44.7313	5.48321
Vapa	44.7145	5.48267
45177	44.6848	5.48171
Anapc5	44.5536	5.47747
Hist1h2af	44.4843	5.47522
Ncam1	44.4105	5.47283
Ppp1cb	44.3931	5.47226
Ccnd3	44.3364	5.47042
Ttc3	44.3275	5.47013
Hist1h3d	44.2373	5.46719
Drap1	44.1955	5.46583
Cpq	44.1221	5.46343
Rhoj	44.0019	5.45949
Lman1	43.9836	5.45889
Prrc2c	43.9802	5.45878
Ttyh3	43.9024	5.45623
Sesn3	43.8275	5.45376
Cox7a2l	43.7854	5.45238
Tuba1b	43.7798	5.45219
Cops6	43.5527	5.44469
Hypk	43.5519	5.44466
Maz	43.4442	5.44109
Otub1	43.3815	5.43901
C1qbp	43.2656	5.43515
Tm9sf3	43.226	5.43383
Serbp1	43.1638	5.43175
Rsrp1	43.1249	5.43045
Ostc	43.1178	5.43021
Tcf25	43.1056	5.4298
Spcs1	43.0654	5.42846
Cox17	43.0357	5.42746
Clstn1	43.0316	5.42732
Ybx3	43.0228	5.42703
Ndn	43.0041	5.4264
Gsn	42.9155	5.42343
Ndufb9	42.7873	5.41911
Cct7	42.726	5.41704
Tmem123	42.6458	5.41433
Galnt2	42.58	5.4121
Tmem30a	42.5048	5.40955
Cox7b	42.473	5.40847
Hnrnpul1	42.4372	5.40726
Ubr5	42.3858	5.40551
Banf1	42.3802	5.40532
Nucb1	42.3788	5.40527
Cyb5r3	42.3355	5.4038
Tcf20	42.2308	5.40022
Arl2bp	42.2282	5.40013
Wbp2	42.1865	5.39871
Hspa9	42.1231	5.39654
Psma2	42.1116	5.39615
Slit2	42.076	5.39493
Arpc2	42.0581	5.39431
Sec61a1	42.0477	5.39396
Myo6	42.0437	5.39382
Npm1	41.9461	5.39046
Dhx15	41.9234	5.38968
Ost4	41.8224	5.3862
Dazap2	41.8028	5.38553
Mtch1	41.7973	5.38534
Lrrc58	41.7336	5.38314
Stt3a	41.7189	5.38263
Ddx6	41.6864	5.3815
Psmc5	41.6461	5.38011
Clip3	41.5783	5.37776
Ap2s1	41.4864	5.37457
Ptpru	41.3917	5.37127
Slirp	41.3142	5.36857
Psmd8	41.2514	5.36637
Bcl2l13	41.1836	5.364
Magoh	41.093	5.36082
Wls	41.0448	5.35913
Gnai3	40.9981	5.35749
Armcx2	40.9788	5.35681
Lrrn1	40.9741	5.35664
Rps8	40.893	5.35378
Atp6v1f	40.8812	5.35337
Hspa4	40.8763	5.35319
Fscn1	40.8511	5.3523
Phb2	40.7718	5.3495
Car14	40.7148	5.34748
Col4a4	40.7073	5.34722
Rcn2	40.7065	5.34719
Sulf1	40.6764	5.34612
Wdr6	40.6689	5.34585
Eif3h	40.5823	5.34278
Brk1	40.5485	5.34158
Aprt	40.5452	5.34146
Prkcsh	40.5047	5.34002
Rnf10	40.4822	5.33921
Fkbp8	40.3801	5.33557
Tmpo	40.3656	5.33505
Hist1h2ac	40.3108	5.33309
Bag6	40.2406	5.33058
Ncstn	40.1984	5.32906
Rnf187	40.1923	5.32885
Sema3a	40.1334	5.32673
Rbbp7	40.1032	5.32565
Eid1	40.1029	5.32563
Eif3b	40.0878	5.32509
Ndufb10	40.0722	5.32453
Igf2r	40.0562	5.32395
Ube2d3	39.9818	5.32127
Ctdsp2	39.9794	5.32119
Psmc3	39.9605	5.3205
Ctnnd1	39.9513	5.32017
Ensa	39.9133	5.3188
Hdac2	39.8302	5.31579
Fxr1	39.8112	5.3151
D8Ertd738e	39.687	5.31059
Myo1b	39.6826	5.31044
Tmed9	39.622	5.30823
Ubl5	39.5086	5.30409
Nfe2l1	39.4175	5.30076
Optc	39.407	5.30038
Klc1	39.395	5.29994
Sdhb	39.3497	5.29828
Mrpl33	39.3206	5.29721
Sdc2	39.2663	5.29522
Sf3b1	39.2131	5.29327
Mfge8	39.1819	5.29211
Hist1h2bh	39.1708	5.29171
Anp32e	39.0636	5.28775
Cetn3	39.0599	5.28762
Sqstm1	39.0266	5.28638
Aldoc	38.9454	5.28338
P3h2	38.8585	5.28016
Ubxn1	38.8127	5.27846
Bnip3l	38.7535	5.27625
Rbm24	38.7504	5.27614
Hsd17b10	38.7411	5.27579
Mtpn	38.7254	5.27521
Sin3b	38.6937	5.27403
Pld3	38.6831	5.27363
Psmc4	38.6306	5.27167
Tpm1	38.6229	5.27138
Ndufa2	38.597	5.27042
Mir18	38.578	5.26971
Rbbp4	38.5227	5.26764
Snord67	38.3663	5.26177
Atxn7l3b	38.353	5.26127
Gipc1	38.3158	5.25987
Nsd1	38.2966	5.25915
Myl6	38.1678	5.25428
Tubb4b	38.0311	5.24911
Tspan31	37.8974	5.24403
Dync1h1	37.8956	5.24396
Lama1	37.8319	5.24153
Nop10	37.8018	5.24038
Mdh1	37.7899	5.23993
Hmx1	37.7422	5.23811
Cs	37.6591	5.23493
Mrpl54	37.6581	5.23489
Arsi	37.6426	5.23429
Atp6ap1	37.5484	5.23068
Slc22a17	37.547	5.23062
Bfsp2	37.5319	5.23004
Cks1b	37.5176	5.2295
Rad21	37.4787	5.228
Pfdn5	37.4224	5.22583
Dag1	37.4157	5.22557
Huwe1	37.4114	5.22541
Slc39a7	37.411	5.22539
Nasp	37.3689	5.22377
Igf2	37.2844	5.2205
Grn	37.2737	5.22009
Arpc3	37.2642	5.21972
Prrc2b	37.2018	5.2173
Neo1	37.1398	5.21489
Sdhd	37.0732	5.2123
Copb2	36.9861	5.20891
Eif3d	36.9677	5.20819
Apex1	36.9356	5.20694
Ctnna1	36.822	5.20249
Vdac2	36.7657	5.20029
Smarcc1	36.7397	5.19927
Snrpd2	36.6922	5.1974
Aamp	36.6453	5.19556
Chtop	36.5987	5.19372
Dnajc7	36.5715	5.19265
Golph3	36.5653	5.1924
Trappc1	36.5113	5.19027
Ubap2l	36.4326	5.18716
Gdi1	36.4292	5.18702
Ssr4	36.4213	5.18671
Tpp1	36.4008	5.1859
Alyref	36.3911	5.18551
Dbn1	36.3838	5.18522
Macf1	36.3593	5.18425
Ubc	36.3255	5.18291
Glg1	36.2872	5.18139
Serp1	36.2202	5.17872
Nxn	36.2049	5.17811
Atf4	36.1857	5.17735
Hist1h2bf	36.1667	5.17659
Luc7l3	36.1352	5.17533
Cnih1	36.1284	5.17506
Nucks1	36.1235	5.17487
Rab11a	36.1232	5.17485
Atp6v1e1	36.0395	5.17151
Gpc6	36.0318	5.1712
Khsrp	36.021	5.17077
Slc6a15	36.0118	5.1704
Polr2a	36.0074	5.17022
Snd1	35.9869	5.1694
Rdx	35.9819	5.1692
Ogn	35.9818	5.1692
Ctbp1	35.972	5.1688
Vps25	35.9289	5.16707
Itgb5	35.9107	5.16634
Ctsf	35.8673	5.1646
Slc6a6	35.8466	5.16377
Snx5	35.8029	5.162
Six3	35.7664	5.16053
Clk1	35.7558	5.16011
Ran	35.6385	5.15536
Rab7	35.6148	5.1544
Mgea5	35.6147	5.1544
Ypel2	35.5511	5.15182
Edf1	35.5484	5.15171
Pafah1b1	35.5338	5.15112
Srrm1	35.4956	5.14957
Ghitm	35.4945	5.14952
Mrps21	35.4856	5.14916
Nckap1	35.4702	5.14854
Usp10	35.4564	5.14797
Psmd4	35.4294	5.14687
Adipor1	35.3922	5.14536
Cox5a	35.37	5.14446
Trim44	35.3655	5.14427
Zic1	35.3647	5.14424
Pfn2	35.3491	5.1436
Dtymk	35.3184	5.14235
Actn4	35.2738	5.14053
Ndufb5	35.2269	5.13861
Sar1a	35.1586	5.13581
Timp2	35.1312	5.13468
Psma1	35.0245	5.13029
Dock5	34.9717	5.12811
Fam120a	34.9494	5.1272
Rsl1d1	34.919	5.12594
Wnk1	34.9187	5.12593
Arpc5	34.9156	5.1258
Uqcrc2	34.9002	5.12516
Hist1h3f	34.8889	5.12469
Tmed10	34.8864	5.12459
Eno3	34.8474	5.12298
Cfdp1	34.8236	5.12199
Cdon	34.8149	5.12163
Tbca	34.8095	5.12141
45176	34.7788	5.12013
Arhgef12	34.7649	5.11956
Polr2j	34.7033	5.117
Wsb1	34.6879	5.11636
Slc38a4	34.6325	5.11405
Gabrg3	34.6213	5.11359
Prdx1	34.508	5.10886
Atp6v1g1	34.476	5.10752
Luc7l	34.4204	5.10519
Pnrc2	34.4179	5.10509
G3bp2	34.4093	5.10473
Eri3	34.3803	5.10351
Stip1	34.3176	5.10088
Papola	34.3091	5.10052
Pnrc1	34.3044	5.10032
Tug1	34.2819	5.09938
Arl3	34.2708	5.09891
Atox1	34.2449	5.09782
Uqcrfs1	34.1883	5.09543
Sec13	34.1849	5.09529
Gas5	34.1751	5.09487
Brd2	34.1729	5.09478
Dpy30	34.1706	5.09468
Mrpl20	34.1618	5.09431
Kdelr2	34.1607	5.09427
Snord23	34.1523	5.09391
Slit3	34.1436	5.09354
Ufc1	34.1343	5.09315
Psmd6	34.1184	5.09248
Copz1	34.0791	5.09082
Rab10	34.0659	5.09026
Rad23b	34.0523	5.08968
Puf60	34.0462	5.08942
Dcakd	34.027	5.08861
Sdf4	33.9909	5.08708
Plxdc2	33.9811	5.08666
Ipo7	33.9528	5.08546
Syt11	33.9506	5.08537
Tnks2	33.9288	5.08444
Bfsp1	33.898	5.08313
Arf5	33.8958	5.08303
Fgfr3	33.8813	5.08242
Mta1	33.8337	5.08039
Ppp4c	33.8315	5.0803
Ube2e3	33.7981	5.07887
Srcap	33.7069	5.07497
Klhl9	33.689	5.07421
Cope	33.5788	5.06948
Ncor1	33.5614	5.06873
Map4k4	33.5236	5.0671
Gns	33.4436	5.06366
Nomo1	33.4336	5.06323
Gprc5c	33.4101	5.06221
Ppp1r1a	33.4088	5.06216
Spock2	33.4002	5.06179
Cpxm1	33.3632	5.06018
Tjp1	33.338	5.0591
Nme2	33.3162	5.05815
Rrp1	33.2905	5.05704
Ndufs2	33.2648	5.05592
Tppp3	33.2391	5.05481
Ndufc1	33.0681	5.04737
Cxxc5	33.0262	5.04554
Wdr26	32.9972	5.04427
Reln	32.9831	5.04365
Pdk2	32.9676	5.04298
Sod1	32.9282	5.04125
Hist1h2ba	32.9167	5.04075
Sptbn2	32.866	5.03852
Hnrnpc	32.8655	5.0385
Cald1	32.8543	5.03801
Zfp664	32.8496	5.0378
Rnasek	32.8493	5.03779
Ctsb	32.8228	5.03663
Ppa1	32.8042	5.03581
Capza2	32.7171	5.03197
Psmd1	32.7158	5.03192
Tmx1	32.6831	5.03047
Adam10	32.6798	5.03033
Mapk1	32.6619	5.02954
Chmp2a	32.5915	5.02642
Twsg1	32.5783	5.02584
Mir6374	32.564	5.02521
Hipk2	32.5489	5.02454
LOC106557447	32.5474	5.02447
Tmx4	32.526	5.02352
Slc35f3	32.5231	5.02339
Rcc2	32.4547	5.02036
Uqcrc1	32.4545	5.02035
Wdr1	32.3436	5.01541
Ccni	32.3427	5.01537
Agrn	32.3224	5.01446
Mafb	32.2938	5.01318
Tmem242	32.2893	5.01298
Gm15421	32.2835	5.01273
Ptp4a2	32.2442	5.01097
Chmp5	32.1981	5.0089
Ckap5	32.1374	5.00618
Cnot6	32.1128	5.00508
Glo1	32.1118	5.00503
Usp47	32.1096	5.00493
Ndufb11	32.0718	5.00323
Serf1	32.0285	5.00129
Actr2	31.9776	4.99899
Rap1b	31.9631	4.99834
Vamp3	31.9302	4.99685
2410015M20Rik	31.8898	4.99502
Ctxn1	31.8469	4.99308
Dctn2	31.8403	4.99278
Plekha1	31.7959	4.99077
Psmc6	31.7917	4.99058
Ik	31.7599	4.98913
Yap1	31.7047	4.98663
Rtcb	31.7018	4.98649
Strap	31.6775	4.98539
Ssbp3	31.6764	4.98534
Selenoh	31.665	4.98482
Top2a	31.6548	4.98435
Adh5	31.6438	4.98385
Fat4	31.6368	4.98353
Sf3b3	31.6204	4.98279
Idh1	31.5427	4.97923
Itfg1	31.5245	4.9784
Commd1	31.4912	4.97688
Uba2	31.3906	4.97226
Zmynd11	31.3675	4.9712
Fam169a	31.3616	4.97093
Tm9sf2	31.3217	4.96909
Sdc4	31.2851	4.9674
Cers2	31.2486	4.96572
Parva	31.2401	4.96533
2900097C17Rik	31.2209	4.96444
Ell2	31.2059	4.96375
Sh3bgrl3	31.1674	4.96196
Ndufb6	31.1188	4.95971
Trip12	31.0769	4.95777
Gltscr2	31.0245	4.95534
Thra	31.0196	4.95511
Dynll2	31.0183	4.95505
Mtap	31.0149	4.95489
Chmp4b	30.9904	4.95375
Idh3b	30.9624	4.95245
U2af2	30.9555	4.95212
Hunk	30.937	4.95126
Map4	30.9123	4.95011
Sf1	30.8652	4.94791
Pa2g4	30.864	4.94785
Nxf1	30.8622	4.94777
Acin1	30.8586	4.9476
Wfdc1	30.7946	4.9446
Fgfr2	30.7858	4.94419
Cntf	30.7168	4.94096
Acly	30.7053	4.94042
Palm	30.6972	4.94004
Rab14	30.6932	4.93985
Tfap2a	30.6302	4.93688
Leng8	30.5229	4.93182
Erbin	30.5087	4.93115
Slc25a39	30.4272	4.92729
Smarca4	30.3772	4.92492
Ndufv2	30.3617	4.92418
Commd3	30.3477	4.92351
Col4a3	30.3251	4.92244
Ltbp1	30.3225	4.92232
Cgnl1	30.3112	4.92178
Dpf2	30.3075	4.9216
Sox1	30.2773	4.92016
Csnk1d	30.277	4.92015
Fip1l1	30.2663	4.91964
Senp6	30.264	4.91953
Naa38	30.2571	4.9192
Tmed7	30.2544	4.91907
G3bp1	30.222	4.91753
Mrpl53	30.1915	4.91607
Fkbp10	30.1176	4.91253
Rbmx	30.0786	4.91066
Taldo1	30.0637	4.90995
Arid1a	30.0462	4.90911
Ahsa1	30.042	4.90891
Necab1	30.0209	4.9079
Pfdn2	30.0202	4.90786
Man1c1	30.0163	4.90767
Eno1b	29.9801	4.90593
Pcolce	29.9743	4.90565
Grid1	29.9685	4.90537
Dek	29.9492	4.90445
Srsf3	29.9482	4.9044
Prkaca	29.9464	4.90431
Ssrp1	29.9431	4.90415
Psmd2	29.9063	4.90238
Pum2	29.8927	4.90172
Ctsz	29.8791	4.90106
2610507B11Rik	29.8683	4.90054
Amfr	29.8567	4.89998
Igfbp2	29.8553	4.89991
Tmem37	29.8553	4.89991
Fam162a	29.8488	4.8996
Cux1	29.82	4.89821
Smarcb1	29.8172	4.89807
Tmem50a	29.7882	4.89667
Tab2	29.7854	4.89653
Snx3	29.773	4.89593
Nudt3	29.7637	4.89548
Rpl13	29.7474	4.89469
Pafah1b2	29.7129	4.89302
Tmem165	29.6797	4.89141
Stt3b	29.6556	4.89023
Lsm3	29.651	4.89001
Rtn4	29.6449	4.88971
Copa	29.6306	4.88902
Sdha	29.6221	4.8886
Bloc1s1	29.6159	4.8883
Bcap31	29.5493	4.88505
Usp22	29.5141	4.88333
Eprs	29.4882	4.88207
Atxn2l	29.4847	4.88189
Daam1	29.4695	4.88115
Rab5c	29.4527	4.88033
Bud31	29.4516	4.88027
Ppt1	29.4487	4.88013
Polr2g	29.3913	4.87732
Kars	29.3748	4.87651
Rraga	29.3376	4.87468
Sparcl1	29.2846	4.87207
Epb41l4a	29.2825	4.87197
Serinc3	29.281	4.87189
Mff	29.2776	4.87172
Tram1	29.2546	4.87059
Hip1	29.2205	4.86891
Tspan14	29.2002	4.8679
Rbm25	29.1639	4.86611
Zfr	29.1457	4.86521
Sptssa	29.1319	4.86453
Gpc4	29.1247	4.86417
Tpm4	29.0794	4.86193
Tusc3	29.0666	4.86129
Ndufa5	29.0601	4.86097
Srsf7	29.0528	4.86061
Azin1	29.0211	4.85903
Rab1a	29.0089	4.85842
Mib1	28.9882	4.8574
Gsk3b	28.9789	4.85693
Zc3h14	28.9776	4.85687
Tmed4	28.9322	4.85461
Hyou1	28.9287	4.85443
Trpm1	28.9073	4.85336
Rpn1	28.9049	4.85324
Ank3	28.8509	4.85054
Hsd17b11	28.8371	4.84985
Rpsa	28.8164	4.84882
Ktn1	28.8062	4.84831
Syncrip	28.7646	4.84622
Cwc15	28.7582	4.8459
Asph	28.7539	4.84568
Cap1	28.7499	4.84549
Tax1bp1	28.7144	4.8437
Usp9x	28.6012	4.83801
Psmd3	28.5873	4.8373
Lsm14a	28.5655	4.8362
Nes	28.5627	4.83606
Ppm1g	28.5441	4.83512
Slc39a1	28.5366	4.83474
Tob1	28.5257	4.83419
Nhsl1	28.5054	4.83316
Id1	28.4674	4.83124
Sema6a	28.466	4.83117
Sox2	28.459	4.83081
Snhg1	28.4482	4.83026
Zfp266	28.4392	4.82981
Ndufs6	28.4075	4.8282
Eloc	28.406	4.82813
Cdc42bpa	28.4043	4.82804
Akt3	28.3975	4.82769
Ndufs8	28.3884	4.82723
Gaa	28.3794	4.82677
Csnk1g3	28.3647	4.82602
Gorasp2	28.3405	4.8248
Rbbp6	28.3139	4.82344
Gprasp1	28.2937	4.82241
Id2	28.2617	4.82078
Atp6v0b	28.2564	4.82051
Tardbp	28.2168	4.81848
Eif4g3	28.2092	4.81809
Hsd17b12	28.207	4.81798
Hmgcs1	28.203	4.81778
Rhob	28.1473	4.81492
Dbnl	28.1397	4.81454
Cox14	28.1284	4.81396
Numa1	28.1254	4.8138
Ddx1	28.1124	4.81313
Bmp1	28.0588	4.81038
Cnpy2	28.0542	4.81015
Pja1	28.0502	4.80994
Cul1	28.0417	4.8095
Mcl1	28.0309	4.80895
Chchd1	28.0291	4.80886
Lsm4	27.994	4.80705
Slc16a1	27.9779	4.80622
Hes1	27.9568	4.80513
Lama5	27.9565	4.80511
Ctnnd2	27.9506	4.80481
Snora15	27.949	4.80472
Epb41l3	27.9396	4.80424
Add1	27.9243	4.80345
Mki67	27.9116	4.80279
Ptges3	27.8827	4.8013
Actg1	27.8588	4.80006
Mbd3	27.8534	4.79978
Pkp4	27.8284	4.79849
Sf3b6	27.8165	4.79787
Grina	27.8061	4.79733
Lmnb1	27.8001	4.79702
Stra6	27.7971	4.79686
Zranb2	27.7598	4.79493
Nop58	27.7471	4.79426
Taf15	27.72	4.79286
Purb	27.7016	4.7919
Pcm1	27.6369	4.78853
Cul3	27.6248	4.78789
Mettl9	27.6104	4.78714
2610524H06Rik	27.5296	4.78291
Gss	27.5261	4.78273
Tmem176a	27.5182	4.78231
Agpat1	27.5083	4.7818
Snrnp200	27.4931	4.781
Arhgap5	27.4778	4.78019
Hexa	27.4494	4.7787
Carhsp1	27.4382	4.77811
Mydgf	27.4042	4.77633
Emg1	27.3806	4.77508
Arcn1	27.3742	4.77475
Dst	27.3686	4.77445
1810009A15Rik	27.3559	4.77378
Lin7c	27.3469	4.77331
Atp6v0d1	27.3415	4.77302
Picalm	27.313	4.77152
Psme4	27.3046	4.77107
Lsm8	27.2966	4.77065
Srsf10	27.2941	4.77052
Hp1bp3	27.2867	4.77012
Ilf2	27.217	4.76644
Mrpl13	27.2132	4.76623
Pbx2	27.2113	4.76613
Ror1	27.2063	4.76587
Smo	27.2004	4.76556
Xpo1	27.1719	4.76405
Qars	27.1719	4.76404
Sae1	27.1068	4.76058
Fasn	27.1054	4.76051
Serpinf1	27.1001	4.76023
Ccdc80	27.0997	4.7602
Capn2	27.0931	4.75985
Ilf3	27.0063	4.75522
Nras	26.9896	4.75433
Cfl2	26.9775	4.75368
Ppp2cb	26.9533	4.75239
Plec	26.9486	4.75214
Nrd1	26.8843	4.74869
Atraid	26.866	4.74771
Zbed6	26.8246	4.74548
Dync1li2	26.8216	4.74532
Cops5	26.8209	4.74528
Zc3h7b	26.816	4.74502
Kif5b	26.8008	4.7442
Hectd1	26.7996	4.74414
Lamtor2	26.7748	4.74281
Ppp6r3	26.7645	4.74225
Snhg6	26.7524	4.7416
Cntn6	26.7322	4.7405
Slc15a2	26.717	4.73969
Kcnj12	26.6985	4.73868
Cyc1	26.6939	4.73844
Hnrnpa1	26.6927	4.73837
Mycn	26.634	4.7352
Gls	26.5895	4.73278
Zfp185	26.5822	4.73239
Atrx	26.5815	4.73235
Mea1	26.5491	4.73059
Tfg	26.5473	4.73049
Rhoc	26.535	4.72982
Tspan6	26.5245	4.72925
Tor1aip2	26.522	4.72912
Spin1	26.5135	4.72866
1110038B12Rik	26.5125	4.7286
Psmc2	26.5015	4.728
Myl12a	26.4984	4.72783
Pias2	26.4953	4.72766
Adk	26.4625	4.72588
Myo5b	26.4574	4.7256
Akap13	26.4474	4.72505
Csnk1g2	26.4426	4.72479
BC002163	26.4299	4.7241
Cttn	26.425	4.72383
Kif1b	26.4164	4.72336
3110039I08Rik	26.3525	4.71987
Hsp90aa1	26.3436	4.71938
Pigt	26.3272	4.71848
Pigs	26.3228	4.71824
Itm2a	26.3028	4.71714
Fam210b	26.2789	4.71583
Tma7	26.2768	4.71572
Prdx6	26.2714	4.71542
Psme3	26.2699	4.71534
Khdrbs1	26.2691	4.71529
Polr2f	26.2611	4.71485
Ahcyl1	26.2363	4.71349
Cd151	26.2288	4.71308
Snhg3	26.2001	4.7115
Smim10l1	26.1866	4.71076
Dynll1	26.1816	4.71048
Rab2a	26.1424	4.70832
Plekhg3	26.1337	4.70784
Hnrnph2	26.1287	4.70756
Tmem132a	26.1281	4.70753
Use1	26.1022	4.7061
Mark3	26.0581	4.70366
Scube3	26.0534	4.7034
Selenon	26.044	4.70288
Psmd14	26.0393	4.70262
Rab1b	26.0377	4.70253
Hnrnpd	26.0271	4.70194
Pcbp4	26.0126	4.70114
Tra2a	25.9912	4.69995
Col9a2	25.98	4.69933
Ncbp2	25.9569	4.69805
Igf1r	25.9315	4.69664
Ptpa	25.9254	4.69629
Ndufa13	25.9216	4.69608
Strn3	25.9209	4.69604
Rps17	25.8962	4.69467
Eef1g	25.8942	4.69456
Zfand3	25.887	4.69416
Maea	25.8705	4.69323
Tnrc18	25.8629	4.69281
Cxadr	25.8628	4.69281
Ranbp2	25.8469	4.69192
Parp1	25.8437	4.69174
45180	25.8391	4.69149
Meis1	25.8311	4.69104
Zfp146	25.8241	4.69065
Ap3b2	25.8149	4.69013
Mycbp2	25.8127	4.69001
Prkci	25.7918	4.68884
Psmd12	25.7842	4.68842
Midn	25.7454	4.68624
Dtx3	25.7369	4.68577
Mrpl30	25.7165	4.68462
Smarcc2	25.7056	4.68401
Setd5	25.7037	4.68391
Cx3cl1	25.6952	4.68343
Ext2	25.6848	4.68284
Txnl4a	25.6787	4.6825
44991	25.6764	4.68237
Mrpl42	25.6448	4.68059
Selenot	25.6247	4.67947
Tmem234	25.6173	4.67905
Hist1h2ah	25.5804	4.67697
Klhdc2	25.5757	4.6767
Tmem147	25.5756	4.67669
Palld	25.5722	4.6765
Trim8	25.5484	4.67516
Rps3a1	25.5266	4.67393
Ext1	25.5096	4.67297
Pafah1b3	25.5042	4.67266
Rnf4	25.4772	4.67114
Clptm1l	25.4674	4.67058
Fam195b	25.4432	4.66921
Sdcbp	25.4177	4.66776
Cops3	25.4156	4.66764
Csdc2	25.4049	4.66704
Tbl1x	25.3969	4.66658
S100a6	25.3767	4.66543
Usp5	25.3767	4.66543
Dnajb11	25.3421	4.66346
Cuta	25.3263	4.66256
Trim35	25.3212	4.66227
Zc3h11a	25.3041	4.6613
Psmd7	25.2965	4.66087
Becn1	25.2779	4.6598
Mapk3	25.2733	4.65954
Snora69	25.2728	4.65951
Eftud2	25.2654	4.65909
P4ha1	25.2576	4.65864
Bmpr1a	25.2417	4.65774
Sf3b5	25.2372	4.65748
Tomm7	25.2294	4.65704
Snx6	25.2291	4.65701
Mrpl34	25.2203	4.65652
1700020I14Rik	25.2019	4.65546
Tpr	25.199	4.6553
Abi2	25.1928	4.65494
Top1	25.1772	4.65405
Rala	25.1704	4.65366
Chchd2	25.1677	4.6535
Bmpr2	25.1662	4.65342
Patz1	25.1638	4.65328
Txn2	25.1502	4.6525
Snora23	25.1267	4.65115
Idh3g	25.1264	4.65113
Galnt1	25.1257	4.65109
Emilin3	25.0735	4.64809
Zbtb8b	25.0593	4.64728
Cdk16	25.0391	4.64611
Cpsf6	25.0137	4.64464
Camk1d	25.0093	4.64439
Yy1	24.981	4.64276
1110004F10Rik	24.9796	4.64268
Qrich1	24.9657	4.64188
Tsn	24.9599	4.64154
Ing4	24.9298	4.6398
Nek9	24.9112	4.63872
Ccny	24.9091	4.6386
Ndufb2	24.9013	4.63815
Tdrd7	24.8791	4.63686
Hbp1	24.8786	4.63683
Sub1	24.8608	4.6358
H13	24.8333	4.6342
Ilk	24.8223	4.63356
Thoc7	24.8177	4.6333
Tacc2	24.8008	4.63231
Pnisr	24.7964	4.63206
Blmh	24.7901	4.63169
Bax	24.7813	4.63118
Asna1	24.7544	4.62961
2310022B05Rik	24.7541	4.6296
Cggbp1	24.7404	4.62879
Mir8091	24.7224	4.62775
Reep3	24.7179	4.62748
Sec11a	24.7173	4.62745
Hspd1	24.7087	4.62695
Eif3e	24.6958	4.6262
Ctbp2	24.6798	4.62526
Cops2	24.6794	4.62523
Dnaja2	24.6754	4.625
Anxa6	24.638	4.62281
Ccdc47	24.6356	4.62267
Cdc16	24.6335	4.62255
H2afv	24.6104	4.6212
Ubr4	24.5906	4.62003
Eef1d	24.5787	4.61934
Pgm2	24.5779	4.61929
Prpf4b	24.577	4.61923
Adprh	24.5663	4.61861
Pcdh7	24.564	4.61847
Cbx1	24.5563	4.61802
Mybbp1a	24.5355	4.6168
4833439L19Rik	24.523	4.61606
Gm5607	24.5144	4.61556
Nsd2	24.5059	4.61506
Tpm3	24.4961	4.61448
2410002F23Rik	24.4834	4.61373
Tmem164	24.4676	4.6128
Tomm70a	24.4495	4.61174
Coa3	24.3859	4.60798
Nbr1	24.3745	4.6073
Snrpe	24.369	4.60698
Laptm4b	24.3669	4.60685
Ndufs7	24.359	4.60638
Bag1	24.3409	4.60531
Glyr1	24.3289	4.6046
Rcan1	24.3089	4.60341
Gpbp1	24.3071	4.6033
Arf3	24.3027	4.60304
Snrnp27	24.2946	4.60256
Hnrnpf	24.2933	4.60249
Nsmce4a	24.2883	4.60219
Zfp106	24.2823	4.60183
Adgrl1	24.2807	4.60174
Dcaf8	24.2804	4.60172
Slc25a23	24.2766	4.60149
Podxl2	24.256	4.60027
Crb2	24.247	4.59973
Bmp7	24.2305	4.59875
Psme1	24.2245	4.5984
Srsf11	24.1559	4.5943
Sec23a	24.1555	4.59428
Zfp36l2	24.1526	4.5941
Pds5a	24.1204	4.59218
Fubp1	24.1099	4.59155
Appbp2	24.0978	4.59083
Tead1	24.0949	4.59065
Pum1	24.081	4.58982
Usp34	24.0703	4.58918
Nfib	24.0436	4.58758
Cse1l	24.0369	4.58718
Stub1	24.0281	4.58665
Gbf1	24.0113	4.58564
Copg1	23.9964	4.58475
Dgcr2	23.9799	4.58376
Vgll4	23.9784	4.58366
Imp3	23.9698	4.58315
Smc1a	23.9666	4.58295
Dnajc8	23.9029	4.57912
Rnf2	23.8889	4.57827
Hn1l	23.8526	4.57608
Tet3	23.8515	4.57601
Pcnx	23.842	4.57543
Psmc1	23.8337	4.57493
Phf10	23.8092	4.57345
Larp1	23.8041	4.57314
Slc38a1	23.7897	4.57227
Vbp1	23.7846	4.57195
Tcf12	23.7801	4.57168
Samd5	23.7768	4.57148
Sdhc	23.7352	4.56896
Rps2	23.7269	4.56845
Memo1	23.7114	4.56751
Ube2c	23.6873	4.56604
Copb1	23.6822	4.56573
Drg1	23.6776	4.56545
Rabac1	23.6578	4.56425
Cenpb	23.6409	4.56322
Tmed3	23.6315	4.56264
Trrap	23.6055	4.56105
Ndufa10	23.5904	4.56013
Plekhg1	23.5868	4.55991
Lrrc59	23.578	4.55937
Bex1	23.5741	4.55913
Dvl3	23.5678	4.55875
Col23a1	23.5452	4.55736
Ptrf	23.5382	4.55693
Pbrm1	23.523	4.556
Poldip3	23.5106	4.55524
Zfp740	23.503	4.55477
Eif4a1	23.4923	4.55412
Srrt	23.4866	4.55377
Snn	23.4755	4.55309
Uchl1	23.4431	4.55109
Atp6v0e	23.443	4.55109
Stag2	23.4383	4.5508
Tgif1	23.4367	4.5507
Usp7	23.4312	4.55036
Brwd1	23.4254	4.55
Crebbp	23.4237	4.5499
Myh10	23.4067	4.54885
Fto	23.4015	4.54853
Araf	23.3879	4.54769
Tlk1	23.3855	4.54754
Sat1	23.3643	4.54624
Rer1	23.3597	4.54595
Zcrb1	23.3535	4.54557
Wdr61	23.3495	4.54532
Alg10b	23.3323	4.54426
Mtdh	23.3162	4.54326
Taok1	23.3108	4.54292
Vps35	23.2931	4.54183
Evl	23.2735	4.54061
Vps29	23.2689	4.54033
Cacng7	23.268	4.54028
Impad1	23.2625	4.53993
Pgd	23.2569	4.53958
Rhobtb2	23.2326	4.53808
Dnajc5	23.2273	4.53775
Rpl18a	23.2138	4.53691
Spag7	23.1904	4.53546
Immt	23.1701	4.53419
Chchd3	23.1683	4.53408
Fbxl5	23.1607	4.5336
Spag9	23.158	4.53344
Dmrta2	23.1517	4.53305
Snw1	23.1489	4.53287
Zeb2	23.1435	4.53254
Zfp644	23.1399	4.53231
Tomm22	23.1358	4.53205
Sp3	23.1345	4.53197
Tmem14c	23.1084	4.53035
Mpst	23.1033	4.53003
Gmfb	23.0945	4.52948
Cacybp	23.0877	4.52905
Kirrel	23.0828	4.52875
Hist1h2ag	23.0815	4.52866
Abce1	23.0623	4.52746
Atp5f1	23.0455	4.52642
Gprc5b	23.0384	4.52597
Rab5a	23.0362	4.52583
Zfp91	23.0198	4.5248
Npc2	23.0194	4.52478
Thap12	22.9924	4.52308
Nptn	22.9914	4.52302
Sumo3	22.9897	4.52291
Snx17	22.979	4.52224
Gcsh	22.9728	4.52185
Ube2l3	22.9355	4.51951
Cntfr	22.9297	4.51915
Pgls	22.9292	4.51911
Ppp3r1	22.9292	4.51911
Tmem261	22.9126	4.51807
Dazap1	22.8993	4.51723
Gtf2a2	22.8932	4.51685
Nfat5	22.8907	4.51669
Mcm2	22.8695	4.51535
Dpy19l1	22.8624	4.51491
Farp1	22.8548	4.51442
Pqbp1	22.8518	4.51424
Gpr137b	22.8352	4.51319
Susd2	22.8206	4.51226
Eml4	22.8077	4.51145
Aff4	22.7954	4.51067
Slc25a11	22.7801	4.5097
Elp2	22.7781	4.50958
Fam96a	22.7735	4.50928
Psma4	22.7593	4.50838
Lrpap1	22.7512	4.50787
Itgav	22.7319	4.50664
Cops4	22.7296	4.5065
Dpp8	22.7139	4.5055
Smyd2	22.7117	4.50536
Sec61b	22.7084	4.50515
Rnf11	22.6948	4.50429
Ube3a	22.6891	4.50393
Ap2b1	22.6879	4.50385
Rbm5	22.6783	4.50324
Mtmr7	22.6768	4.50315
Klhdc3	22.6635	4.5023
Zfp445	22.6634	4.50229
Grsf1	22.6474	4.50127
Hipk1	22.6406	4.50084
Kdm1a	22.6395	4.50077
Gpc1	22.6356	4.50052
Map2k2	22.628	4.50004
Cpsf7	22.6187	4.49944
Itga6	22.6178	4.49938
Wbp1	22.6075	4.49873
Igbp1	22.5978	4.49811
Napa	22.5728	4.49651
Gtf2h5	22.558	4.49557
Celsr2	22.5502	4.49507
Mtfr1l	22.5346	4.49407
Fam168b	22.5042	4.49212
Gusb	22.4994	4.49182
Cnot1	22.4934	4.49143
Ap1m1	22.4887	4.49113
Snora43	22.4868	4.49101
Saraf	22.4848	4.49088
Nmt1	22.4629	4.48947
Rpl15	22.4568	4.48908
Ndufa8	22.4508	4.48869
Dnajc10	22.4461	4.48839
Hnrnpul2	22.4373	4.48783
Sgta	22.4235	4.48694
Dars	22.4114	4.48616
Toporsos	22.4091	4.48601
Wbp11	22.4089	4.486
Crtap	22.4031	4.48562
BC031181	22.3959	4.48516
Supt16	22.3951	4.48511
Nipbl	22.3886	4.48469
Cdc37	22.3874	4.48461
Spg21	22.3871	4.4846
Ei24	22.3822	4.48428
Cul7	22.3776	4.48399
Polr2e	22.3389	4.48148
Tmem223	22.3368	4.48135
1810037I17Rik	22.3279	4.48078
S100pbp	22.3233	4.48048
Sox4	22.3199	4.48026
Ctsa	22.3181	4.48014
E130218I03Rik	22.3125	4.47978
Ehmt2	22.2878	4.47818
Mapre1	22.2876	4.47817
Sned1	22.2873	4.47815
Ccz1	22.2828	4.47786
Ak2	22.264	4.47664
Nme1	22.243	4.47528
Fem1b	22.2126	4.47331
Ndufb3	22.2075	4.47297
Atad1	22.2056	4.47285
Cpz	22.1962	4.47224
Trim9	22.1904	4.47186
D17Wsu92e	22.1851	4.47152
Ide	22.1561	4.46963
Itga3	22.155	4.46956
Actr1b	22.1443	4.46886
Smad4	22.1171	4.46709
Hmbox1	22.0944	4.46561
Prdx3	22.091	4.46539
Npepps	22.0843	4.46495
Oaz1	22.0814	4.46476
Bre	22.0681	4.46389
Rab26os	22.0599	4.46336
Cnot2	22.0582	4.46324
Rsrc2	22.0474	4.46253
Ythdc1	22.0415	4.46215
Gas7	22.0173	4.46057
Suclg1	22.0149	4.46041
Afdn	22.0105	4.46012
Srek1	21.995	4.4591
Slc38a10	21.9665	4.45723
B230219D22Rik	21.9618	4.45692
Glmp	21.9419	4.45561
Wdr33	21.9323	4.45499
Aco2	21.9013	4.45295
Ece1	21.899	4.45279
Dctn5	21.8979	4.45272
Epb41	21.8975	4.4527
Gatad2b	21.8967	4.45264
Tprgl	21.888	4.45207
Srp72	21.855	4.44989
Gatad1	21.8539	4.44982
Smg7	21.8537	4.44981
Prpf40a	21.8505	4.44959
Cstb	21.8442	4.44918
Arpc1a	21.7967	4.44604
Cox20	21.7851	4.44527
Ireb2	21.7825	4.4451
Rere	21.7815	4.44503
Rab6a	21.7752	4.44461
Fam168a	21.7582	4.44349
Kdm4a	21.7463	4.4427
Pja2	21.7426	4.44245
Alg2	21.7367	4.44206
Epn1	21.7264	4.44138
Inppl1	21.7152	4.44064
Dctpp1	21.7101	4.44029
Igf2bp2	21.704	4.43989
Arl6ip5	21.6577	4.43681
Acot7	21.6575	4.43679
Cdc37l1	21.6558	4.43668
Atn1	21.6492	4.43624
Tgfbr1	21.6384	4.43552
Pcyox1	21.6349	4.43529
Gm1821	21.5949	4.43262
Gm11837	21.5865	4.43206
Tia1	21.5771	4.43143
Cops7a	21.5584	4.43018
Tcf3	21.5456	4.42932
Gstp1	21.5351	4.42862
Lmo4	21.5272	4.42809
Ndufa9	21.5245	4.42791
Xpnpep1	21.5205	4.42764
Sec31a	21.5026	4.42644
Slc39a10	21.4883	4.42548
Naa15	21.4859	4.42532
Tbcb	21.4669	4.42404
Dcaf7	21.4513	4.42299
Alkbh5	21.4487	4.42282
Naa50	21.4486	4.42281
Ier3ip1	21.4247	4.4212
44992	21.4226	4.42106
Coa5	21.4155	4.42058
Akt1s1	21.4128	4.4204
Sh3bgrl	21.4107	4.42026
Dnm1l	21.4077	4.42006
Herc4	21.4067	4.41999
Mta2	21.4053	4.4199
Atpif1	21.3945	4.41917
Hn1	21.3903	4.41888
Hist1h2an	21.3852	4.41854
Pla2g5	21.376	4.41792
Amph	21.3728	4.41771
Scrn1	21.3726	4.41769
Gtf3c1	21.3694	4.41747
Hist1h2ae	21.3485	4.41607
Iqgap2	21.3458	4.41588
Hcfc1	21.3394	4.41545
Pmpcb	21.3391	4.41543
Ski	21.2761	4.41116
Mrpl18	21.2704	4.41078
Vamp2	21.2647	4.41039
Timm17a	21.2477	4.40924
Nars	21.239	4.40864
Notch2	21.2342	4.40832
Uqcrb	21.2293	4.40798
Nudt16l1	21.2206	4.40739
Snx1	21.2178	4.4072
Tsnax	21.208	4.40654
Nrbp1	21.2021	4.40614
Mafg	21.1965	4.40575
Srsf4	21.1902	4.40533
Brd7	21.1886	4.40521
Pmpca	21.1756	4.40433
Zfp219	21.1685	4.40385
Ist1	21.1641	4.40355
Slc25a36	21.1539	4.40285
Dync1i2	21.1533	4.40281
Ahnak	21.1514	4.40268
Aplp1	21.1351	4.40157
Mapkapk2	21.1166	4.4003
1110008F13Rik	21.1163	4.40029
Isyna1	21.0673	4.39693
Atf7ip	21.0612	4.39652
Glod4	21.0578	4.39628
Atp6v1b2	21.0508	4.3958
Smc3	21.0478	4.3956
Ppp1r14b	21.0462	4.39549
Ubqln1	21.044	4.39534
Pfdn1	21.0266	4.39414
Taf9	21.0063	4.39275
Tmem259	21.0049	4.39265
Cdc34	21.0033	4.39254
Yme1l1	20.9986	4.39222
Ankrd17	20.9894	4.39159
Actr1a	20.9873	4.39144
Gars	20.9867	4.39141
Rabggtb	20.9715	4.39036
Wdr82	20.9637	4.38982
Cnot7	20.9623	4.38973
Rest	20.9597	4.38955
Tspan7	20.9469	4.38867
Ube4b	20.9414	4.38829
Nynrin	20.9302	4.38752
Lars	20.9195	4.38678
Fads1	20.9172	4.38662
Pfkl	20.9126	4.3863
Tcf4	20.9114	4.38622
P3h4	20.883	4.38426
Zfhx4	20.8597	4.38265
Pmel	20.8484	4.38186
A730017C20Rik	20.8445	4.38159
Acsl3	20.8433	4.38151
Lnpep	20.8326	4.38077
Emc7	20.8319	4.38072
Eif1b	20.8296	4.38056
Pam	20.8204	4.37992
Isca1	20.8115	4.37931
Setd7	20.8078	4.37905
Abhd4	20.7963	4.37826
Ptprk	20.7559	4.37545
Hipk3	20.7493	4.37499
Sdf2	20.7391	4.37428
Ctdsp1	20.7325	4.37382
P3h1	20.7235	4.3732
Zfand6	20.7184	4.37284
Ptpn11	20.7086	4.37216
Lrrc42	20.699	4.37149
Mbtd1	20.6988	4.37148
0610010K14Rik	20.69	4.37086
Trpc4ap	20.684	4.37044
Gsta4	20.6806	4.37021
Rbm26	20.6498	4.36806
Rhoq	20.6483	4.36795
Airn	20.6474	4.36789
Birc6	20.6165	4.36573
Mad2l2	20.6109	4.36534
Ola1	20.5906	4.36391
Hey1	20.5854	4.36355
Gbas	20.5852	4.36354
Zmym2	20.5765	4.36292
Xrn2	20.5729	4.36267
Golga7	20.5624	4.36193
Gpi1	20.5614	4.36187
Mrpl24	20.5567	4.36153
Tpra1	20.5517	4.36118
Gtf3c2	20.5437	4.36062
Rpl27a	20.5383	4.36025
Stk26	20.5318	4.35979
Mir8103	20.5248	4.35929
Setd2	20.5154	4.35864
Gosr2	20.5131	4.35847
Dynlt3	20.5032	4.35778
Kif3a	20.5004	4.35758
Cyb5a	20.4851	4.35651
Mrpl12	20.459	4.35466
Pfdn6	20.4478	4.35387
Fads2	20.4278	4.35246
Zfas1	20.4225	4.35209
Gstm7	20.417	4.3517
Tnpo3	20.4114	4.3513
Snap47	20.4101	4.35121
Ankrd40	20.3866	4.34955
Flnb	20.3658	4.34808
Ctdnep1	20.3611	4.34775
Tbrg1	20.3594	4.34762
Ctcf	20.3478	4.3468
Megf9	20.3349	4.34589
Nenf	20.3201	4.34484
Hdac7	20.319	4.34476
Gas1	20.3086	4.34402
Cdkn1b	20.2851	4.34235
Samm50	20.2829	4.34219
Snrpd1	20.2805	4.34202
Vegfb	20.2706	4.34132
Lgmn	20.2515	4.33996
Cops8	20.2389	4.33906
Zfp362	20.2356	4.33882
Strip1	20.1927	4.33576
Rasl11b	20.1872	4.33537
Zfp871	20.1767	4.33462
Rap2b	20.1726	4.33432
Cdk12	20.1646	4.33375
Alad	20.1538	4.33298
Mtss1	20.1535	4.33296
Suz12	20.1432	4.33222
Ablim1	20.1408	4.33205
Degs1	20.1307	4.33133
Tm2d2	20.0973	4.32893
Mpzl1	20.0969	4.3289
Ncor2	20.0856	4.32809
Eif4e2	20.0812	4.32777
Phip	20.0807	4.32774
Ltbp3	20.0676	4.3268
Rmnd5a	20.0643	4.32656
Msl1	20.0391	4.32475
Mmadhc	20.0202	4.32339
Slc30a9	20.0198	4.32336
Hist1h2al	20.0076	4.32248
Dld	20.0005	4.32196
Exoc4	20.0001	4.32193
Ddx42	19.9918	4.32134
Wapl	19.9858	4.32091
Gng10	19.9832	4.32072
Zfp536	19.9766	4.32024
Erlin2	19.9652	4.31941
Hdac3	19.9574	4.31885
Tnpo2	19.9533	4.31855
Chtf8	19.9449	4.31795
Dnajb12	19.9292	4.31681
Mob1a	19.9207	4.31619
Psmd13	19.9069	4.3152
Ppp3ca	19.883	4.31346
Arhgef2	19.8729	4.31273
Rabgap1	19.8598	4.31178
Akap8	19.8588	4.3117
Foxp1	19.8548	4.31142
Hmg20b	19.8295	4.30958
Rai14	19.8209	4.30895
Atxn2	19.8202	4.3089
Ubtf	19.7778	4.30581
Akirin1	19.7713	4.30533
Aldh7a1	19.765	4.30488
Snrpa	19.7319	4.30246
Fmc1	19.7271	4.30211
B3gnt5	19.7253	4.30198
Ykt6	19.7114	4.30096
R3hdm4	19.6972	4.29992
Lman2	19.6932	4.29963
Sumo1	19.6917	4.29952
Med1	19.6814	4.29876
Nf1	19.6786	4.29856
Arl2	19.6689	4.29784
Mtus1	19.6682	4.29779
Arhgap35	19.6647	4.29753
Ptbp2	19.662	4.29734
Nacc1	19.6464	4.29619
Tm9sf4	19.6419	4.29587
Ankrd11	19.6336	4.29525
Mknk2	19.629	4.29491
Adi1	19.6259	4.29468
Ccar1	19.6232	4.29449
Xpo6	19.6208	4.29431
Zfp638	19.6038	4.29306
Tubb4a	19.5903	4.29207
Il6st	19.5865	4.29179
2810428I15Rik	19.5717	4.2907
Ubfd1	19.567	4.29035
Ythdf3	19.5653	4.29022
Lenep	19.5553	4.28949
Mex3a	19.5469	4.28887
Gspt1	19.5347	4.28796
Ogfr	19.5279	4.28747
Lage3	19.5045	4.28573
Fkbp2	19.4864	4.2844
Med10	19.4777	4.28375
Clint1	19.4764	4.28366
Mlec	19.4671	4.28297
Arid2	19.4654	4.28284
Txnl1	19.4504	4.28173
Fbxo3	19.4462	4.28142
Rrbp1	19.4274	4.28002
Tomm40	19.425	4.27985
Bcar3	19.414	4.27903
Raf1	19.3918	4.27738
Supt5	19.3881	4.2771
Slc35f5	19.3872	4.27704
Kdm5b	19.3771	4.27628
Lasp1	19.3671	4.27554
Poldip2	19.3313	4.27286
Rab12	19.3294	4.27273
Tpd52	19.3263	4.27249
Colgalt1	19.3249	4.27239
Smap1	19.3158	4.27171
Dhrs1	19.3142	4.27159
Gstz1	19.3094	4.27123
Mrps6	19.3016	4.27065
Cul4a	19.2779	4.26887
6330403K07Rik	19.2661	4.268
[truncated: 22,553 more rows]
