# Supplementary material for: Analysis of long-range chromatin contacts, compartments and looping between mouse embryonic stem cells, lens epithelium and lens fibers
Source: Epigenetics Chromatin. 2024 Apr 20;17:10. doi: 10.1186/s13072-024-00533-x (PMC11031936; doi:10.1186/s13072-024-00533-x)
Supplement: Supplementary file 11 — Supplementary Material 11 [file 13072_2024_533_MOESM11_ESM.xlsx]

## Sheet: ESC_GO_Result_Table
ID	Description	GeneRatio	BgRatio	pvalue	p.adjust	qvalue	geneID	Count
GO:0007389	pattern specification process	55/585	493/28943	7.1827e-25	3.27028e-21	2.38466e-21	Egr2/Otx1/Lhx1/Hnf1b/Foxa1/Ptch1/Bmp1/Tbx1/Nkx2-5/T/Dmrt2/Lbx1/Ihh/Alx4/Hoxd9/Wt1/Pax7/Shh/Msx1/Cyp26b1/Dbx1/Irx3/Helt/Zic1/Gdf11/Nog/Hoxb2/Sp8/Tfap2a/Neurog1/Wnt5a/Wnt7b/Ripply3/Six2/Zeb1/Cyp26c1/Rfx3/Fgf8/Pax2/En1/Pax1/Foxa2/Dll4/Meis2/Pitx2/Lef1/Rnf220/Ctnnbip1/Smarcd3/Nkx3-2/Gsx2/Hoxa5/Emx1/Nr2f2/Smad6	55
GO:0003002	regionalization	46/585	389/28943	5.27321e-22	1.20045e-18	8.75353e-19	Egr2/Otx1/Lhx1/Hnf1b/Foxa1/Ptch1/Bmp1/Tbx1/Nkx2-5/T/Dmrt2/Alx4/Hoxd9/Wt1/Pax7/Shh/Msx1/Cyp26b1/Dbx1/Irx3/Helt/Gdf11/Nog/Hoxb2/Sp8/Neurog1/Wnt5a/Wnt7b/Six2/Cyp26c1/Fgf8/Pax2/En1/Pax1/Foxa2/Dll4/Pitx2/Lef1/Rnf220/Ctnnbip1/Smarcd3/Gsx2/Hoxa5/Emx1/Nr2f2/Smad6	46
GO:0048562	embryonic organ morphogenesis	42/585	333/28943	2.934e-21	4.45283e-18	3.24696e-18	Otx1/Lhx1/Slc9a3r1/Hnf1b/Foxf2/Col2a1/Myc/Tbx1/Runx2/Nkx2-5/T/Ndst1/Lbx1/Ihh/Alx4/Hoxd9/Pax5/Shh/Msx1/Gfi1/Dlx6/Sobp/Nog/Hoxb2/Ntn1/Mycn/Tfap2a/Neurog1/Fgf9/Wnt5a/Six2/Zeb1/Fgf8/Pax2/Itga8/Gnas/Tprn/Pitx2/Pdgfra/Nkx3-2/Hoxa5/Irx5	42
GO:0048705	skeletal system morphogenesis	37/585	261/28943	1.28599e-20	1.46378e-17	1.06737e-17	Lhx1/Rara/Wnt10b/Has2/Col2a1/Myc/Tbx1/Runx2/T/Ndst1/Ihh/Alx4/Hoxd9/Sp5/Col27a1/Pax5/Msx1/Cyp26b1/Hottip/Sgpl1/Nog/Hoxb2/Mycn/Tfap2a/Neurog1/Vegfa/Six2/Zeb1/Fgf8/Pax1/Gnas/Pdgfra/Nkx3-2/Hoxa5/Sox6/Irx5/Acp5	37
GO:0045165	cell fate commitment	39/585	298/28943	2.11774e-20	1.92841e-17	1.40618e-17	Rara/Hnf1b/Foxa1/Ptch1/Wnt10b/Dhh/Tbx1/Olig2/Runx2/Nkx2-5/T/Lbx1/Ihh/Lhx6/Wt1/Arhgef2/Neurog2/Tal1/Pax7/Shh/Gbx1/Gfi1/Ntf3/Cyp26b1/Dbx1/Onecut1/Neurog1/Wnt5a/Wnt7b/Six2/Fgf8/Pax2/Bcl2/Foxa2/Dll4/Ptf1a/Gsx2/Nr2f2/Sox6	39
GO:0048706	embryonic skeletal system development	27/585	147/28943	2.44238e-18	1.85336e-15	1.35145e-15	Lhx1/Col2a1/Tbx1/Runx2/T/Ndst1/Dmrt2/Ihh/Alx4/Hoxd9/Pax5/Pax7/Shh/Nog/Hoxb2/Mycn/Tfap2a/Fgf9/Wnt5a/Six2/Zeb1/Fgf8/Gnas/Pdgfra/Nkx3-2/Hoxa5/Irx5	27
GO:0048754	branching morphogenesis of an epithelial tube	29/585	191/28943	2.96301e-17	1.92723e-14	1.40532e-14	Hmga2/Lhx1/Hs3st3b1/Hnf1b/Foxa1/Ptch1/Myc/Tbx1/Ihh/Wt1/Shh/Phb2/Col4a1/Nog/Mycn/Wnt5a/Vegfa/Six2/Fgf8/Pax2/Bcl2/Foxa2/Dll4/Pitx2/Lef1/Ctnnbip1/Pdgfra/Hoxa5/Tmem59l	29
GO:0001655	urogenital system development	40/585	391/28943	4.79631e-17	2.7297e-14	1.99047e-14	Sim1/Lhx1/Rara/Hs3st3b1/Lif/Hnf1b/Foxa1/Adamts6/Ptch1/Myc/Kif26b/Wt1/Ampd2/Shh/Cux1/Pdgfa/Col4a1/Irx3/Gdf11/Stk11/Sgpl1/Nog/Esr2/Tfap2a/Wnt5a/Wnt7b/Vegfa/Six2/Dact2/Pten/Fgf8/Pax2/Epha4/Bcl2/Itga8/Nup160/Ctnnbip1/Pdgfra/Tmem59l/Smad6	40
GO:0061138	morphogenesis of a branching epithelium	31/585	229/28943	6.79571e-17	3.43787e-14	2.50686e-14	Hmga2/Lhx1/Hs3st3b1/Hnf1b/Foxa1/Ptch1/Myc/Tbx1/Ihh/Wt1/Shh/Pdgfa/Phb2/Col4a1/Nog/Llgl2/Mycn/Wnt5a/Vegfa/Six2/Fgf8/Pax2/Bcl2/Foxa2/Dll4/Pitx2/Lef1/Ctnnbip1/Pdgfra/Hoxa5/Tmem59l	31
GO:0060537	muscle tissue development	44/585	494/28943	2.25617e-16	1.02723e-13	7.49049e-14	Egr2/Rara/Sox15/Flnb/Col14a1/Wnt10b/Myc/Tbx1/Pkp2/Nkx2-5/T/Megf10/Ihh/Hoxd9/Wt1/Bcl9/Pax5/Pax7/Shh/Cyp26b1/Hottip/Ccnd2/Fadd/Irx3/Nog/Pmp22/Fgf9/Wnt5a/Myoz1/Vegfa/Pten/Fgf8/Bcl2/Itga8/Dll4/Pitx2/Lef1/Pdgfra/Vgll4/Igf2/Nr2f2/Tnni3/Sox6/Ephb1	44
GO:0060562	epithelial tube morphogenesis	39/585	397/28943	4.69374e-16	1.94278e-13	1.41666e-13	Hmga2/Lhx1/Rara/Hs3st3b1/Hnf1b/Foxa1/Ptch1/Myc/Tbx1/Nkx2-5/T/Lbx1/Sema4c/Kif26b/Ihh/Wt1/Shh/Phb2/Col4a1/Irx3/Nog/Ntn1/Mycn/Tfap2a/Wnt5a/Vegfa/Six2/Fgf8/Pax2/Epha4/Bcl2/Foxa2/Dll4/Pitx2/Lef1/Ctnnbip1/Pdgfra/Hoxa5/Tmem59l	39
GO:0090596	sensory organ morphogenesis	35/585	321/28943	6.4233e-16	2.43711e-13	1.77711e-13	Otx1/Lhx1/Slc9a3r1/Foxf2/Col2a1/Myc/Tbx1/Ihh/Shh/Msx1/Gfi1/Dlx6/Cyp26b1/Gdf11/Sobp/Nog/Ntn1/Tfap2a/Neurog1/Fgf9/Wnt5a/Vegfa/Six2/Zeb1/Fgf8/Pax2/Bcl2/Itga8/Fjx1/Ptf1a/Tprn/Pitx2/Nkx3-2/Irx5/Ephb1	35
GO:0001763	morphogenesis of a branching structure	31/585	249/28943	7.47915e-16	2.61943e-13	1.91006e-13	Hmga2/Lhx1/Hs3st3b1/Hnf1b/Foxa1/Ptch1/Myc/Tbx1/Ihh/Wt1/Shh/Pdgfa/Phb2/Col4a1/Nog/Llgl2/Mycn/Wnt5a/Vegfa/Six2/Fgf8/Pax2/Bcl2/Foxa2/Dll4/Pitx2/Lef1/Ctnnbip1/Pdgfra/Hoxa5/Tmem59l	31
GO:0072073	kidney epithelium development	25/585	155/28943	1.08749e-15	3.53669e-13	2.57891e-13	Sim1/Lhx1/Rara/Hs3st3b1/Lif/Hnf1b/Ptch1/Myc/Kif26b/Wt1/Ampd2/Shh/Irx3/Gdf11/Nog/Wnt7b/Vegfa/Six2/Fgf8/Pax2/Epha4/Bcl2/Ctnnbip1/Tmem59l/Smad6	25
GO:0072001	renal system development	36/585	348/28943	1.29242e-15	3.92293e-13	2.86056e-13	Sim1/Lhx1/Rara/Hs3st3b1/Lif/Hnf1b/Adamts6/Ptch1/Myc/Kif26b/Wt1/Ampd2/Shh/Cux1/Pdgfa/Col4a1/Irx3/Gdf11/Sgpl1/Nog/Tfap2a/Wnt5a/Wnt7b/Vegfa/Six2/Dact2/Fgf8/Pax2/Epha4/Bcl2/Itga8/Nup160/Ctnnbip1/Pdgfra/Tmem59l/Smad6	36
GO:0001822	kidney development	35/585	334/28943	2.18276e-15	6.21133e-13	4.52923e-13	Sim1/Lhx1/Rara/Hs3st3b1/Lif/Hnf1b/Adamts6/Ptch1/Myc/Kif26b/Wt1/Ampd2/Shh/Cux1/Pdgfa/Irx3/Gdf11/Sgpl1/Nog/Tfap2a/Wnt5a/Wnt7b/Vegfa/Six2/Dact2/Fgf8/Pax2/Epha4/Bcl2/Itga8/Nup160/Ctnnbip1/Pdgfra/Tmem59l/Smad6	35
GO:0043583	ear development	30/585	254/28943	9.26433e-15	2.48121e-12	1.80927e-12	Otx1/Slc9a3r1/Lrp10/Col2a1/Myc/Oc90/Tbx1/Shh/Cux1/Msx1/Gfi1/Dlx6/Sobp/Nog/Ntn1/Mycn/Tfap2a/Neurog1/Fgf9/Wnt5a/Six2/Zeb1/Atp8b1/Fgf8/Pax2/Epha4/Bcl2/Itga8/Tprn/Nkx3-2	30
GO:0001657	ureteric bud development	20/585	107/28943	4.38527e-14	1.10923e-11	8.08839e-12	Sim1/Lhx1/Rara/Hs3st3b1/Hnf1b/Ptch1/Myc/Kif26b/Wt1/Shh/Gdf11/Nog/Vegfa/Six2/Fgf8/Pax2/Bcl2/Ctnnbip1/Tmem59l/Smad6	20
GO:0007517	muscle organ development	35/585	371/28943	5.21193e-14	1.24894e-11	9.10715e-12	Egr2/Sox15/Lif/Flnb/Wnt10b/Myc/Tbx1/Pkp2/Nkx2-5/Megf10/Lbx1/Alx4/Hoxd9/Wt1/Bcl9/Pax5/Pax7/Shh/Msx1/Cyp26b1/Hottip/Nog/Pmp22/Neurog1/Wnt5a/Myoz1/Fgf8/Bcl2/Dll4/Pitx2/Lef1/Igf2/Nr2f2/Tnni3/Ephb1	35
GO:0048732	gland development	40/585	483/28943	6.02098e-14	1.37068e-11	9.99482e-12	Hmga2/Tnfaip3/Slc9a3r1/Hnf1b/Cdk5rap3/Foxa1/Ptch1/Clcn2/Tbx1/Nkx2-5/Nkx2-3/Hoxd9/Wt1/Shh/Msx1/Pdgfa/Phb2/Fadd/Armc5/Onecut1/Stk11/Nog/Ntn1/Esr2/Otp/Rreb1/Wnt5a/Vegfa/Pten/Fgf8/Bcl2/Pax1/Nr5a1/Ptf1a/Pitx2/Lef1/Pdgfra/Oas2/Hoxa5/Igf2	40
GO:0072163	mesonephric epithelium development	20/585	110/28943	7.61528e-14	1.57602e-11	1.14922e-11	Sim1/Lhx1/Rara/Hs3st3b1/Hnf1b/Ptch1/Myc/Kif26b/Wt1/Shh/Gdf11/Nog/Vegfa/Six2/Fgf8/Pax2/Bcl2/Ctnnbip1/Tmem59l/Smad6	20
GO:0072164	mesonephric tubule development	20/585	110/28943	7.61528e-14	1.57602e-11	1.14922e-11	Sim1/Lhx1/Rara/Hs3st3b1/Hnf1b/Ptch1/Myc/Kif26b/Wt1/Shh/Gdf11/Nog/Vegfa/Six2/Fgf8/Pax2/Bcl2/Ctnnbip1/Tmem59l/Smad6	20
GO:0061326	renal tubule development	20/585	111/28943	9.11637e-14	1.80464e-11	1.31593e-11	Lhx1/Hs3st3b1/Lif/Hnf1b/Ptch1/Myc/Kif26b/Wt1/Shh/Col4a1/Irx3/Nog/Wnt7b/Vegfa/Six2/Fgf8/Pax2/Bcl2/Ctnnbip1/Tmem59l	20
GO:0001823	mesonephros development	20/585	113/28943	1.29884e-13	2.41256e-11	1.75921e-11	Sim1/Lhx1/Rara/Hs3st3b1/Hnf1b/Ptch1/Myc/Kif26b/Wt1/Shh/Gdf11/Nog/Vegfa/Six2/Fgf8/Pax2/Bcl2/Ctnnbip1/Tmem59l/Smad6	20
GO:0042692	muscle cell differentiation	38/585	449/28943	1.32471e-13	2.41256e-11	1.75921e-11	Rara/Col14a1/Wnt10b/Myc/Tbx1/Nkx2-5/T/Megf10/Sema4c/Wt1/Bcl9/Shh/Msx1/Flnc/Ntf3/Cyp26b1/Hottip/Ccnd2/Stim1/Irx3/Pmp22/Fgf9/Myoz1/Wnt7b/Vegfa/Zeb1/Smarca2/Bcl2/Itga8/Pitx2/Pdgfra/Smarcd3/Syna/Cd9/Igf2/Sox6/Piezo1/Smad6	38
GO:0035270	endocrine system development	22/585	143/28943	1.55921e-13	2.60963e-11	1.90292e-11	Hmga2/Hnf1b/Tbx1/Nkx2-5/Wt1/Shh/Armc5/Onecut1/Gdf11/Nog/Otp/Wnt5a/Clu/Rfx3/Fgf8/Pax1/Nr5a1/Foxa2/Pitx2/Pdgfra/Nkx6-1/Hoxa5	22
GO:0072088	nephron epithelium morphogenesis	18/585	88/28943	1.59481e-13	2.60963e-11	1.90292e-11	Lhx1/Hs3st3b1/Lif/Hnf1b/Ptch1/Myc/Kif26b/Wt1/Shh/Irx3/Nog/Vegfa/Six2/Fgf8/Pax2/Bcl2/Ctnnbip1/Tmem59l	18
GO:0035107	appendage morphogenesis	24/585	175/28943	1.66218e-13	2.60963e-11	1.90292e-11	Ptch1/Col2a1/Runx2/Sall3/Ihh/Alx4/Hoxd9/Shh/Msx1/Dlx6/Cyp26b1/Hottip/B9d1/Nog/Sp8/Mycn/Tfap2a/Fgf9/Wnt5a/Fgf8/En1/Gnas/Pitx2/Lef1	24
GO:0035108	limb morphogenesis	24/585	175/28943	1.66218e-13	2.60963e-11	1.90292e-11	Ptch1/Col2a1/Runx2/Sall3/Ihh/Alx4/Hoxd9/Shh/Msx1/Dlx6/Cyp26b1/Hottip/B9d1/Nog/Sp8/Mycn/Tfap2a/Fgf9/Wnt5a/Fgf8/En1/Gnas/Pitx2/Lef1	24
GO:0042471	ear morphogenesis	22/585	144/28943	1.80614e-13	2.74112e-11	1.9988e-11	Otx1/Slc9a3r1/Col2a1/Myc/Tbx1/Msx1/Gfi1/Dlx6/Sobp/Nog/Ntn1/Tfap2a/Neurog1/Fgf9/Wnt5a/Six2/Zeb1/Fgf8/Pax2/Itga8/Tprn/Nkx3-2	22
GO:0072006	nephron development	23/585	161/28943	2.20769e-13	3.24246e-11	2.36437e-11	Lhx1/Hs3st3b1/Lif/Hnf1b/Ptch1/Myc/Kif26b/Wt1/Ampd2/Shh/Irx3/Nog/Tfap2a/Wnt7b/Vegfa/Six2/Fgf8/Pax2/Bcl2/Nup160/Ctnnbip1/Pdgfra/Tmem59l	23
GO:0072028	nephron morphogenesis	18/585	90/28943	2.40711e-13	3.42487e-11	2.49738e-11	Lhx1/Hs3st3b1/Lif/Hnf1b/Ptch1/Myc/Kif26b/Wt1/Shh/Irx3/Nog/Vegfa/Six2/Fgf8/Pax2/Bcl2/Ctnnbip1/Tmem59l	18
GO:0001656	metanephros development	18/585	91/28943	2.94501e-13	4.06323e-11	2.96286e-11	Lhx1/Lif/Hnf1b/Ptch1/Myc/Kif26b/Wt1/Shh/Pdgfa/Irx3/Gdf11/Tfap2a/Wnt7b/Six2/Pax2/Bcl2/Itga8/Pdgfra	18
GO:0072080	nephron tubule development	19/585	105/28943	3.50859e-13	4.67462e-11	3.40868e-11	Lhx1/Hs3st3b1/Lif/Hnf1b/Ptch1/Myc/Kif26b/Wt1/Shh/Irx3/Nog/Wnt7b/Vegfa/Six2/Fgf8/Pax2/Bcl2/Ctnnbip1/Tmem59l	19
GO:0061333	renal tubule morphogenesis	18/585	92/28943	3.59349e-13	4.67462e-11	3.40868e-11	Lhx1/Hs3st3b1/Hnf1b/Ptch1/Myc/Kif26b/Wt1/Shh/Col4a1/Irx3/Nog/Vegfa/Six2/Fgf8/Pax2/Bcl2/Ctnnbip1/Tmem59l	18
GO:0072009	nephron epithelium development	20/585	120/28943	4.23295e-13	5.3535e-11	3.90372e-11	Lhx1/Hs3st3b1/Lif/Hnf1b/Ptch1/Myc/Kif26b/Wt1/Ampd2/Shh/Irx3/Nog/Wnt7b/Vegfa/Six2/Fgf8/Pax2/Bcl2/Ctnnbip1/Tmem59l	20
GO:0009952	anterior/posterior pattern specification	27/585	236/28943	4.42755e-13	5.44828e-11	3.97283e-11	Otx1/Lhx1/Hnf1b/Tbx1/T/Dmrt2/Alx4/Hoxd9/Wt1/Shh/Msx1/Helt/Gdf11/Nog/Hoxb2/Neurog1/Wnt5a/Six2/Cyp26c1/Fgf8/En1/Pax1/Foxa2/Lef1/Ctnnbip1/Hoxa5/Nr2f2	27
GO:0060993	kidney morphogenesis	19/585	107/28943	5.00665e-13	5.99876e-11	4.37423e-11	Lhx1/Hs3st3b1/Lif/Hnf1b/Ptch1/Myc/Kif26b/Wt1/Shh/Irx3/Nog/Wnt7b/Vegfa/Six2/Fgf8/Pax2/Bcl2/Ctnnbip1/Tmem59l	19
GO:0048704	embryonic skeletal system morphogenesis	19/585	109/28943	7.0875e-13	8.2742e-11	6.03346e-11	Lhx1/Col2a1/Tbx1/Runx2/Ndst1/Alx4/Hoxd9/Pax5/Nog/Hoxb2/Mycn/Tfap2a/Six2/Zeb1/Fgf8/Gnas/Pdgfra/Hoxa5/Irx5	19
GO:0048736	appendage development	25/585	205/28943	7.76159e-13	8.61915e-11	6.28499e-11	Rara/Ptch1/Col2a1/Runx2/Sall3/Ihh/Alx4/Hoxd9/Shh/Msx1/Dlx6/Cyp26b1/Hottip/B9d1/Nog/Sp8/Mycn/Tfap2a/Fgf9/Wnt5a/Fgf8/En1/Gnas/Pitx2/Lef1	25
GO:0060173	limb development	25/585	205/28943	7.76159e-13	8.61915e-11	6.28499e-11	Rara/Ptch1/Col2a1/Runx2/Sall3/Ihh/Alx4/Hoxd9/Shh/Msx1/Dlx6/Cyp26b1/Hottip/B9d1/Nog/Sp8/Mycn/Tfap2a/Fgf9/Wnt5a/Fgf8/En1/Gnas/Pitx2/Lef1	25
GO:0021953	central nervous system neuron differentiation	25/585	210/28943	1.34031e-12	1.42822e-10	1.04144e-10	Lhx1/Ptch1/Olig2/Lbx1/Lhx6/Neurog2/Tal1/Pax7/Shh/Gbx1/Dbx1/Nfix/Lingo1/Tfap2a/Otp/Drd1/Pten/Fgf8/Epha4/Dll4/Lhx5/Gsx2/Nkx6-1/Emx1/Ephb1	25
GO:0072078	nephron tubule morphogenesis	17/585	86/28943	1.36471e-12	1.42822e-10	1.04144e-10	Lhx1/Hs3st3b1/Hnf1b/Ptch1/Myc/Kif26b/Wt1/Shh/Irx3/Nog/Vegfa/Six2/Fgf8/Pax2/Bcl2/Ctnnbip1/Tmem59l	17
GO:0030326	embryonic limb morphogenesis	21/585	143/28943	1.41683e-12	1.42822e-10	1.04144e-10	Ptch1/Runx2/Ihh/Alx4/Hoxd9/Shh/Msx1/Dlx6/Cyp26b1/B9d1/Nog/Sp8/Mycn/Tfap2a/Fgf9/Wnt5a/Fgf8/En1/Gnas/Pitx2/Lef1	21
GO:0035113	embryonic appendage morphogenesis	21/585	143/28943	1.41683e-12	1.42822e-10	1.04144e-10	Ptch1/Runx2/Ihh/Alx4/Hoxd9/Shh/Msx1/Dlx6/Cyp26b1/B9d1/Nog/Sp8/Mycn/Tfap2a/Fgf9/Wnt5a/Fgf8/En1/Gnas/Pitx2/Lef1	21
GO:0060675	ureteric bud morphogenesis	16/585	74/28943	1.44296e-12	1.42822e-10	1.04144e-10	Lhx1/Hs3st3b1/Hnf1b/Ptch1/Myc/Kif26b/Wt1/Shh/Nog/Vegfa/Six2/Fgf8/Pax2/Bcl2/Ctnnbip1/Tmem59l	16
GO:0072171	mesonephric tubule morphogenesis	16/585	78/28943	3.42452e-12	3.31741e-10	2.41902e-10	Lhx1/Hs3st3b1/Hnf1b/Ptch1/Myc/Kif26b/Wt1/Shh/Nog/Vegfa/Six2/Fgf8/Pax2/Bcl2/Ctnnbip1/Tmem59l	16
GO:0001658	branching involved in ureteric bud morphogenesis	15/585	67/28943	4.22049e-12	4.00331e-10	2.91917e-10	Lhx1/Hs3st3b1/Hnf1b/Ptch1/Myc/Wt1/Shh/Nog/Vegfa/Six2/Fgf8/Pax2/Bcl2/Ctnnbip1/Tmem59l	15
GO:0060485	mesenchyme development	29/585	304/28943	5.97384e-12	5.55079e-10	4.04758e-10	Hmga2/Foxa1/Has2/Myc/Tbx1/Nkx2-5/Sema4c/Flna/Wt1/Shh/Msx1/Nog/Tfap2a/Fgf9/Wnt5a/Wnt7b/Vegfa/Six2/Cyp26c1/Pten/Fgf8/Pax2/Epha4/Bcl2/Pax1/Foxa2/Pitx2/Lef1/Hoxa5	29
GO:0048839	inner ear development	24/585	221/28943	2.70947e-11	2.46724e-09	1.79909e-09	Otx1/Slc9a3r1/Lrp10/Col2a1/Oc90/Tbx1/Shh/Cux1/Gfi1/Dlx6/Sobp/Ntn1/Mycn/Tfap2a/Neurog1/Fgf9/Wnt5a/Zeb1/Atp8b1/Fgf8/Pax2/Epha4/Itga8/Tprn	24
GO:0048608	reproductive structure development	29/585	324/28943	2.84124e-11	2.51143e-09	1.83131e-09	Hmga2/Lhx1/Rara/Hnf1b/Foxa1/Foxf2/Dhh/Flna/Wt1/Shh/Tesc/Vgf/Jmjd1c/Stk11/Sgpl1/Nog/Esr2/Neurog1/Fgf9/Wnt5a/Vegfa/Pten/Fgf8/Bcl2/Nr5a1/Bcl2l1/Pdgfra/Nr2f2/Irx5	29
GO:0021510	spinal cord development	17/585	103/28943	2.86832e-11	2.51143e-09	1.83131e-09	Lhx1/Ptch1/Olig2/Lbx1/Tal1/Pax7/Shh/Gbx1/Dbx1/Zic1/Gdf11/Nog/Prrxl1/Dll4/Lhx5/Gsx2/Sox6	17
GO:0050678	regulation of epithelial cell proliferation	34/585	442/28943	3.63884e-11	3.12597e-09	2.27942e-09	Hmga2/Tnfaip3/Ptch1/Tinf2/Wnt10b/Has2/Myc/Tbx1/Runx2/Nkx2-5/Nkx2-3/Ihh/Shh/Dlx6/Phb2/Ccnd2/Marveld3/Stk11/Nog/Esr2/Mycn/Rreb1/Egr3/Fgf9/Wnt5a/Vegfa/Zeb1/Pten/Pax2/Apln/Dll4/Hoxa5/Igf2/Nr2f2	34
GO:0045664	regulation of neuron differentiation	25/585	244/28943	3.7339e-11	3.14823e-09	2.29566e-09	Rara/Foxa1/Sox21/Olig2/Bcl6/Nkx2-5/Alk/Lbx1/Adra2b/Arhgef2/Neurog2/Shh/Ntf3/Irx3/Gdf11/Mycn/Tfap2a/Neurog1/Zeb1/Pten/Bcl2/Foxa2/Dtx1/Nkx6-1/Zfp536	25
GO:0061458	reproductive system development	29/585	328/28943	3.82317e-11	3.16489e-09	2.30781e-09	Hmga2/Lhx1/Rara/Hnf1b/Foxa1/Foxf2/Dhh/Flna/Wt1/Shh/Tesc/Vgf/Jmjd1c/Stk11/Sgpl1/Nog/Esr2/Neurog1/Fgf9/Wnt5a/Vegfa/Pten/Fgf8/Bcl2/Nr5a1/Bcl2l1/Pdgfra/Nr2f2/Irx5	29
GO:0009953	dorsal/ventral pattern formation	17/585	107/28943	5.3762e-11	4.37104e-09	3.18732e-09	Lhx1/Foxa1/Ptch1/Bmp1/Pax7/Shh/Dbx1/Nog/Hoxb2/Sp8/Fgf8/En1/Foxa2/Dll4/Rnf220/Gsx2/Smad6	17
GO:0030900	forebrain development	32/585	407/28943	7.91829e-11	6.32491e-09	4.61205e-09	Hmga2/Otx1/Lhx1/Olig2/Alk/Sall3/Ndst1/Lhx6/Neurog2/Pax5/Shh/Msx1/Ulk4/Zic1/Nog/Tfap2a/Otp/Drd1/Top2b/Wnt5a/Wnt7b/Crtac1/Prkg1/Pten/Fgf8/Rtn4rl2/Pitx2/Lef1/Lhx5/Gsx2/Emx1/Nr2f2	32
GO:0071542	dopaminergic neuron differentiation	12/585	46/28943	8.64972e-11	6.79003e-09	4.95122e-09	Foxa1/Neurog2/Pax5/Shh/En2/Otp/Wnt5a/Vegfa/Fgf8/Pax2/En1/Foxa2	12
GO:0042063	gliogenesis	30/585	363/28943	9.29285e-11	7.17125e-09	5.2292e-09	Egr2/Hmga2/Lif/Atxn1/Myc/Olig2/Tal1/Shh/Hdac11/Ntf3/Nfix/Ulk4/Lingo1/Nog/Ntn1/Pmp22/Mycn/Drd1/Clu/Pten/Pax2/Epha4/Lef1/Gsx2/Dtx1/Nkx6-1/Cd9/Emx1/Sox6/Slc7a5	30
GO:0050767	regulation of neurogenesis	34/585	463/28943	1.26248e-10	9.58016e-09	6.98575e-09	Egr2/Hmga2/Lif/Atxn1/Myc/Olig2/Myo5b/Sema4c/Arhgef2/Shh/Cux1/Ntf3/Helt/Lingo1/Stk11/Nog/Ntn1/Mycn/Otp/Wnt5a/Wnt7b/Vegfa/Pten/Epha4/Pak3/Adnp/Dll4/Lef1/Macf1/Smarcd3/Gsx2/Nkx6-1/Slc7a5/Islr2	34
GO:0001708	cell fate specification	17/585	114/28943	1.51111e-10	1.12788e-08	8.22439e-09	Hnf1b/Foxa1/Ptch1/Dhh/Tbx1/Olig2/T/Ihh/Shh/Gfi1/Dbx1/Wnt5a/Six2/Pax2/Foxa2/Gsx2/Sox6	17
GO:0010001	glial cell differentiation	25/585	261/28943	1.59174e-10	1.16891e-08	8.52353e-09	Egr2/Hmga2/Lif/Olig2/Tal1/Shh/Hdac11/Ntf3/Nfix/Ulk4/Lingo1/Nog/Pmp22/Mycn/Drd1/Clu/Pten/Pax2/Epha4/Lef1/Gsx2/Dtx1/Nkx6-1/Emx1/Sox6	25
GO:0021515	cell differentiation in spinal cord	13/585	60/28943	1.78397e-10	1.28928e-08	9.40126e-09	Lhx1/Ptch1/Olig2/Lbx1/Tal1/Pax7/Shh/Gbx1/Dbx1/Dll4/Lhx5/Gsx2/Sox6	13
GO:0051146	striated muscle cell differentiation	28/585	334/28943	2.85119e-10	2.02835e-08	1.47905e-08	Rara/Col14a1/Wnt10b/Myc/Tbx1/Nkx2-5/T/Wt1/Bcl9/Shh/Msx1/Flnc/Cyp26b1/Hottip/Ccnd2/Stim1/Irx3/Pmp22/Myoz1/Vegfa/Bcl2/Pitx2/Pdgfra/Syna/Cd9/Igf2/Sox6/Piezo1	28
GO:0042472	inner ear morphogenesis	17/585	120/28943	3.45147e-10	2.41762e-08	1.76291e-08	Otx1/Slc9a3r1/Col2a1/Tbx1/Gfi1/Dlx6/Sobp/Ntn1/Tfap2a/Neurog1/Fgf9/Wnt5a/Zeb1/Fgf8/Pax2/Itga8/Tprn	17
GO:0007548	sex differentiation	27/585	317/28943	4.18155e-10	2.88464e-08	2.10345e-08	Hmga2/Lhx1/Rara/Hnf1b/Foxf2/Dhh/Dmrt2/Flna/Wt1/Shh/Tesc/Vgf/Jmjd1c/Sgpl1/Esr2/Neurog1/Mir124a-1hg/Fgf9/Wnt5a/Vegfa/Fgf8/Bcl2/Nr5a1/Bcl2l1/Pdgfra/Nr2f2/Irx5	27
GO:0007498	mesoderm development	17/585	122/28943	4.49492e-10	3.05453e-08	2.22733e-08	Hmga2/Lhx1/Tbx1/T/Tal1/Shh/Armc5/Irx3/Nog/Wnt5a/Vegfa/Six2/Fgf8/Pax2/Foxa2/Lef1/Macf1	17
GO:0055123	digestive system development	18/585	141/28943	5.97399e-10	3.99994e-08	2.91671e-08	Hnf1b/Foxf2/Nkx2-3/Ihh/Alx4/Shh/Pdgfa/Foxl1/Fgf9/Wnt5a/Six2/Bcl2/Ptf1a/Pitx2/Pdgfra/Nkx3-2/Hoxa5/Igf2	18
GO:0060349	bone morphogenesis	16/585	109/28943	6.66701e-10	4.39926e-08	3.20789e-08	Rara/Has2/Col2a1/Runx2/T/Ihh/Sp5/Col27a1/Msx1/Cyp26b1/Hottip/Tfap2a/Neurog1/Pax1/Gnas/Acp5	16
GO:0048663	neuron fate commitment	14/585	81/28943	8.56392e-10	5.57022e-08	4.06174e-08	Foxa1/Tbx1/Olig2/Lbx1/Ihh/Lhx6/Pax7/Shh/Gbx1/Dbx1/Foxa2/Dll4/Ptf1a/Gsx2	14
GO:0010463	mesenchymal cell proliferation	12/585	56/28943	1.03275e-09	6.62268e-08	4.82919e-08	Myc/Tbx1/Ihh/Shh/Msx1/Pdgfa/Mycn/Fgf9/Wnt5a/Six2/Zeb1/Ctnnbip1	12
GO:0010720	positive regulation of cell development	29/585	384/28943	1.56013e-09	9.86567e-08	7.19395e-08	Egr2/Lif/Atxn1/Has2/Myc/Olig2/Myo5b/Flna/Shh/Cux1/Cyp51/Ntf3/Stk11/Nog/Ntn1/Otp/Rreb1/Vegfa/Rfx3/Epha4/Bcl2/Pak3/Adnp/Macf1/Smarcd3/Gsx2/Nkx6-1/Slc7a5/Islr2	29
GO:0030902	hindbrain development	19/585	178/28943	4.24166e-09	2.64551e-07	1.92908e-07	Egr2/Otx1/Lhx1/Hnf1b/Sema4c/Flna/Shh/En2/Nfix/Nog/Hoxb2/Bcl2/En1/Foxa2/Ptf1a/Lef1/Lhx5/Gsx2/Ephb1	19
GO:0060538	skeletal muscle organ development	21/585	219/28943	4.57272e-09	2.81346e-07	2.05155e-07	Egr2/Flnb/Wnt10b/Myc/Tbx1/Megf10/Hoxd9/Wt1/Bcl9/Pax5/Pax7/Shh/Cyp26b1/Hottip/Pmp22/Myoz1/Bcl2/Pitx2/Igf2/Nr2f2/Ephb1	21
GO:0031016	pancreas development	14/585	93/28943	5.57867e-09	3.38663e-07	2.46949e-07	Hnf1b/Ihh/Shh/Onecut1/Gdf11/Wnt5a/Clu/Rfx3/Pax2/Foxa2/Ptf1a/Nkx3-2/Nkx6-1/Igf2	14
GO:0048762	mesenchymal cell differentiation	22/585	245/28943	6.65857e-09	3.95459e-07	2.88365e-07	Hmga2/Foxa1/Has2/Tbx1/Sema4c/Flna/Shh/Msx1/Nog/Tfap2a/Wnt5a/Vegfa/Six2/Cyp26c1/Pten/Fgf8/Pax2/Epha4/Bcl2/Foxa2/Pitx2/Lef1	22
GO:0060541	respiratory system development	23/585	267/28943	6.68798e-09	3.95459e-07	2.88365e-07	Hmga2/Rara/Lif/Foxa1/Atxn1/Clcn2/Wt1/Shh/Cux1/Pdgfa/Nog/Mycn/Fgf9/Wnt5a/Wnt7b/Vegfa/Fgf8/Hs6st1/Foxa2/Pitx2/Lef1/Pdgfra/Hoxa5	23
GO:0048565	digestive tract development	16/585	128/28943	7.32485e-09	4.26337e-07	3.10881e-07	Hnf1b/Foxf2/Nkx2-3/Ihh/Alx4/Shh/Pdgfa/Foxl1/Fgf9/Wnt5a/Six2/Bcl2/Pitx2/Pdgfra/Nkx3-2/Hoxa5	16
GO:0014706	striated muscle tissue development	24/585	291/28943	7.39746e-09	4.26337e-07	3.10881e-07	Rara/Sox15/Col14a1/Pkp2/Nkx2-5/T/Wt1/Shh/Ccnd2/Fadd/Irx3/Nog/Fgf9/Wnt5a/Vegfa/Pten/Fgf8/Dll4/Pitx2/Lef1/Pdgfra/Vgll4/Tnni3/Sox6	24
GO:0010464	regulation of mesenchymal cell proliferation	10/585	42/28943	8.67109e-09	4.93493e-07	3.5985e-07	Myc/Tbx1/Ihh/Shh/Pdgfa/Mycn/Fgf9/Wnt5a/Zeb1/Ctnnbip1	10
GO:0007409	axonogenesis	32/585	493/28943	9.06066e-09	5.09299e-07	3.71375e-07	Egr2/Unc5b/Lhx1/Nrn1/Ptch1/Myo5b/Sema4c/Neurog2/Shh/Crmp1/Gbx1/Ntf3/Evx1/Stk11/Nog/Ntn1/Pmp22/Top2b/Wnt5a/Prrxl1/Wnt7b/Vegfa/Pten/Fgf8/Epha4/Bcl2/Pak3/Adnp/Macf1/Nkx6-1/Islr2/Ephb1	32
GO:0007519	skeletal muscle tissue development	20/585	207/28943	9.3537e-09	5.19359e-07	3.78711e-07	Egr2/Flnb/Wnt10b/Myc/Tbx1/Megf10/Hoxd9/Bcl9/Pax5/Pax7/Shh/Cyp26b1/Hottip/Pmp22/Myoz1/Bcl2/Pitx2/Igf2/Nr2f2/Ephb1	20
GO:0048701	embryonic cranial skeleton morphogenesis	11/585	55/28943	1.12065e-08	6.14735e-07	4.48258e-07	Lhx1/Tbx1/Runx2/Ndst1/Pax5/Tfap2a/Six2/Fgf8/Gnas/Pdgfra/Irx5	11
GO:0009880	embryonic pattern specification	13/585	83/28943	1.19468e-08	6.39925e-07	4.66627e-07	Lhx1/Ptch1/Ihh/Wt1/Shh/Nog/Tfap2a/Neurog1/Wnt5a/Ripply3/Foxa2/Meis2/Smad6	13
GO:1904888	cranial skeletal system development	13/585	83/28943	1.19468e-08	6.39925e-07	4.66627e-07	Lhx1/Tbx1/Runx2/Ndst1/Pax5/Nog/Tfap2a/Neurog1/Six2/Fgf8/Gnas/Pdgfra/Irx5	13
GO:0050679	positive regulation of epithelial cell proliferation	21/585	232/28943	1.274e-08	6.70034e-07	4.88582e-07	Hmga2/Tnfaip3/Has2/Myc/Tbx1/Runx2/Nkx2-5/Ihh/Shh/Dlx6/Ccnd2/Nog/Mycn/Rreb1/Egr3/Fgf9/Wnt5a/Vegfa/Pax2/Apln/Igf2	21
GO:2000027	regulation of animal organ morphogenesis	16/585	133/28943	1.28032e-08	6.70034e-07	4.88582e-07	Lhx1/Tbx1/Runx2/Wt1/Shh/Msx1/Pdgfa/Phb2/Nog/Pax9/Wnt5a/Wnt7b/Vegfa/Six2/Fgf8/Pax2	16
GO:0001654	eye development	29/585	424/28943	1.44521e-08	7.47734e-07	5.4524e-07	Lhx1/Rara/Lif/Foxf2/Clcn2/Ihh/Wt1/Birc7/Shh/Col4a1/Gdf11/B9d1/Tfap2a/Fgf9/Crybg3/Vegfa/Zeb1/Pax2/Bcl2/Inhbb/Fjx1/Dll4/Meis2/Ptf1a/Pitx2/Pdgfra/Smarcd3/Irx5/Ephb1	29
GO:0061448	connective tissue development	24/585	302/28943	1.52045e-08	7.7782e-07	5.67178e-07	Hmga2/Rara/Foxa1/Bmp1/Col2a1/Runx2/Zfp516/Ihh/Wt1/Col27a1/Pax7/Msx1/Nog/Mycn/Fgf9/Wnt5a/Wnt7b/Six2/Zeb1/Foxa2/Gnas/Nkx3-2/Hoxa5/Sox6	24
GO:0150063	visual system development	29/585	427/28943	1.68767e-08	8.53774e-07	6.22563e-07	Lhx1/Rara/Lif/Foxf2/Clcn2/Ihh/Wt1/Birc7/Shh/Col4a1/Gdf11/B9d1/Tfap2a/Fgf9/Crybg3/Vegfa/Zeb1/Pax2/Bcl2/Inhbb/Fjx1/Dll4/Meis2/Ptf1a/Pitx2/Pdgfra/Smarcd3/Irx5/Ephb1	29
GO:0048638	regulation of developmental growth	28/585	402/28943	1.74058e-08	8.70862e-07	6.35023e-07	Hmga2/Sox15/Hnf1b/Ptch1/Col14a1/Nkx2-5/Cpne5/Myo5b/Sema4c/Wt1/Ccnd2/Sgpl1/Nog/Ntn1/Fgf9/Wnt5a/Myoz1/Vegfa/Pten/Fgf8/Bcl2/Adnp/Gnas/Macf1/Nkx6-1/Vgll4/Igf2/Islr2	28
GO:0060348	bone development	22/585	259/28943	1.83569e-08	9.08468e-07	6.62445e-07	Rara/Has2/Col2a1/Runx2/T/Ihh/Flna/Sp5/Col27a1/Tal1/Msx1/Pdgfa/Cyp26b1/Hottip/Tfap2a/Neurog1/Gp1bb/Fgf8/Pax1/Gnas/Pitx2/Acp5	22
GO:0051216	cartilage development	20/585	216/28943	1.92847e-08	9.44123e-07	6.88445e-07	Hmga2/Rara/Bmp1/Col2a1/Runx2/Ihh/Col27a1/Pax7/Msx1/Nog/Mycn/Fgf9/Wnt5a/Wnt7b/Six2/Zeb1/Gnas/Nkx3-2/Hoxa5/Sox6	20
GO:0003007	heart morphogenesis	23/585	283/28943	1.99923e-08	9.6835e-07	7.06111e-07	Ptch1/Has2/Col2a1/Tbx1/Pkp2/Nkx2-5/T/Lbx1/Ihh/Flna/Shh/Msx1/Nog/Tfap2a/Fgf9/Wnt5a/Vegfa/Fgf8/Dll4/Pitx2/Smarcd3/Tnni3/Smad6	23
GO:0048880	sensory system development	29/585	431/28943	2.07044e-08	9.92284e-07	7.23563e-07	Lhx1/Rara/Lif/Foxf2/Clcn2/Ihh/Wt1/Birc7/Shh/Col4a1/Gdf11/B9d1/Tfap2a/Fgf9/Crybg3/Vegfa/Zeb1/Pax2/Bcl2/Inhbb/Fjx1/Dll4/Meis2/Ptf1a/Pitx2/Pdgfra/Smarcd3/Irx5/Ephb1	29
GO:0001764	neuron migration	19/585	200/28943	2.88185e-08	1.36678e-06	9.96641e-07	Lhx1/Flna/Lhx6/Barhl1/Arhgef2/Neurog2/Evx1/Ulk4/Ntn1/Esr2/Drd1/Top2b/Prrxl1/Vegfa/Prkg1/Pitx2/Nkx6-1/Nr2f2/Ccr4	19
GO:0035137	hindlimb morphogenesis	10/585	48/28943	3.45669e-08	1.62251e-06	1.18311e-06	Ptch1/Sall3/Alx4/Hoxd9/Shh/Msx1/Hottip/Fgf8/Gnas/Pitx2	10
GO:0007224	smoothened signaling pathway	17/585	162/28943	3.56832e-08	1.65781e-06	1.20886e-06	Foxa1/Ptch1/Wnt10b/Dhh/Runx2/Sall3/Ndst1/Pkd2l1/Ihh/Shh/Zic1/B9d1/Nog/Fgf9/Wnt7b/Foxa2/Nkx6-1	17
GO:0002065	columnar/cuboidal epithelial cell differentiation	16/585	146/28943	4.87643e-08	2.24267e-06	1.63533e-06	Rara/Foxa1/Clcn2/Tbx1/Onecut1/Gdf11/B9d1/Otp/Wnt5a/Rfx3/Fgf8/Lef1/Nkx3-2/Nkx6-1/Hoxa5/Emx1	16
GO:0048806	genitalia development	10/585	50/28943	5.23535e-08	2.38365e-06	1.73813e-06	Lhx1/Hnf1b/Foxf2/Wt1/Shh/Esr2/Neurog1/Wnt5a/Fgf8/Pdgfra	10
GO:0050769	positive regulation of neurogenesis	23/585	305/28943	7.92467e-08	3.57238e-06	2.60494e-06	Egr2/Lif/Atxn1/Myc/Olig2/Myo5b/Shh/Cux1/Ntf3/Stk11/Nog/Ntn1/Otp/Vegfa/Epha4/Pak3/Adnp/Macf1/Smarcd3/Gsx2/Nkx6-1/Slc7a5/Islr2	23
GO:0030324	lung development	20/585	236/28943	8.43866e-08	3.76679e-06	2.7467e-06	Hmga2/Lif/Foxa1/Atxn1/Clcn2/Shh/Cux1/Pdgfa/Nog/Mycn/Fgf9/Wnt5a/Wnt7b/Vegfa/Fgf8/Hs6st1/Foxa2/Pitx2/Pdgfra/Hoxa5	20
GO:0046661	male sex differentiation	17/585	172/28943	8.64041e-08	3.8194e-06	2.78506e-06	Hmga2/Rara/Dhh/Flna/Wt1/Shh/Tesc/Jmjd1c/Sgpl1/Esr2/Fgf9/Wnt5a/Fgf8/Bcl2/Nr5a1/Bcl2l1/Pdgfra	17
GO:0030323	respiratory tube development	20/585	239/28943	1.03818e-07	4.54504e-06	3.3142e-06	Hmga2/Lif/Foxa1/Atxn1/Clcn2/Shh/Cux1/Pdgfa/Nog/Mycn/Fgf9/Wnt5a/Wnt7b/Vegfa/Fgf8/Hs6st1/Foxa2/Pitx2/Pdgfra/Hoxa5	20
GO:0021602	cranial nerve morphogenesis	8/585	30/28943	1.05026e-07	4.55415e-06	3.32084e-06	Egr2/Tbx1/Hoxb2/Tfap2a/Neurog1/Atp8b1/Pax2/Ephb1	8
GO:0014013	regulation of gliogenesis	15/585	135/28943	1.06214e-07	4.56221e-06	3.32671e-06	Egr2/Hmga2/Lif/Atxn1/Myc/Olig2/Shh/Ntf3/Lingo1/Nog/Ntn1/Mycn/Gsx2/Nkx6-1/Slc7a5	15
GO:0021545	cranial nerve development	10/585	54/28943	1.13432e-07	4.82668e-06	3.51957e-06	Egr2/Tbx1/Hoxb2/Tfap2a/Neurog1/Prrxl1/Atp8b1/Pax2/Cngb1/Ephb1	10
GO:0008406	gonad development	20/585	241/28943	1.18972e-07	5.01557e-06	3.6573e-06	Hmga2/Rara/Dhh/Flna/Wt1/Tesc/Vgf/Jmjd1c/Sgpl1/Esr2/Fgf9/Wnt5a/Vegfa/Fgf8/Bcl2/Nr5a1/Bcl2l1/Pdgfra/Nr2f2/Irx5	20
GO:0060425	lung morphogenesis	11/585	69/28943	1.32292e-07	5.52593e-06	4.02945e-06	Hmga2/Lif/Foxa1/Shh/Nog/Wnt7b/Fgf8/Foxa2/Pitx2/Pdgfra/Hoxa5	11
GO:0045666	positive regulation of neuron differentiation	14/585	119/28943	1.3752e-07	5.6921e-06	4.15062e-06	Rara/Foxa1/Bcl6/Nkx2-5/Adra2b/Arhgef2/Neurog2/Shh/Irx3/Neurog1/Zeb1/Pten/Foxa2/Nkx6-1	14
GO:0001667	ameboidal-type cell migration	29/585	471/28943	1.39139e-07	5.70722e-06	4.16165e-06	Slc9a3r1/Lgals8/Ptp4a3/Has2/Tbx1/T/Sema4c/Shh/Gadd45a/Marveld3/Bag4/Amotl2/Sgpl1/Pmp22/Tfap2a/Rreb1/Egr3/Wnt5a/Vegfa/Pten/Fgf8/Pak3/Dll4/Prr5l/Pitx2/Macf1/Igf2/Prcp/Nr2f2	29
GO:0060021	roof of mouth development	13/585	102/28943	1.48857e-07	6.05131e-06	4.41255e-06	Foxf2/Col2a1/Tbx1/Alx4/Shh/Msx1/Dlx6/Gdf11/Sgpl1/Tfap2a/Wnt5a/Lef1/Pdgfra	13
GO:0045137	development of primary sexual characteristics	20/585	245/28943	1.55545e-07	6.26724e-06	4.57001e-06	Hmga2/Rara/Dhh/Flna/Wt1/Tesc/Vgf/Jmjd1c/Sgpl1/Esr2/Fgf9/Wnt5a/Vegfa/Fgf8/Bcl2/Nr5a1/Bcl2l1/Pdgfra/Nr2f2/Irx5	20
GO:0014015	positive regulation of gliogenesis	12/585	86/28943	1.63047e-07	6.51188e-06	4.7484e-06	Egr2/Lif/Atxn1/Myc/Olig2/Shh/Ntf3/Nog/Ntn1/Gsx2/Nkx6-1/Slc7a5	12
GO:0048738	cardiac muscle tissue development	21/585	271/28943	1.84083e-07	7.28807e-06	5.31438e-06	Rara/Col14a1/Pkp2/Nkx2-5/T/Wt1/Ccnd2/Fadd/Irx3/Nog/Fgf9/Wnt5a/Vegfa/Pten/Fgf8/Dll4/Pitx2/Pdgfra/Vgll4/Tnni3/Sox6	21
GO:0008584	male gonad development	15/585	141/28943	1.89085e-07	7.42159e-06	5.41175e-06	Hmga2/Rara/Dhh/Flna/Wt1/Tesc/Jmjd1c/Sgpl1/Esr2/Fgf9/Wnt5a/Bcl2/Nr5a1/Bcl2l1/Pdgfra	15
GO:0016055	Wnt signaling pathway	28/585	451/28943	1.93032e-07	7.51176e-06	5.4775e-06	Hmga2/Tnfaip3/Rnf43/Slc9a3r1/Hnf1b/Grb10/Wnt10b/Myc/Nkx2-5/Tle4/Bcl9/Shh/Foxl1/Wdr61/Amotl2/Stk11/Nog/Sost/Fgf9/Wnt5a/Wnt7b/Pten/Pitx2/Lef1/Rnf220/Macf1/Ctnnbip1/Vgll4	28
GO:0046546	development of primary male sexual characteristics	15/585	142/28943	2.07538e-07	8.00781e-06	5.83921e-06	Hmga2/Rara/Dhh/Flna/Wt1/Tesc/Jmjd1c/Sgpl1/Esr2/Fgf9/Wnt5a/Bcl2/Nr5a1/Bcl2l1/Pdgfra	15
GO:0198738	cell-cell signaling by wnt	28/585	453/28943	2.11245e-07	8.0439e-06	5.86553e-06	Hmga2/Tnfaip3/Rnf43/Slc9a3r1/Hnf1b/Grb10/Wnt10b/Myc/Nkx2-5/Tle4/Bcl9/Shh/Foxl1/Wdr61/Amotl2/Stk11/Nog/Sost/Fgf9/Wnt5a/Wnt7b/Pten/Pitx2/Lef1/Rnf220/Macf1/Ctnnbip1/Vgll4	28
GO:0001503	ossification	27/585	426/28943	2.12007e-07	8.0439e-06	5.86553e-06	Egr2/Igfbp3/Sirt7/Ptch1/Bmp1/Wnt10b/Col2a1/Dhh/Nfe2/Runx2/Ihh/Slc24a3/Shh/Nog/Sost/Tfap2a/Fgf9/Wnt5a/Wnt7b/Vegfa/Six2/Bcl2/Gnas/Ctnnbip1/Igf2/Nell1/Smad6	27
GO:0001704	formation of primary germ layer	13/585	106/28943	2.35294e-07	8.81436e-06	6.42734e-06	Hmga2/Lhx1/Hnf1b/T/Tal1/Armc5/Nog/Wnt5a/Six2/Pax2/Foxa2/Lef1/Macf1	13
GO:0048566	embryonic digestive tract development	8/585	33/28943	2.36185e-07	8.81436e-06	6.42734e-06	Hnf1b/Foxf2/Ihh/Shh/Fgf9/Six2/Pitx2/Pdgfra	8
GO:1905330	regulation of morphogenesis of an epithelium	11/585	73/28943	2.39963e-07	8.88254e-06	6.47705e-06	Lhx1/Lif/Shh/Pdgfa/Phb2/Nog/Wnt5a/Vegfa/Six2/Pax2/Pdgfra	11
GO:0043010	camera-type eye development	25/585	376/28943	2.44742e-07	8.93781e-06	6.51735e-06	Lhx1/Rara/Lif/Foxf2/Clcn2/Ihh/Wt1/Birc7/Shh/Col4a1/Gdf11/B9d1/Tfap2a/Crybg3/Vegfa/Zeb1/Pax2/Fjx1/Dll4/Ptf1a/Pitx2/Pdgfra/Smarcd3/Irx5/Ephb1	25
GO:0001569	branching involved in blood vessel morphogenesis	9/585	45/28943	2.45382e-07	8.93781e-06	6.51735e-06	Tbx1/Ihh/Shh/Col4a1/Vegfa/Fgf8/Dll4/Pitx2/Lef1	9
GO:2001053	regulation of mesenchymal cell apoptotic process	6/585	15/28943	2.84844e-07	1.02928e-05	7.50541e-06	Hnf1b/Tbx1/Wt1/Shh/Msx1/Pax2	6
GO:0002053	positive regulation of mesenchymal cell proliferation	8/585	34/28943	3.03411e-07	1.08774e-05	7.93169e-06	Myc/Tbx1/Ihh/Shh/Pdgfa/Mycn/Fgf9/Wnt5a	8
GO:0048863	stem cell differentiation	21/585	282/28943	3.5671e-07	1.26883e-05	9.25217e-06	Lif/Hnf1b/Foxa1/Sox21/Tbx1/Runx2/Nkx2-5/Sema4c/Tal1/Shh/Msx1/Setd6/Nog/Tfap2a/Wnt7b/Cyp26c1/Pax2/Bcl2/Pitx2/Pdgfra/Sox6	21
GO:0060323	head morphogenesis	9/585	47/28943	3.64003e-07	1.28473e-05	9.36813e-06	Tbx1/Ihh/Msx1/Sgpl1/Nog/Pax9/Tfap2a/Lef1/Pdgfra	9
GO:0007411	axon guidance	20/585	259/28943	3.80272e-07	1.33183e-05	9.71156e-06	Egr2/Unc5b/Lhx1/Ptch1/Sema4c/Neurog2/Shh/Crmp1/Gbx1/Ntf3/Evx1/Nog/Ntn1/Wnt5a/Prrxl1/Wnt7b/Vegfa/Fgf8/Epha4/Ephb1	20
GO:0097485	neuron projection guidance	20/585	260/28943	4.04335e-07	1.4053e-05	1.02473e-05	Egr2/Unc5b/Lhx1/Ptch1/Sema4c/Neurog2/Shh/Crmp1/Gbx1/Ntf3/Evx1/Nog/Ntn1/Wnt5a/Prrxl1/Wnt7b/Vegfa/Fgf8/Epha4/Ephb1	20
GO:0090183	regulation of kidney development	8/585	36/28943	4.88012e-07	1.68327e-05	1.22742e-05	Lhx1/Hnf1b/Myc/Wt1/Nog/Vegfa/Six2/Pax2	8
GO:0045685	regulation of glial cell differentiation	12/585	95/28943	4.94252e-07	1.69198e-05	1.23377e-05	Egr2/Hmga2/Lif/Olig2/Shh/Ntf3/Lingo1/Nog/Mycn/Epha4/Gsx2/Nkx6-1	12
GO:0010171	body morphogenesis	10/585	63/28943	5.14662e-07	1.73575e-05	1.26569e-05	Tbx1/Ihh/Msx1/Sgpl1/Nog/Pax9/Tfap2a/Gnas/Lef1/Pdgfra	10
GO:0060324	face development	10/585	63/28943	5.14662e-07	1.73575e-05	1.26569e-05	Rara/Tbx1/Msx1/Sgpl1/Nog/Pax9/Tfap2a/Wnt5a/Lef1/Pdgfra	10
GO:0030901	midbrain development	9/585	49/28943	5.29436e-07	1.77244e-05	1.29245e-05	Otx1/Ndst1/Tfap2d/Barhl1/Shh/Msx1/En2/Wnt5a/En1	9
GO:0051962	positive regulation of nervous system development	24/585	366/28943	5.4536e-07	1.81243e-05	1.3216e-05	Egr2/Lif/Atxn1/Myc/Olig2/Myo5b/Shh/Cux1/Ntf3/Stk11/Nog/Ntn1/Otp/Vegfa/Epha4/Pak3/Adnp/Macf1/Smarcd3/Gsx2/Nkx6-1/Slc7a5/Islr2/Ephb1	24
GO:0031099	regeneration	15/585	155/28943	6.48721e-07	2.14031e-05	1.56069e-05	Sox15/Scarf1/Lif/Wnt10b/Flna/Bcl9/Pax7/Myoz1/Pten/Epha4/Bcl2/Apoa2/Rtn4rl2/Ninj2/Cd9	15
GO:0097152	mesenchymal cell apoptotic process	6/585	17/28943	6.80465e-07	2.22889e-05	1.62528e-05	Hnf1b/Tbx1/Wt1/Shh/Msx1/Pax2	6
GO:0002064	epithelial cell development	19/585	245/28943	6.94486e-07	2.25857e-05	1.64692e-05	Rara/Foxa1/Flnb/Ihh/Flna/Wt1/Ampd2/Hapln2/Onecut1/Gdf11/Jmjd1c/Esr2/Tfap2a/Wnt5a/Vegfa/Dact2/Rfx3/Nkx3-2/Hoxa5	19
GO:0051145	smooth muscle cell differentiation	11/585	81/28943	7.0668e-07	2.28192e-05	1.66395e-05	Shh/Ntf3/Fgf9/Wnt7b/Vegfa/Zeb1/Smarca2/Itga8/Pitx2/Smarcd3/Smad6	11
GO:1901214	regulation of neuron death	25/585	399/28943	7.35759e-07	2.35909e-05	1.72023e-05	Tmem259/Unc5b/Foxq1/Nrbp2/Cd200r1/Tfap2d/Barhl1/Shh/En2/Ntf3/Gpr75/Esr2/Tfap2a/Wnt5a/Clu/Vegfa/Fgf8/Bcl2/En1/Pak3/Adnp/Bcl2l1/Trim2/Ephb1/Mtnr1b	25
GO:0072210	metanephric nephron development	8/585	38/28943	7.6112e-07	2.42334e-05	1.76708e-05	Lhx1/Lif/Kif26b/Wt1/Tfap2a/Six2/Pax2/Pdgfra	8
GO:0060688	regulation of morphogenesis of a branching structure	10/585	66/28943	8.04699e-07	2.5443e-05	1.85528e-05	Lhx1/Shh/Pdgfa/Phb2/Nog/Wnt5a/Vegfa/Six2/Pax2/Pdgfra	10
GO:0035282	segmentation	13/585	118/28943	8.24903e-07	2.59019e-05	1.88874e-05	Egr2/Lhx1/T/Dmrt2/Wt1/Shh/Irx3/Nog/Neurog1/Wnt5a/Pax1/Foxa2/Lef1	13
GO:0003338	metanephros morphogenesis	7/585	27/28943	8.31002e-07	2.59147e-05	1.88968e-05	Lhx1/Lif/Kif26b/Wt1/Wnt7b/Six2/Pax2	7
GO:0071695	anatomical structure maturation	21/585	299/28943	9.27672e-07	2.85766e-05	2.08378e-05	L3mbtl3/Scarf1/Foxa1/Wnt10b/Runx2/Ihh/Lhx6/Neurog2/Tal1/Pou2f2/Gdf11/Pmp22/Esr2/Wnt5a/Vegfa/Rfx3/Pax2/Bcl2/Hoxa5/Irx5/Cngb1	21
GO:0001707	mesoderm formation	10/585	67/28943	9.28913e-07	2.85766e-05	2.08378e-05	Hmga2/T/Tal1/Armc5/Nog/Wnt5a/Six2/Pax2/Lef1/Macf1	10
GO:0007369	gastrulation	16/585	183/28943	1.08766e-06	3.32358e-05	2.42352e-05	Hmga2/Tnfaip3/Lhx1/Hnf1b/T/Tal1/Armc5/Nog/Wnt5a/Six2/Fgf8/Pax2/Apln/Foxa2/Lef1/Macf1	16
GO:0061351	neural precursor cell proliferation	17/585	206/28943	1.13211e-06	3.43635e-05	2.50575e-05	Hmga2/Lhx1/Flna/Arhgef2/Shh/Nog/Otp/Wnt5a/Wnt7b/Vegfa/Fgf8/Dll4/Lef1/Lhx5/Smarcd3/Emx1/Ephb1	17
GO:0021700	developmental maturation	23/585	355/28943	1.15217e-06	3.47407e-05	2.53326e-05	L3mbtl3/Scarf1/Foxa1/Wnt10b/Runx2/Ihh/Lhx6/Neurog2/Tal1/Pou2f2/Gdf11/Pmp22/Esr2/Wnt5a/Vegfa/Rfx3/Pten/Pax2/Bcl2/Igsf21/Hoxa5/Irx5/Cngb1	23
GO:0014902	myotube differentiation	14/585	143/28943	1.32734e-06	3.97591e-05	2.89919e-05	Wnt10b/Myc/Tbx1/Nkx2-5/Bcl9/Shh/Cyp26b1/Hottip/Stim1/Pmp22/Bcl2/Syna/Cd9/Piezo1	14
GO:0022407	regulation of cell-cell adhesion	28/585	497/28943	1.33753e-06	3.98025e-05	2.90235e-05	Tnfaip3/Rara/Gtpbp4/Lgals8/Ccl28/Wnt10b/Has2/Bcl6/Megf10/Kif26b/Ihh/Shh/Fadd/Adam19/Egr3/Wnt5a/Vegfa/Arid1b/Prkg1/Smarca2/Pten/Lef1/Smarcd3/Dtx1/Cd9/Igf2/Piezo1/St3gal4	28
GO:0060325	face morphogenesis	8/585	41/28943	1.40989e-06	4.16832e-05	3.0395e-05	Tbx1/Msx1/Sgpl1/Nog/Pax9/Tfap2a/Lef1/Pdgfra	8
GO:0048546	digestive tract morphogenesis	9/585	55/28943	1.47125e-06	4.32168e-05	3.15132e-05	Hnf1b/Nkx2-3/Ihh/Shh/Wnt5a/Six2/Bcl2/Pitx2/Pdgfra	9
GO:0048332	mesoderm morphogenesis	10/585	71/28943	1.60882e-06	4.69548e-05	3.4239e-05	Hmga2/T/Tal1/Armc5/Nog/Wnt5a/Six2/Pax2/Lef1/Macf1	10
GO:0021675	nerve development	11/585	88/28943	1.64233e-06	4.76275e-05	3.47295e-05	Egr2/Tbx1/Ntf3/Hoxb2/Tfap2a/Neurog1/Prrxl1/Atp8b1/Pax2/Cngb1/Ephb1	11
GO:0070997	neuron death	26/585	450/28943	2.01021e-06	5.75892e-05	4.19934e-05	Tmem259/Unc5b/Foxq1/Nrbp2/Cd200r1/Tfap2d/Barhl1/Shh/En2/Ntf3/Fadd/Gpr75/Esr2/Tfap2a/Wnt5a/Clu/Vegfa/Fgf8/Bcl2/En1/Pak3/Adnp/Bcl2l1/Trim2/Ephb1/Mtnr1b	26
GO:0021516	dorsal spinal cord development	6/585	20/28943	2.02378e-06	5.75892e-05	4.19934e-05	Lhx1/Tal1/Pax7/Prrxl1/Lhx5/Gsx2	6
GO:0048557	embryonic digestive tract morphogenesis	6/585	20/28943	2.02378e-06	5.75892e-05	4.19934e-05	Hnf1b/Ihh/Shh/Six2/Pitx2/Pdgfra	6
GO:0042476	odontogenesis	13/585	129/28943	2.28092e-06	6.45032e-05	4.70351e-05	Tbx1/Runx2/Nkx2-3/Shh/Msx1/Stim1/Pax9/Tfap2a/Wnt7b/Fgf8/Pitx2/Lef1/Pdgfra	13
GO:2001054	negative regulation of mesenchymal cell apoptotic process	5/585	12/28943	2.33539e-06	6.56361e-05	4.78611e-05	Hnf1b/Tbx1/Wt1/Shh/Pax2	5
GO:1901215	negative regulation of neuron death	19/585	267/28943	2.50798e-06	7.00543e-05	5.10828e-05	Tmem259/Unc5b/Foxq1/Nrbp2/Cd200r1/Tfap2d/Barhl1/Shh/En2/Ntf3/Esr2/Tfap2a/Vegfa/Fgf8/Bcl2/En1/Adnp/Bcl2l1/Mtnr1b	19
GO:0030111	regulation of Wnt signaling pathway	21/585	319/28943	2.6035e-06	7.2279e-05	5.27051e-05	Hmga2/Tnfaip3/Rnf43/Slc9a3r1/Hnf1b/Grb10/Wnt10b/Nkx2-5/Tle4/Shh/Foxl1/Stk11/Nog/Sost/Fgf9/Wnt5a/Lef1/Rnf220/Macf1/Ctnnbip1/Vgll4	21
GO:0048469	cell maturation	17/585	221/28943	2.96711e-06	8.18742e-05	5.97018e-05	L3mbtl3/Scarf1/Foxa1/Runx2/Ihh/Lhx6/Neurog2/Tal1/Pou2f2/Gdf11/Pmp22/Esr2/Vegfa/Rfx3/Bcl2/Hoxa5/Irx5	17
GO:0035136	forelimb morphogenesis	8/585	46/28943	3.5232e-06	9.61783e-05	7.01322e-05	Runx2/Sall3/Alx4/Hoxd9/Shh/Msx1/Tfap2a/En1	8
GO:0008589	regulation of smoothened signaling pathway	11/585	95/28943	3.52774e-06	9.61783e-05	7.01322e-05	Foxa1/Ptch1/Runx2/Sall3/Ndst1/Ihh/Shh/Zic1/Fgf9/Wnt7b/Foxa2	11
GO:0042060	wound healing	23/585	380/28943	3.62412e-06	9.8218e-05	7.16195e-05	Chmp7/Anxa8/Entpd1/Adra2a/Flna/Adra2b/Shh/Pdgfa/Nog/Rreb1/Wnt5a/Myoz1/Gp1bb/Vegfa/Prkg1/Pten/Foxa2/Gnas/Macf1/Pdgfra/Cd9/Prcp/St3gal4	23
GO:0030217	T cell differentiation	21/585	326/28943	3.65709e-06	9.8525e-05	7.18434e-05	Rara/Wnt10b/Bcl6/Runx2/Nkx2-3/Ihh/Shh/Cyp26b1/Fadd/Armc5/Stk11/Egr3/Arid1b/Zeb1/Smarca2/Bcl2/Pax1/Dll4/Lef1/Smarcd3/Dtx1	21
GO:0021527	spinal cord association neuron differentiation	5/585	13/28943	3.73183e-06	9.99472e-05	7.28805e-05	Lhx1/Tal1/Pax7/Lhx5/Gsx2	5
GO:0072273	metanephric nephron morphogenesis	6/585	22/28943	3.76394e-06	0.000100066	7.29667e-05	Lhx1/Lif/Kif26b/Wt1/Six2/Pax2	6
GO:0001649	osteoblast differentiation	17/585	225/28943	3.7802e-06	0.000100066	7.29667e-05	Igfbp3/Sirt7/Ptch1/Wnt10b/Dhh/Runx2/Ihh/Shh/Nog/Fgf9/Wnt7b/Vegfa/Gnas/Ctnnbip1/Igf2/Nell1/Smad6	17
GO:0008202	steroid metabolic process	22/585	354/28943	3.85385e-06	0.000101425	7.39583e-05	Dhh/Clcn2/Lmf1/Atp1a1/Shh/Cyp51/Gfi1/Cyp26b1/Armc5/Sult2b1/Hsd17b6/Sgpl1/Pmp22/Sqle/Atp8b1/Cyp26c1/Apoa2/Foxa2/Pdgfra/Igf2/Lipc/Cyp11a1	22
GO:0061053	somite development	11/585	96/28943	3.91249e-06	0.000102377	7.46522e-05	Lhx1/Ptch1/T/Dmrt2/Ihh/Shh/Nog/Wnt5a/Pax1/Foxa2/Lef1	11
GO:0022612	gland morphogenesis	14/585	157/28943	4.0278e-06	0.000104196	7.5979e-05	Tnfaip3/Slc9a3r1/Foxa1/Ptch1/Nkx2-3/Shh/Pdgfa/Phb2/Nog/Ntn1/Esr2/Wnt5a/Fgf8/Bcl2	14
GO:0051147	regulation of muscle cell differentiation	14/585	157/28943	4.0278e-06	0.000104196	7.5979e-05	Tbx1/Nkx2-5/Megf10/Shh/Msx1/Cyp26b1/Ccnd2/Fgf9/Zeb1/Bcl2/Smarcd3/Igf2/Sox6/Piezo1	14
GO:0043586	tongue development	6/585	24/28943	6.56025e-06	0.00016875	0.000123051	Wnt10b/Tbx1/Nkx2-5/Shh/Cyp26b1/Lef1	6
GO:0035115	embryonic forelimb morphogenesis	7/585	36/28943	6.67203e-06	0.000170662	0.000124445	Runx2/Alx4/Hoxd9/Shh/Msx1/Tfap2a/En1	7
GO:0008544	epidermis development	22/585	367/28943	6.84493e-06	0.000174106	0.000126956	Slc9a3r1/Foxq1/Ptch1/Sox21/Flnb/Wnt10b/Alx4/Shh/Cux1/Gfi1/Pdgfa/Ntf3/Cyp26b1/Klk14/Sult2b1/Atp2c1/Mycn/Tfap2a/Wnt5a/Bcl2/Gnas/Tprn	22
GO:0021532	neural tube patterning	8/585	51/28943	7.86824e-06	0.000199023	0.000145125	Foxa1/Ptch1/Pax7/Shh/Fgf8/En1/Foxa2/Rnf220	8
GO:0072074	kidney mesenchyme development	5/585	15/28943	8.42028e-06	0.000210646	0.000153601	Myc/Wt1/Shh/Six2/Pax2	5
GO:0072283	metanephric renal vesicle morphogenesis	5/585	15/28943	8.42028e-06	0.000210646	0.000153601	Lhx1/Lif/Kif26b/Six2/Pax2	5
GO:0030178	negative regulation of Wnt signaling pathway	14/585	168/28943	8.83735e-06	0.000219871	0.000160328	Hmga2/Rnf43/Slc9a3r1/Grb10/Nkx2-5/Tle4/Shh/Stk11/Nog/Sost/Fgf9/Wnt5a/Ctnnbip1/Vgll4	14
GO:0061005	cell differentiation involved in kidney development	8/585	52/28943	9.13549e-06	0.000226011	0.000164805	Lhx1/Lif/Ptch1/Wt1/Ampd2/Shh/Six2/Pax2	8
GO:0033002	muscle cell proliferation	18/585	266/28943	9.18339e-06	0.000226011	0.000164805	Tnfaip3/Igfbp3/Myc/Nkx2-5/Megf10/Shh/Ccnd2/Nog/Esr2/Fgf9/Npr3/Vegfa/Prkg1/Pten/Apln/Ctnnbip1/Vgll4/Ephb1	18
GO:0002067	glandular epithelial cell differentiation	10/585	86/28943	9.40953e-06	0.000230331	0.000167955	Rara/Foxa1/Clcn2/Onecut1/Gdf11/Wnt5a/Rfx3/Fgf8/Nkx6-1/Hoxa5	10
GO:0007212	dopamine receptor signaling pathway	7/585	38/28943	9.74015e-06	0.000237149	0.000172927	Slc9a3r1/Alk/Gna14/Flna/Caly/Drd1/Gnas	7
GO:0021537	telencephalon development	18/585	268/28943	1.01711e-05	0.000246325	0.000179618	Lhx1/Alk/Sall3/Lhx6/Pax5/Shh/Ulk4/Zic1/Drd1/Wnt5a/Crtac1/Pten/Fgf8/Rtn4rl2/Lef1/Lhx5/Gsx2/Emx1	18
GO:0048708	astrocyte differentiation	10/585	87/28943	1.04415e-05	0.000251535	0.000183417	Hmga2/Lif/Tal1/Shh/Nfix/Nog/Mycn/Drd1/Epha4/Sox6	10
GO:0002070	epithelial cell maturation	6/585	26/28943	1.08423e-05	0.000258455	0.000188463	Foxa1/Gdf11/Esr2/Vegfa/Rfx3/Hoxa5	6
GO:0042474	middle ear morphogenesis	6/585	26/28943	1.08423e-05	0.000258455	0.000188463	Myc/Tbx1/Msx1/Nog/Six2/Nkx3-2	6
GO:0051090	regulation of DNA-binding transcription factor activity	24/585	436/28943	1.11145e-05	0.000263564	0.000192188	Hmga2/Tnfaip3/Trim41/Cdk5rap3/Foxa1/Ptch1/Wnt10b/T/Flna/Arhgef2/Neurog2/Shh/Gfi1/Phb2/Sigirr/Esr2/Neurog1/Wnt5a/Clu/Vegfa/Pten/Foxa2/Rnf220/Ctnnbip1	24
GO:0043524	negative regulation of neuron apoptotic process	15/585	195/28943	1.12346e-05	0.000265032	0.000193259	Unc5b/Foxq1/Nrbp2/Tfap2d/Barhl1/En2/Ntf3/Tfap2a/Vegfa/Fgf8/Bcl2/En1/Adnp/Bcl2l1/Mtnr1b	15
GO:0022409	positive regulation of cell-cell adhesion	20/585	324/28943	1.16171e-05	0.000272644	0.000198809	Rara/Lgals8/Wnt10b/Has2/Bcl6/Megf10/Kif26b/Ihh/Shh/Fadd/Adam19/Egr3/Wnt5a/Arid1b/Smarca2/Lef1/Smarcd3/Igf2/Piezo1/St3gal4	20
GO:0030098	lymphocyte differentiation	25/585	471/28943	1.35997e-05	0.000317535	0.000231543	Tnfaip3/Rara/Lgals8/Wnt10b/Bcl6/Runx2/Nkx2-3/Ihh/Shh/Cyp26b1/Fadd/Armc5/Pou2f2/Onecut1/Stk11/Egr3/Arid1b/Zeb1/Smarca2/Bcl2/Pax1/Dll4/Lef1/Smarcd3/Dtx1	25
GO:0021871	forebrain regionalization	6/585	27/28943	1.37027e-05	0.000318307	0.000232106	Lhx1/Shh/Wnt7b/Fgf8/Gsx2/Emx1	6
GO:0046660	female sex differentiation	13/585	152/28943	1.3915e-05	0.000321599	0.000234507	Lhx1/Wt1/Vgf/Sgpl1/Esr2/Mir124a-1hg/Wnt5a/Vegfa/Bcl2/Nr5a1/Bcl2l1/Pdgfra/Nr2f2	13
GO:0021536	diencephalon development	9/585	72/28943	1.45237e-05	0.000333972	0.000243529	Hmga2/Otx1/Olig2/Shh/Nog/Otp/Wnt5a/Fgf8/Pitx2	9
GO:0021915	neural tube development	15/585	200/28943	1.51908e-05	0.000347557	0.000253435	Rara/Foxa1/Ptch1/T/Sema4c/Pax7/Shh/Nog/Tfap2a/Wnt5a/Fgf8/Pax2/En1/Foxa2/Rnf220	15
GO:0007596	blood coagulation	14/585	177/28943	1.60088e-05	0.000362093	0.000264035	Anxa8/Entpd1/Adra2a/Flna/Adra2b/Shh/Pdgfa/Gp1bb/Prkg1/Foxa2/Gnas/Pdgfra/Cd9/St3gal4	14
GO:0021517	ventral spinal cord development	8/585	56/28943	1.60648e-05	0.000362093	0.000264035	Lhx1/Ptch1/Olig2/Lbx1/Shh/Gbx1/Dbx1/Dll4	8
GO:1901861	regulation of muscle tissue development	8/585	56/28943	1.60648e-05	0.000362093	0.000264035	Sox15/Wnt10b/Megf10/Shh/Fgf8/Bcl2/Lef1/Igf2	8
GO:0061035	regulation of cartilage development	9/585	73/28943	1.62725e-05	0.000364968	0.000266131	Rara/Bmp1/Runx2/Ihh/Nog/Wnt5a/Six2/Nkx3-2/Sox6	9
GO:0060560	developmental growth involved in morphogenesis	18/585	278/28943	1.66876e-05	0.000370846	0.000270417	Lhx1/Hnf1b/Nrn1/Cpne5/Myo5b/Sema4c/Kif26b/Shh/Stk11/Ntn1/Wnt5a/Wnt7b/Vegfa/Adnp/Macf1/Nkx6-1/Emx1/Islr2	18
GO:0048853	forebrain morphogenesis	5/585	17/28943	1.67789e-05	0.000370846	0.000270417	Otx1/Wnt5a/Pten/Fgf8/Gsx2	5
GO:1904936	interneuron migration	5/585	17/28943	1.67789e-05	0.000370846	0.000270417	Lhx6/Evx1/Drd1/Nr2f2/Ccr4	5
GO:0001837	epithelial to mesenchymal transition	13/585	155/28943	1.71604e-05	0.000377446	0.000275229	Hmga2/Foxa1/Has2/Flna/Msx1/Nog/Wnt5a/Vegfa/Pten/Fgf8/Epha4/Foxa2/Lef1	13
GO:0031018	endocrine pancreas development	8/585	57/28943	1.83597e-05	0.000401883	0.000293049	Hnf1b/Onecut1/Gdf11/Wnt5a/Clu/Rfx3/Foxa2/Nkx6-1	8
GO:0007599	hemostasis	14/585	180/28943	1.93428e-05	0.000418952	0.000305495	Anxa8/Entpd1/Adra2a/Flna/Adra2b/Shh/Pdgfa/Gp1bb/Prkg1/Foxa2/Gnas/Pdgfra/Cd9/St3gal4	14
GO:0050817	coagulation	14/585	180/28943	1.93428e-05	0.000418952	0.000305495	Anxa8/Entpd1/Adra2a/Flna/Adra2b/Shh/Pdgfa/Gp1bb/Prkg1/Foxa2/Gnas/Pdgfra/Cd9/St3gal4	14
GO:0031076	embryonic camera-type eye development	7/585	42/28943	1.94155e-05	0.000418952	0.000305495	Rara/Foxf2/Ihh/Tfap2a/Zeb1/Pax2/Pitx2	7
GO:0048593	camera-type eye morphogenesis	13/585	157/28943	1.96765e-05	0.00042258	0.000308141	Lhx1/Foxf2/Ihh/Gdf11/Tfap2a/Vegfa/Zeb1/Pax2/Fjx1/Ptf1a/Pitx2/Irx5/Ephb1	13
GO:0009791	post-embryonic development	12/585	135/28943	2.01339e-05	0.00043015	0.000313661	Lhx1/Nkx2-3/Alx4/Helt/Sgpl1/Llgl2/Mir449a/Vegfa/Bcl2/Gnas/Emx1/Sox6	12
GO:0048645	animal organ formation	9/585	75/28943	2.03124e-05	0.00043015	0.000313661	Tbx1/Wt1/Shh/Nog/Wnt5a/Fgf8/Pax2/Smarcd3/Nkx3-2	9
GO:2000179	positive regulation of neural precursor cell proliferation	9/585	75/28943	2.03124e-05	0.00043015	0.000313661	Lhx1/Flna/Shh/Nog/Otp/Vegfa/Dll4/Lhx5/Smarcd3	9
GO:0035914	skeletal muscle cell differentiation	10/585	94/28943	2.07992e-05	0.000434399	0.000316759	Egr2/Myc/Tbx1/Megf10/Bcl9/Pax5/Pax7/Shh/Cyp26b1/Ephb1	10
GO:0042475	odontogenesis of dentin-containing tooth	10/585	94/28943	2.07992e-05	0.000434399	0.000316759	Tbx1/Runx2/Nkx2-3/Shh/Msx1/Stim1/Wnt7b/Fgf8/Lef1/Pdgfra	10
GO:0048644	muscle organ morphogenesis	10/585	94/28943	2.07992e-05	0.000434399	0.000316759	Lif/Tbx1/Pkp2/Nkx2-5/Pax7/Nog/Wnt5a/Dll4/Pitx2/Tnni3	10
GO:0030168	platelet activation	10/585	95/28943	2.28312e-05	0.000472818	0.000344774	Entpd1/Adra2a/Flna/Adra2b/Pdgfa/Gp1bb/Prkg1/Gnas/Pdgfra/Cd9	10
GO:0072077	renal vesicle morphogenesis	5/585	18/28943	2.28465e-05	0.000472818	0.000344774	Lhx1/Lif/Kif26b/Six2/Pax2	5
GO:1903350	response to dopamine	8/585	59/28943	2.37813e-05	0.000487731	0.000355648	Slc9a3r1/Alk/Gna14/Flna/Caly/Drd1/Gnas/Htr3b	8
GO:1903351	cellular response to dopamine	8/585	59/28943	2.37813e-05	0.000487731	0.000355648	Slc9a3r1/Alk/Gna14/Flna/Caly/Drd1/Gnas/Htr3b	8
GO:0044344	cellular response to fibroblast growth factor stimulus	10/585	96/28943	2.5031e-05	0.000509418	0.000371462	Tbx1/Runx2/Ndst1/Nog/Egr3/Fgf9/Wnt5a/Fgf8/Apln/Dll4	10
GO:0007492	endoderm development	9/585	77/28943	2.51744e-05	0.000509418	0.000371462	Hmga2/Lhx1/Hnf1b/Nkx2-5/Onecut1/Nog/Pax9/Fgf8/Foxa2	9
GO:0060976	coronary vasculature development	9/585	77/28943	2.51744e-05	0.000509418	0.000371462	Adamts6/Tbx1/Ndst1/Wt1/Shh/Fgf9/Vegfa/Apln/Smad6	9
GO:0048854	brain morphogenesis	7/585	44/28943	2.66316e-05	0.00053652	0.000391225	Otx1/Wnt5a/Pten/Fgf8/Pax2/Gsx2/Emx1	7
GO:1902107	positive regulation of leukocyte differentiation	15/585	210/28943	2.69622e-05	0.000538416	0.000392607	Rara/Lif/Wnt10b/Bcl6/Ihh/Shh/Tesc/Fadd/Egr3/Arid1b/Smarca2/Gnas/Lef1/Ctnnbip1/Smarcd3	15
GO:1903708	positive regulation of hemopoiesis	15/585	210/28943	2.69622e-05	0.000538416	0.000392607	Rara/Lif/Wnt10b/Bcl6/Ihh/Shh/Tesc/Fadd/Egr3/Arid1b/Smarca2/Gnas/Lef1/Ctnnbip1/Smarcd3	15
GO:0001570	vasculogenesis	10/585	97/28943	2.74101e-05	0.00054497	0.000397386	Has2/Nkx2-5/T/Wt1/Shh/Sgpl1/Fgf9/Wnt7b/Pitx2/Tnni3	10
GO:0043523	regulation of neuron apoptotic process	18/585	290/28943	2.92628e-05	0.000579277	0.000422403	Unc5b/Foxq1/Nrbp2/Tfap2d/Barhl1/En2/Ntf3/Esr2/Tfap2a/Vegfa/Fgf8/Bcl2/En1/Pak3/Adnp/Bcl2l1/Trim2/Mtnr1b	18
GO:0048592	eye morphogenesis	14/585	187/28943	2.9599e-05	0.000583395	0.000425406	Lhx1/Foxf2/Ihh/Gdf11/Tfap2a/Vegfa/Zeb1/Pax2/Bcl2/Fjx1/Ptf1a/Pitx2/Irx5/Ephb1	14
GO:0071774	response to fibroblast growth factor	10/585	98/28943	2.99801e-05	0.00058836	0.000429026	Tbx1/Runx2/Ndst1/Nog/Egr3/Fgf9/Wnt5a/Fgf8/Apln/Dll4	10
GO:1902742	apoptotic process involved in development	7/585	45/28943	3.09917e-05	0.000605601	0.000441598	Hnf1b/Nkx2-5/Megf10/Wt1/Wnt7b/Pax2/Lef1	7
GO:0016331	morphogenesis of embryonic epithelium	14/585	188/28943	3.13985e-05	0.000607517	0.000442995	Rara/Hnf1b/Ptch1/T/Sema4c/Shh/Irx3/Nog/Llgl2/Tfap2a/Wnt5a/Wnt7b/Fgf8/Pax2	14
GO:0060484	lung-associated mesenchyme development	4/585	10/28943	3.149e-05	0.000607517	0.000442995	Shh/Fgf9/Wnt7b/Hoxa5	4
GO:0072203	cell proliferation involved in metanephros development	4/585	10/28943	3.149e-05	0.000607517	0.000442995	Ptch1/Myc/Wt1/Shh	4
GO:1903706	regulation of hemopoiesis	23/585	435/28943	3.16669e-05	0.000608352	0.000443604	Rara/Lif/Wnt10b/Myc/Bcl6/Ihh/Tal1/Shh/Tesc/Cyp26b1/Fadd/Wdr61/Egr3/Arid1b/Zeb1/Smarca2/Meis2/Gnas/Lef1/Ctnnbip1/Smarcd3/Dtx1/Hoxa5	23
GO:0060037	pharyngeal system development	6/585	31/28943	3.18219e-05	0.000608761	0.000443902	Ptch1/Tbx1/Nkx2-5/Nog/Ripply3/Fgf8	6
GO:0042445	hormone metabolic process	16/585	239/28943	3.24889e-05	0.00061892	0.00045131	Foxa1/Clcn2/Atp1a1/Adh7/Shh/Gfi1/Cyp26b1/Hsd17b6/Sgpl1/Cyp26c1/Nr5a1/Corin/Pdgfra/Igf2/Crym/Cyp11a1	16
GO:0030534	adult behavior	14/585	189/28943	3.32934e-05	0.000631603	0.000460558	Atxn1/Alk/Hoxd9/Pax5/Gbx1/Ccnd2/Ulk4/Zic1/Pmp22/Drd1/Pten/Epha4/En1/Foxa2	14
GO:1902105	regulation of leukocyte differentiation	20/585	349/28943	3.36844e-05	0.00063637	0.000464034	Rara/Lif/Wnt10b/Myc/Bcl6/Ihh/Tal1/Shh/Tesc/Cyp26b1/Fadd/Egr3/Arid1b/Zeb1/Smarca2/Gnas/Lef1/Ctnnbip1/Smarcd3/Dtx1	20
GO:0000578	embryonic axis specification	7/585	46/28943	3.59219e-05	0.000673055	0.000490785	Lhx1/Ptch1/Wt1/Neurog1/Wnt5a/Foxa2/Smad6	7
GO:0048536	spleen development	7/585	46/28943	3.59219e-05	0.000673055	0.000490785	Nkx2-5/Nkx2-3/Fadd/Onecut1/Bcl2/Pitx2/Nkx3-2	7
GO:1903522	regulation of blood circulation	17/585	268/28943	3.68638e-05	0.000687872	0.000501589	Pkp2/Nkx2-5/Adra2a/Ankrd39/Flna/Adra1d/Adra2b/Atp1a1/Irx3/Kcnj5/Drd1/Apln/Chrm2/Tnni3/Irx5/Smad6/Mtnr1b	17
GO:0009895	negative regulation of catabolic process	19/585	324/28943	3.85771e-05	0.000716903	0.000522758	Tnfaip3/Cdk5rap3/Mtmr9/Nrbp2/Plin5/Alk/Adra2a/Flna/Shh/Cyp51/Tbc1d14/Rybp/Syncrip/Grin2c/Vegfa/Bcl2/Apoa2/Nell1/Slc7a5	19
GO:0009798	axis specification	10/585	101/28943	3.89641e-05	0.000721152	0.000525857	Lhx1/Ptch1/Wt1/Shh/Neurog1/Wnt5a/Six2/Foxa2/Pitx2/Smad6	10
GO:0072087	renal vesicle development	5/585	20/28943	3.99803e-05	0.000733993	0.00053522	Lhx1/Lif/Kif26b/Six2/Pax2	5
GO:0097154	GABAergic neuron differentiation	5/585	20/28943	3.99803e-05	0.000733993	0.00053522	Lhx6/Helt/Ulk4/Drd1/Gsx2	5
GO:0035265	organ growth	15/585	218/28943	4.15582e-05	0.000756858	0.000551893	Rara/Col14a1/Nkx2-5/Wt1/Col27a1/Shh/Ccnd2/Nog/Fgf9/Pten/Fgf8/Bcl2/Pdgfra/Vgll4/Igf2	15
GO:0048639	positive regulation of developmental growth	15/585	218/28943	4.15582e-05	0.000756858	0.000551893	Hmga2/Sox15/Cpne5/Myo5b/Wt1/Ccnd2/Ntn1/Fgf9/Vegfa/Fgf8/Bcl2/Adnp/Macf1/Igf2/Islr2	15
GO:0072175	epithelial tube formation	13/585	170/28943	4.54125e-05	0.000823758	0.000600676	Rara/Hnf1b/Ptch1/T/Sema4c/Shh/Irx3/Nog/Tfap2a/Wnt5a/Vegfa/Fgf8/Pax2	13
GO:0021904	dorsal/ventral neural tube patterning	6/585	33/28943	4.62554e-05	0.000835717	0.000609396	Foxa1/Ptch1/Pax7/Shh/Foxa2/Rnf220	6
GO:0051402	neuron apoptotic process	19/585	329/28943	4.74203e-05	0.000853379	0.000622275	Unc5b/Foxq1/Nrbp2/Tfap2d/Barhl1/En2/Ntf3/Fadd/Esr2/Tfap2a/Vegfa/Fgf8/Bcl2/En1/Pak3/Adnp/Bcl2l1/Trim2/Mtnr1b	19
GO:0045787	positive regulation of cell cycle	20/585	358/28943	4.80836e-05	0.000858528	0.00062603	Rara/Sox15/Foxa1/Wnt10b/Myc/Sass6/Tal1/Msx1/Phb2/Ccnd2/Cdc6/Neurog1/Wnt5a/Fgf8/Meis2/Larp7/Lef1/Smarcd3/Rhno1/Igf2	20
GO:0050890	cognition	20/585	358/28943	4.80836e-05	0.000858528	0.00062603	Shc3/Atxn1/Atad1/Camk2n1/Ntf3/Ccnd2/Pomk/Sobp/Nog/Esr2/Neurog1/Drd1/Pten/En1/Itga8/Adnp/Meis2/Gnas/Igf2/St3gal4	20
GO:2000177	regulation of neural precursor cell proliferation	11/585	125/28943	4.86115e-05	0.000862637	0.000629026	Lhx1/Flna/Shh/Nog/Otp/Wnt5a/Vegfa/Dll4/Lhx5/Smarcd3/Emx1	11
GO:0072075	metanephric mesenchyme development	4/585	11/28943	4.86927e-05	0.000862637	0.000629026	Myc/Wt1/Shh/Pax2	4
GO:0040013	negative regulation of locomotion	20/585	360/28943	5.1946e-05	0.000916705	0.000668452	Igfbp3/Slc9a3r1/Gtpbp4/Ccl28/Cd200r1/Sema4c/Shh/Gadd45a/Ing1/Marveld3/Srgap1/Nog/Drd1/Wnt5a/Prkg1/Pten/Epha4/Bcl2/Dll4/Nr2f2	20
GO:0051302	regulation of cell division	14/585	198/28943	5.539e-05	0.00097371	0.000710019	Ptch1/Myc/Kif20a/Tal1/Shh/Pdgfa/Nlrp5/Cdc6/Fgf9/Vegfa/Fgf8/Klhl13/Bcl2l1/Igf2	14
GO:0014855	striated muscle cell proliferation	9/585	85/28943	5.56992e-05	0.000975379	0.000711236	Nkx2-5/Megf10/Shh/Ccnd2/Nog/Fgf9/Pten/Vgll4/Ephb1	9
GO:0035264	multicellular organism growth	15/585	224/28943	5.66782e-05	0.000988719	0.000720964	Hmga2/Rara/Sp2/Ptch1/Ihh/Helt/Sgpl1/Llgl2/Pmp22/Mir449a/Bcl2/En1/Gnas/Hoxa5/Igf2	15
GO:0003205	cardiac chamber development	14/585	199/28943	5.84986e-05	0.00101658	0.000741279	Adamts6/Tbx1/Pkp2/Nkx2-5/Ndst1/Nog/Fgf9/Wnt5a/Fgf8/Dll4/Pitx2/Smarcd3/Tnni3/Smad6	14
GO:2000241	regulation of reproductive process	15/585	225/28943	5.96191e-05	0.00103211	0.000752607	Lif/Wt1/Gpr3/Shh/Cyp51/Msx1/Cfap69/Nlrp5/Stk11/Fgf9/Wnt5a/Vegfa/Inhbb/Nr5a1/Bcl2l1	15
GO:0003206	cardiac chamber morphogenesis	12/585	151/28943	6.09378e-05	0.00104599	0.000762722	Tbx1/Pkp2/Nkx2-5/Nog/Fgf9/Wnt5a/Fgf8/Dll4/Pitx2/Smarcd3/Tnni3/Smad6	12
GO:0003151	outflow tract morphogenesis	9/585	86/28943	6.11097e-05	0.00104599	0.000762722	Tbx1/Nkx2-5/Nog/Tfap2a/Wnt5a/Vegfa/Fgf8/Pitx2/Smad6	9
GO:0060415	muscle tissue morphogenesis	9/585	86/28943	6.11097e-05	0.00104599	0.000762722	Tbx1/Pkp2/Nkx2-5/Pax7/Nog/Wnt5a/Dll4/Pitx2/Tnni3	9
GO:0090102	cochlea development	7/585	50/28943	6.25187e-05	0.0010661	0.000777386	Tbx1/Sobp/Neurog1/Wnt5a/Zeb1/Pax2/Epha4	7
GO:0035116	embryonic hindlimb morphogenesis	6/585	35/28943	6.55048e-05	0.00111158	0.000810554	Alx4/Shh/Msx1/Fgf8/Gnas/Pitx2	6
GO:0060438	trachea development	5/585	22/28943	6.56744e-05	0.00111158	0.000810554	Rara/Shh/Wnt7b/Lef1/Hoxa5	5
GO:1903034	regulation of response to wounding	13/585	177/28943	6.88189e-05	0.00116049	0.000846217	Scarf1/Adra2a/Flna/Pdgfa/Rreb1/Myoz1/Prkg1/Pten/Epha4/Foxa2/Pdgfra/Cd9/St3gal4	13
GO:1904672	regulation of somatic stem cell population maintenance	4/585	12/28943	7.18713e-05	0.00120749	0.00088049	Hnf1b/Myc/Tal1/Pax2	4
GO:0035019	somatic stem cell population maintenance	9/585	88/28943	7.32659e-05	0.0012264	0.000894274	Hmga2/Lif/Hnf1b/Myc/Bcl9/Tal1/Nog/Six2/Pax2	9
GO:0030336	negative regulation of cell migration	18/585	312/28943	7.5431e-05	0.00125801	0.000917329	Igfbp3/Slc9a3r1/Gtpbp4/Ccl28/Cd200r1/Shh/Gadd45a/Ing1/Marveld3/Srgap1/Nog/Drd1/Prkg1/Pten/Epha4/Bcl2/Dll4/Nr2f2	18
GO:0008045	motor neuron axon guidance	6/585	36/28943	7.72713e-05	0.00127009	0.00092614	Egr2/Lhx1/Nog/Ntn1/Fgf8/Epha4	6
GO:0010719	negative regulation of epithelial to mesenchymal transition	6/585	36/28943	7.72713e-05	0.00127009	0.00092614	Foxa1/Nog/Vegfa/Pten/Epha4/Foxa2	6
GO:0048665	neuron fate specification	6/585	36/28943	7.72713e-05	0.00127009	0.00092614	Foxa1/Tbx1/Shh/Dbx1/Foxa2/Gsx2	6
GO:0048710	regulation of astrocyte differentiation	6/585	36/28943	7.72713e-05	0.00127009	0.00092614	Hmga2/Lif/Shh/Nog/Mycn/Epha4	6
GO:0007368	determination of left/right symmetry	11/585	132/28943	7.99382e-05	0.0013092	0.000954658	Tbx1/Nkx2-5/T/Lbx1/Ihh/Shh/Wnt5a/Rfx3/Fgf8/Pitx2/Nkx3-2	11
GO:2000243	positive regulation of reproductive process	10/585	110/28943	8.08997e-05	0.0013202	0.000962677	Wt1/Shh/Cyp51/Msx1/Cfap69/Fgf9/Wnt5a/Vegfa/Inhbb/Nr5a1	10
GO:0042481	regulation of odontogenesis	5/585	23/28943	8.25269e-05	0.00134195	0.000978533	Runx2/Shh/Msx1/Pax9/Fgf8	5
GO:0008344	adult locomotory behavior	10/585	111/28943	8.73265e-05	0.00141099	0.00102888	Atxn1/Hoxd9/Gbx1/Ccnd2/Zic1/Pmp22/Drd1/Epha4/En1/Foxa2	10
GO:0045665	negative regulation of neuron differentiation	9/585	90/28943	8.7393e-05	0.00141099	0.00102888	Sox21/Olig2/Lbx1/Shh/Irx3/Gdf11/Foxa2/Dtx1/Zfp536	9
GO:0019934	cGMP-mediated signaling	6/585	37/28943	9.0662e-05	0.00145346	0.00105985	Pde10a/Gucy2f/Gucy1b2/Prkg1/Adnp/Mtnr1b	6
GO:0060441	epithelial tube branching involved in lung morphogenesis	6/585	37/28943	9.0662e-05	0.00145346	0.00105985	Hmga2/Foxa1/Shh/Foxa2/Pdgfra/Hoxa5	6
GO:0030850	prostate gland development	7/585	53/28943	9.15673e-05	0.00146283	0.00106668	Foxa1/Shh/Stk11/Nog/Esr2/Wnt5a/Pten	7
GO:0042733	embryonic digit morphogenesis	8/585	71/28943	9.23036e-05	0.00146843	0.00107077	Ihh/Alx4/Shh/Msx1/B9d1/Nog/Mycn/Wnt5a	8
GO:0045926	negative regulation of growth	16/585	261/28943	9.25631e-05	0.00146843	0.00107077	Ptch1/Bcl6/Sema4c/Wt1/Osgin2/Msx1/Stk11/Nog/Ntn1/Wnt5a/Myoz1/Smarca2/Pten/Bcl2/Gnas/Vgll4	16
GO:0006029	proteoglycan metabolic process	9/585	91/28943	9.52721e-05	0.00150616	0.00109828	Hs3st3b1/Col2a1/Ndst1/Dsel/Ihh/Ids/Foxl1/Hs6st1/Lipc	9
GO:0060041	retina development in camera-type eye	13/585	183/28943	9.65847e-05	0.00152163	0.00110955	Lhx1/Lif/Clcn2/Ihh/Col4a1/Gdf11/Pax2/Fjx1/Dll4/Ptf1a/Pdgfra/Smarcd3/Irx5	13
GO:0071868	cellular response to monoamine stimulus	8/585	72/28943	0.000102026	0.00159286	0.00116149	Slc9a3r1/Alk/Gna14/Flna/Caly/Drd1/Gnas/Htr3b	8
GO:0071870	cellular response to catecholamine stimulus	8/585	72/28943	0.000102026	0.00159286	0.00116149	Slc9a3r1/Alk/Gna14/Flna/Caly/Drd1/Gnas/Htr3b	8
GO:0033327	Leydig cell differentiation	4/585	13/28943	0.000102156	0.00159286	0.00116149	Dhh/Sgpl1/Nr5a1/Pdgfra	4
GO:0045687	positive regulation of glial cell differentiation	7/585	54/28943	0.000103389	0.00160659	0.00117151	Egr2/Lif/Olig2/Shh/Ntf3/Gsx2/Nkx6-1	7
GO:0010977	negative regulation of neuron projection development	12/585	160/28943	0.000106358	0.0016471	0.00120105	Sema4c/Flna/Crmp1/Gfi1/Paqr3/Ntn1/Pmp22/Wnt5a/Pten/Epha4/Rtn4rl2/Ntm	12
GO:0035148	tube formation	13/585	185/28943	0.000107775	0.00166338	0.00121292	Rara/Hnf1b/Ptch1/T/Sema4c/Shh/Irx3/Nog/Tfap2a/Wnt5a/Vegfa/Fgf8/Pax2	13
GO:0048662	negative regulation of smooth muscle cell proliferation	8/585	73/28943	0.00011258	0.00172591	0.00125851	Tnfaip3/Igfbp3/Esr2/Npr3/Prkg1/Pten/Apln/Ctnnbip1	8
GO:0050878	regulation of body fluid levels	20/585	381/28943	0.000112584	0.00172591	0.00125851	Anxa8/Entpd1/Adra2a/Flna/Adra2b/Shh/Pdgfa/Cyp26b1/Neurog1/Npr3/Gp1bb/Vegfa/Prkg1/Apln/Foxa2/Gnas/Pdgfra/Oas2/Cd9/St3gal4	20
GO:2000378	negative regulation of reactive oxygen species metabolic process	7/585	55/28943	0.000116423	0.00177877	0.00129706	Plin5/Esr2/Mycn/Tfap2a/Pax2/Bcl2/Acp5	7
GO:0098727	maintenance of cell number	14/585	213/28943	0.000120977	0.00184217	0.00134329	Hmga2/Lif/Hnf1b/Myc/Bcl9/Tal1/Setd6/Ing1/Zic1/Jmjd1c/Nog/Six2/Smarca2/Pax2	14
GO:0021983	pituitary gland development	6/585	39/28943	0.000122957	0.00186607	0.00136072	Hmga2/Nog/Otp/Wnt5a/Fgf8/Pitx2	6
GO:0030325	adrenal gland development	5/585	25/28943	0.000126026	0.00189066	0.00137865	Hmga2/Wt1/Armc5/Nr5a1/Pdgfra	5
GO:0090189	regulation of branching involved in ureteric bud morphogenesis	5/585	25/28943	0.000126026	0.00189066	0.00137865	Lhx1/Nog/Vegfa/Six2/Pax2	5
GO:2000146	negative regulation of cell motility	18/585	325/28943	0.000126159	0.00189066	0.00137865	Igfbp3/Slc9a3r1/Gtpbp4/Ccl28/Cd200r1/Shh/Gadd45a/Ing1/Marveld3/Srgap1/Nog/Drd1/Prkg1/Pten/Epha4/Bcl2/Dll4/Nr2f2	18
GO:0060840	artery development	10/585	116/28943	0.000126341	0.00189066	0.00137865	Egr2/Adamts6/Tbx1/Ndst1/Shh/Nog/Vegfa/Fgf8/Dll4/Smad6	10
GO:0045580	regulation of T cell differentiation	13/585	188/28943	0.000126653	0.00189066	0.00137865	Rara/Wnt10b/Bcl6/Ihh/Shh/Cyp26b1/Egr3/Arid1b/Zeb1/Smarca2/Lef1/Smarcd3/Dtx1	13
GO:0001659	temperature homeostasis	13/585	189/28943	0.000133549	0.00198709	0.00144897	Grb10/Wnt10b/Lnpep/Zfp516/Plcl1/Gpr3/Stk11/Drd1/Npr3/Vegfa/Apln/Gnas/Fcor	13
GO:0030278	regulation of ossification	11/585	140/28943	0.000135506	0.00200964	0.00146541	Egr2/Wnt10b/Nfe2/Runx2/Sost/Tfap2a/Wnt5a/Six2/Bcl2/Nell1/Smad6	11
GO:0071867	response to monoamine	8/585	75/28943	0.000136404	0.00200986	0.00146557	Slc9a3r1/Alk/Gna14/Flna/Caly/Drd1/Gnas/Htr3b	8
GO:0071869	response to catecholamine	8/585	75/28943	0.000136404	0.00200986	0.00146557	Slc9a3r1/Alk/Gna14/Flna/Caly/Drd1/Gnas/Htr3b	8
GO:0001840	neural plate development	4/585	14/28943	0.000140734	0.00206033	0.00150237	Ptch1/T/Nog/Fgf8	4
GO:0072178	nephric duct morphogenesis	4/585	14/28943	0.000140734	0.00206033	0.00150237	Lhx1/Hnf1b/Pax2/Epha4	4
GO:1905332	positive regulation of morphogenesis of an epithelium	6/585	40/28943	0.000142203	0.00207516	0.00151318	Lhx1/Lif/Nog/Vegfa/Pax2/Pdgfra	6
GO:0009855	determination of bilateral symmetry	11/585	141/28943	0.000144341	0.00209963	0.00153103	Tbx1/Nkx2-5/T/Lbx1/Ihh/Shh/Wnt5a/Rfx3/Fgf8/Pitx2/Nkx3-2	11
GO:0001892	embryonic placenta development	10/585	118/28943	0.000145619	0.00211147	0.00153967	Sox15/Lif/Nfe2/Llgl2/Wnt7b/Hs6st1/Lef1/Syna/Igf2/Nr2f2	10
GO:0071880	adenylate cyclase-activating adrenergic receptor signaling pathway	5/585	26/28943	0.000153451	0.00221398	0.00161441	Adra2a/Adra1d/Adra2b/Drd1/Gnas	5
GO:0009799	specification of symmetry	11/585	142/28943	0.000153661	0.00221398	0.00161441	Tbx1/Nkx2-5/T/Lbx1/Ihh/Shh/Wnt5a/Rfx3/Fgf8/Pitx2/Nkx3-2	11
GO:0021954	central nervous system neuron development	9/585	97/28943	0.000156119	0.00222871	0.00162515	Lhx6/Neurog2/Lingo1/Tfap2a/Drd1/Pten/Fgf8/Epha4/Ephb1	9
GO:0008585	female gonad development	10/585	119/28943	0.000156152	0.00222871	0.00162515	Wt1/Vgf/Sgpl1/Esr2/Vegfa/Bcl2/Nr5a1/Bcl2l1/Pdgfra/Nr2f2	10
GO:0048709	oligodendrocyte differentiation	10/585	119/28943	0.000156152	0.00222871	0.00162515	Olig2/Shh/Hdac11/Ulk4/Lingo1/Clu/Pten/Gsx2/Nkx6-1/Sox6	10
GO:0035850	epithelial cell differentiation involved in kidney development	6/585	41/28943	0.000163758	0.00232997	0.00169899	Lhx1/Lif/Wt1/Ampd2/Six2/Pax2	6
GO:0090130	tissue migration	18/585	332/28943	0.00016432	0.00233069	0.00169951	Lgals8/Ptp4a3/Has2/T/Shh/Gadd45a/Marveld3/Rreb1/Egr3/Wnt5a/Vegfa/Pten/Fgf8/Dll4/Macf1/Igf2/Prcp/Nr2f2	18
GO:0048015	phosphatidylinositol-mediated signaling	12/585	168/28943	0.000168613	0.00238415	0.0017385	Unc5b/Rara/Slc9a3r1/Pik3c2b/Plcl1/Pdgfa/Npr3/Vegfa/Pten/Prr5l/Plch2/Pdgfra	12
GO:0023019	signal transduction involved in regulation of gene expression	5/585	27/28943	0.000185212	0.00261075	0.00190373	T/Msx1/Fgf8/Foxa2/Pdgfra	5
GO:0021781	glial cell fate commitment	4/585	15/28943	0.000188849	0.00264562	0.00192916	Olig2/Tal1/Ntf3/Sox6	4
GO:0072176	nephric duct development	4/585	15/28943	0.000188849	0.00264562	0.00192916	Lhx1/Hnf1b/Pax2/Epha4	4
GO:0046545	development of primary female sexual characteristics	10/585	122/28943	0.000191678	0.00267703	0.00195206	Wt1/Vgf/Sgpl1/Esr2/Vegfa/Bcl2/Nr5a1/Bcl2l1/Pdgfra/Nr2f2	10
GO:0048017	inositol lipid-mediated signaling	12/585	171/28943	0.000198895	0.00276932	0.00201936	Unc5b/Rara/Slc9a3r1/Pik3c2b/Plcl1/Pdgfa/Npr3/Vegfa/Pten/Prr5l/Plch2/Pdgfra	12
GO:0009948	anterior/posterior axis specification	7/585	60/28943	0.000203123	0.00281957	0.002056	Lhx1/Wt1/Shh/Neurog1/Wnt5a/Six2/Foxa2	7
GO:0072089	stem cell proliferation	11/585	147/28943	0.000208305	0.00288271	0.00210204	Hmga2/Rnf43/Ptch1/Wnt10b/Runx2/Shh/Sart3/Fgf9/Wnt5a/Six2/Fgf8	11
GO:0045880	positive regulation of smoothened signaling pathway	6/585	43/28943	0.000214576	0.0029605	0.00215876	Foxa1/Ndst1/Ihh/Shh/Fgf9/Foxa2	6
GO:0046620	regulation of organ growth	10/585	124/28943	0.000218951	0.00301173	0.00219612	Col14a1/Nkx2-5/Wt1/Ccnd2/Nog/Fgf9/Pten/Fgf8/Vgll4/Igf2	10
GO:0048634	regulation of muscle organ development	5/585	28/28943	0.000221749	0.0030319	0.00221083	Sox15/Shh/Neurog1/Fgf8/Lef1	5
GO:0090103	cochlea morphogenesis	5/585	28/28943	0.000221749	0.0030319	0.00221083	Tbx1/Neurog1/Wnt5a/Zeb1/Pax2	5
GO:1990138	neuron projection extension	13/585	200/28943	0.000233466	0.00317708	0.00231669	Nrn1/Cpne5/Myo5b/Sema4c/Stk11/Ntn1/Wnt5a/Vegfa/Adnp/Macf1/Nkx6-1/Emx1/Islr2	13
GO:0045582	positive regulation of T cell differentiation	10/585	125/28943	0.000233763	0.00317708	0.00231669	Rara/Wnt10b/Bcl6/Ihh/Shh/Egr3/Arid1b/Smarca2/Lef1/Smarcd3	10
GO:2000288	positive regulation of myoblast proliferation	4/585	16/28943	0.000247783	0.00335533	0.00244667	Sox15/Megf10/Pax7/Meis2	4
GO:0055007	cardiac muscle cell differentiation	11/585	150/28943	0.000248382	0.00335533	0.00244667	Rara/Col14a1/Nkx2-5/T/Wt1/Ccnd2/Irx3/Vegfa/Pitx2/Pdgfra/Sox6	11
GO:0030858	positive regulation of epithelial cell differentiation	7/585	62/28943	0.000249826	0.00335533	0.00244667	Lhx1/Lif/Ptch1/Wnt10b/Sult2b1/Rfx3/Pax2	7
GO:0035176	social behavior	7/585	62/28943	0.000249826	0.00335533	0.00244667	Atxn1/Tbx1/Ulk4/Drd1/Pten/En1/Gad1	7
GO:0007350	blastoderm segmentation	5/585	29/28943	0.00026352	0.0035185	0.00256565	Wt1/Shh/Nog/Neurog1/Wnt5a	5
GO:0048384	retinoic acid receptor signaling pathway	5/585	29/28943	0.00026352	0.0035185	0.00256565	Rara/Tbx1/Cyp26b1/Ptf1a/Zfp536	5
GO:0051153	regulation of striated muscle cell differentiation	9/585	104/28943	0.000265006	0.00352798	0.00257257	Tbx1/Nkx2-5/Shh/Msx1/Cyp26b1/Ccnd2/Bcl2/Sox6/Piezo1	9
GO:0007178	transmembrane receptor protein serine/threonine kinase signaling pathway	20/585	407/28943	0.000268802	0.00356809	0.00260181	Zc3h3/Runx2/T/Lnpep/Nceh1/Msx1/Ing1/Onecut1/Gdf11/Stk11/Nog/Sost/Fgf9/Wnt5a/Dact2/Zeb1/Inhbb/Itga8/Lef1/Smad6	20
GO:0051098	regulation of binding	20/585	408/28943	0.000277459	0.0036723	0.00267781	Hmga2/Rara/Lif/Gtpbp4/Myc/Plcl1/Pax7/Crmp1/Msx1/Nog/Wnt5a/Crtac1/Epha4/Adnp/Larp7/Pitx2/Lef1/Rnf220/Ctnnbip1/Smarcd3	20
GO:0007159	leukocyte cell-cell adhesion	20/585	411/28943	0.000304914	0.00402398	0.00293425	Rara/Stk10/Lgals8/Ccl28/Wnt10b/Has2/Bcl6/Ihh/Shh/Fadd/Egr3/Arid1b/Smarca2/Pten/Lef1/Smarcd3/Dtx1/Igf2/Nt5e/St3gal4	20
GO:0030878	thyroid gland development	5/585	30/28943	0.000311003	0.00408068	0.00297559	Tbx1/Nkx2-5/Shh/Fgf8/Hoxa5	5
GO:0048596	embryonic camera-type eye morphogenesis	5/585	30/28943	0.000311003	0.00408068	0.00297559	Foxf2/Ihh/Tfap2a/Zeb1/Pax2	5
GO:0030225	macrophage differentiation	6/585	46/28943	0.000313231	0.00409811	0.0029883	L3mbtl3/Lif/Cebpe/Nkx2-3/Fadd/Vegfa	6
GO:0007611	learning or memory	17/585	321/28943	0.000324609	0.0042348	0.00308797	Shc3/Atxn1/Atad1/Camk2n1/Ntf3/Ccnd2/Pomk/Nog/Esr2/Neurog1/Drd1/Pten/En1/Itga8/Adnp/Meis2/Igf2	17
GO:0030099	myeloid cell differentiation	21/585	445/28943	0.000327814	0.00426439	0.00310955	L3mbtl3/Rara/Lif/Cdk5rap3/Cebpe/Myc/Bcl6/Nkx2-3/Flna/Tal1/Tesc/Fadd/Wdr61/Gp1bb/Vegfa/Meis2/Gnas/Lef1/Ctnnbip1/Hoxa5/Sox6	21
GO:0003018	vascular process in circulatory system	14/585	235/28943	0.000333894	0.00431202	0.00314428	Ptp4a3/Adra2a/Adra1d/Adra2b/Esr2/Drd1/Npr3/Vegfa/Prkg1/Apln/Ctnnbip1/Smad6/C2cd4a/Mtnr1b	14
GO:0050770	regulation of axonogenesis	12/585	181/28943	0.000335545	0.00431202	0.00314428	Myo5b/Sema4c/Stk11/Ntn1/Wnt5a/Vegfa/Pten/Epha4/Pak3/Adnp/Macf1/Islr2	12
GO:0003229	ventricular cardiac muscle tissue development	7/585	65/28943	0.000335713	0.00431202	0.00314428	Col14a1/Pkp2/Nkx2-5/Irx3/Nog/Dll4/Tnni3	7
GO:0051703	biological process involved in intraspecies interaction between organisms	7/585	65/28943	0.000335713	0.00431202	0.00314428	Atxn1/Tbx1/Ulk4/Drd1/Pten/En1/Gad1	7
GO:0000280	nuclear division	22/585	478/28943	0.00033621	0.00431202	0.00314428	Lif/Sirt7/Chmp7/Reep4/Flna/Cep85/Gpr3/Msx1/Cyp26b1/Phb2/Cdc6/Neurog1/Top2b/Wnt5a/Meiob/Arid1b/Seh1l/Smarca2/Fgf8/Smarcd3/Igf2/Stag1	22
GO:0019827	stem cell population maintenance	13/585	208/28943	0.00034133	0.00436538	0.00318319	Hmga2/Lif/Hnf1b/Myc/Bcl9/Tal1/Setd6/Ing1/Jmjd1c/Nog/Six2/Smarca2/Pax2	13
GO:0043403	skeletal muscle tissue regeneration	6/585	47/28943	0.000353	0.00450199	0.0032828	Sox15/Wnt10b/Bcl9/Pax7/Myoz1/Cd9	6
GO:0021533	cell differentiation in hindbrain	5/585	31/28943	0.000364692	0.00462519	0.00337264	Lhx1/Nfix/Nog/Foxa2/Lhx5	5
GO:0060561	apoptotic process involved in morphogenesis	5/585	31/28943	0.000364692	0.00462519	0.00337264	Hnf1b/Nkx2-5/Wnt7b/Pax2/Lef1	5
GO:0048286	lung alveolus development	7/585	66/28943	0.000369086	0.00465149	0.00339182	Lif/Foxa1/Atxn1/Pdgfa/Vegfa/Hs6st1/Hoxa5	7
GO:0051148	negative regulation of muscle cell differentiation	7/585	66/28943	0.000369086	0.00465149	0.00339182	Nkx2-5/Shh/Msx1/Ccnd2/Fgf9/Igf2/Sox6	7
GO:0009100	glycoprotein metabolic process	18/585	355/28943	0.00036983	0.00465149	0.00339182	Hs3st3b1/Col2a1/Lmf1/Ndst1/Dsel/Ihh/Ids/6430550D23Rik/Tmtc1/Dpy19l3/Pomk/Necab2/Foxl1/Hs6st1/Bcl2/Mgat4d/Lipc/St3gal4	18
GO:0007626	locomotory behavior	15/585	266/28943	0.000372653	0.00467408	0.00340829	Atxn1/Alk/Hoxd9/Tal1/Gbx1/Ccnd2/Zic1/Sobp/Pmp22/Drd1/Pten/Epha4/En1/Foxa2/Gad1	15
GO:0030516	regulation of axon extension	9/585	109/28943	0.000376285	0.00470667	0.00343205	Myo5b/Sema4c/Ntn1/Wnt5a/Vegfa/Adnp/Macf1/Nkx6-1/Islr2	9
GO:0003407	neural retina development	8/585	87/28943	0.000382514	0.00477147	0.0034793	Lhx1/Ihh/Gdf11/Fjx1/Dll4/Ptf1a/Smarcd3/Irx5	8
GO:0045931	positive regulation of mitotic cell cycle	10/585	133/28943	0.000385365	0.0047939	0.00349566	Foxa1/Wnt10b/Sass6/Tal1/Phb2/Ccnd2/Neurog1/Meis2/Larp7/Smarcd3	10
GO:0001838	embryonic epithelial tube formation	11/585	159/28943	0.000409719	0.00508298	0.00370645	Rara/Hnf1b/Ptch1/T/Sema4c/Shh/Irx3/Nog/Tfap2a/Wnt5a/Pax2	11
GO:0010563	negative regulation of phosphorus metabolic process	21/585	453/28943	0.000414294	0.00511188	0.00372753	Tnfaip3/Igfbp3/Cdk5rap3/Grb10/Atxn1/Entpd1/Camk2n1/Cep85/Paqr3/Pdgfa/Ntf3/Gadd45a/Bag4/Nog/Drd1/Pten/Foxa2/Prr5l/Kirrel/Nr2f2/Smad6	21
GO:0045936	negative regulation of phosphate metabolic process	21/585	453/28943	0.000414294	0.00511188	0.00372753	Tnfaip3/Igfbp3/Cdk5rap3/Grb10/Atxn1/Entpd1/Camk2n1/Cep85/Paqr3/Pdgfa/Ntf3/Gadd45a/Bag4/Nog/Drd1/Pten/Foxa2/Prr5l/Kirrel/Nr2f2/Smad6	21
GO:0090068	positive regulation of cell cycle process	15/585	269/28943	0.000419242	0.00515894	0.00376185	Sox15/Wnt10b/Sass6/Msx1/Phb2/Ccnd2/Cdc6/Neurog1/Wnt5a/Fgf8/Larp7/Lef1/Smarcd3/Rhno1/Igf2	15
GO:0001945	lymph vessel development	5/585	32/28943	0.000425098	0.00517506	0.0037736	Lgals8/Tbx1/Ptpn14/Vegfa/Nr2f2	5
GO:0048641	regulation of skeletal muscle tissue development	5/585	32/28943	0.000425098	0.00517506	0.0037736	Wnt10b/Megf10/Shh/Bcl2/Igf2	5
GO:0060977	coronary vasculature morphogenesis	5/585	32/28943	0.000425098	0.00517506	0.0037736	Tbx1/Shh/Fgf9/Vegfa/Smad6	5
GO:0071875	adrenergic receptor signaling pathway	5/585	32/28943	0.000425098	0.00517506	0.0037736	Adra2a/Adra1d/Adra2b/Drd1/Gnas	5
GO:0035051	cardiocyte differentiation	12/585	186/28943	0.000429411	0.00521363	0.00380172	Rara/Col14a1/Nkx2-5/T/Wt1/Ccnd2/Irx3/Vegfa/Pitx2/Pdgfra/Sox6/Smad6	12
GO:0007613	memory	11/585	160/28943	0.000432115	0.0052325	0.00381548	Atxn1/Atad1/Camk2n1/Ntf3/Ccnd2/Nog/Drd1/Pten/Itga8/Adnp/Igf2	11
GO:0061371	determination of heart left/right asymmetry	7/585	68/28943	0.000443784	0.00534254	0.00389572	Nkx2-5/T/Lbx1/Ihh/Shh/Wnt5a/Fgf8	7
GO:0010543	regulation of platelet activation	6/585	49/28943	0.000444319	0.00534254	0.00389572	Flna/Pdgfa/Gp1bb/Prkg1/Pdgfra/Cd9	6
GO:0090132	epithelium migration	17/585	330/28943	0.000445293	0.00534254	0.00389572	Lgals8/Ptp4a3/Has2/Shh/Gadd45a/Marveld3/Rreb1/Egr3/Wnt5a/Vegfa/Pten/Fgf8/Dll4/Macf1/Igf2/Prcp/Nr2f2	17
GO:0060070	canonical Wnt signaling pathway	16/585	300/28943	0.000445896	0.00534254	0.00389572	Slc9a3r1/Wnt10b/Nkx2-5/Tle4/Bcl9/Shh/Stk11/Nog/Sost/Fgf9/Wnt5a/Wnt7b/Pten/Lef1/Rnf220/Ctnnbip1	16
GO:0051091	positive regulation of DNA-binding transcription factor activity	15/585	271/28943	0.000453001	0.00541342	0.00394741	Hmga2/Trim41/Foxa1/Wnt10b/Arhgef2/Neurog2/Shh/Phb2/Esr2/Neurog1/Wnt5a/Clu/Vegfa/Pten/Rnf220	15
GO:1903039	positive regulation of leukocyte cell-cell adhesion	15/585	272/28943	0.000470735	0.00561062	0.0040912	Rara/Lgals8/Wnt10b/Has2/Bcl6/Ihh/Shh/Fadd/Egr3/Arid1b/Smarca2/Lef1/Smarcd3/Igf2/St3gal4	15
GO:0042246	tissue regeneration	7/585	69/28943	0.000485404	0.00577035	0.00420768	Sox15/Wnt10b/Bcl9/Pax7/Myoz1/Ninj2/Cd9	7
GO:0061041	regulation of wound healing	10/585	137/28943	0.00048752	0.00578041	0.00421502	Adra2a/Pdgfa/Rreb1/Myoz1/Prkg1/Pten/Foxa2/Pdgfra/Cd9/St3gal4	10
GO:0090092	regulation of transmembrane receptor protein serine/threonine kinase signaling pathway	15/585	273/28943	0.00048906	0.00578361	0.00421735	Zc3h3/Msx1/Ing1/Onecut1/Gdf11/Stk11/Nog/Sost/Fgf9/Wnt5a/Dact2/Zeb1/Inhbb/Itga8/Smad6	15
GO:0060740	prostate gland epithelium morphogenesis	5/585	33/28943	0.000492748	0.00581213	0.00423815	Foxa1/Shh/Nog/Esr2/Wnt5a	5
GO:0010544	negative regulation of platelet activation	4/585	19/28943	0.00050289	0.00588601	0.00429202	Pdgfa/Prkg1/Pdgfra/Cd9	4
GO:0021783	preganglionic parasympathetic fiber development	4/585	19/28943	0.00050289	0.00588601	0.00429202	Egr2/Tbx1/Hoxb2/Tfap2a	4
GO:0060231	mesenchymal to epithelial transition	4/585	19/28943	0.00050289	0.00588601	0.00429202	Lif/Wt1/Six2/Pax2	4
GO:0060420	regulation of heart growth	8/585	91/28943	0.000518602	0.00605089	0.00441225	Col14a1/Nkx2-5/Wt1/Ccnd2/Nog/Fgf9/Pten/Vgll4	8
GO:0050680	negative regulation of epithelial cell proliferation	12/585	190/28943	0.000519635	0.00605089	0.00441225	Ptch1/Tinf2/Wnt10b/Phb2/Marveld3/Stk11/Esr2/Wnt5a/Zeb1/Pten/Dll4/Nr2f2	12
GO:0035904	aorta development	7/585	70/28943	0.000530075	0.00615672	0.00448941	Egr2/Adamts6/Tbx1/Ndst1/Fgf8/Dll4/Smad6	7
GO:0030879	mammary gland development	11/585	165/28943	0.000560077	0.00648863	0.00473144	Ptch1/Hoxd9/Msx1/Phb2/Ntn1/Rreb1/Wnt5a/Vegfa/Lef1/Oas2/Hoxa5	11
GO:0060512	prostate gland morphogenesis	5/585	34/28943	0.000568185	0.00656586	0.00478776	Foxa1/Shh/Nog/Esr2/Wnt5a	5
GO:0000079	regulation of cyclin-dependent protein serine/threonine kinase activity	7/585	71/28943	0.000577957	0.00661299	0.00482212	Tnfaip3/Cdk5rap3/Gtpbp4/Ccnd2/Cdc6/Pten/Nr2f2	7
GO:0010761	fibroblast migration	7/585	71/28943	0.000577957	0.00661299	0.00482212	Slc9a3r1/Bag4/Sgpl1/Pmp22/Tfap2a/Pak3/Prr5l	7
GO:0014009	glial cell proliferation	7/585	71/28943	0.000577957	0.00661299	0.00482212	Atxn1/Myc/Shh/Ntn1/Pmp22/Clu/Slc7a5	7
GO:0045621	positive regulation of lymphocyte differentiation	10/585	140/28943	0.000578074	0.00661299	0.00482212	Rara/Wnt10b/Bcl6/Ihh/Shh/Egr3/Arid1b/Smarca2/Lef1/Smarcd3	10
GO:0001942	hair follicle development	9/585	116/28943	0.000594296	0.00678152	0.00494502	Foxq1/Sox21/Wnt10b/Alx4/Shh/Pdgfa/Wnt5a/Bcl2/Gnas	9
GO:0050821	protein stabilization	12/585	193/28943	0.000597329	0.0067991	0.00495783	Gtpbp4/Mtmr9/Wnt10b/Flna/Msx1/Tesc/Phb2/Bag4/Clu/Pten/Epha4/Apoa2	12
GO:0045619	regulation of lymphocyte differentiation	13/585	221/28943	0.00060636	0.00688468	0.00502024	Rara/Wnt10b/Bcl6/Ihh/Shh/Cyp26b1/Egr3/Arid1b/Zeb1/Smarca2/Lef1/Smarcd3/Dtx1	13
GO:0045773	positive regulation of axon extension	6/585	52/28943	0.000614663	0.00692713	0.00505119	Myo5b/Ntn1/Vegfa/Adnp/Macf1/Islr2	6
GO:0060043	regulation of cardiac muscle cell proliferation	6/585	52/28943	0.000614663	0.00692713	0.00505119	Nkx2-5/Ccnd2/Nog/Fgf9/Pten/Vgll4	6
GO:0060251	regulation of glial cell proliferation	6/585	52/28943	0.000614663	0.00692713	0.00505119	Atxn1/Myc/Shh/Ntn1/Pmp22/Slc7a5	6
GO:0032495	response to muramyl dipeptide	4/585	20/28943	0.000618617	0.00695448	0.00507113	Tnfaip3/Trim41/Arhgef2/Irf5	4
GO:1903037	regulation of leukocyte cell-cell adhesion	18/585	371/28943	0.000620342	0.00695669	0.00507275	Rara/Lgals8/Ccl28/Wnt10b/Has2/Bcl6/Ihh/Shh/Fadd/Egr3/Arid1b/Smarca2/Pten/Lef1/Smarcd3/Dtx1/Igf2/St3gal4	18
GO:0048678	response to axon injury	7/585	72/28943	0.000629211	0.00702156	0.00512005	Scarf1/Flna/Shh/Pten/Epha4/Bcl2/Rtn4rl2	7
GO:0055008	cardiac muscle tissue morphogenesis	7/585	72/28943	0.000629211	0.00702156	0.00512005	Pkp2/Nkx2-5/Nog/Wnt5a/Dll4/Pitx2/Tnni3	7
GO:0019218	regulation of steroid metabolic process	9/585	117/28943	0.000632513	0.00704115	0.00513433	Dhh/Clcn2/Lmf1/Atp1a1/Gfi1/Armc5/Apoa2/Foxa2/Igf2	9
GO:0030856	regulation of epithelial cell differentiation	11/585	168/28943	0.000651015	0.00720485	0.0052537	Lhx1/Lif/Ptch1/Wnt10b/Sult2b1/Mycn/Vegfa/Six2/Zeb1/Rfx3/Pax2	11
GO:0050768	negative regulation of neurogenesis	11/585	168/28943	0.000651015	0.00720485	0.0052537	Hmga2/Sema4c/Arhgef2/Lingo1/Nog/Ntn1/Mycn/Wnt5a/Wnt7b/Pten/Nkx6-1	11
GO:0003209	cardiac atrium morphogenesis	5/585	35/28943	0.000651966	0.00720485	0.0052537	Nkx2-5/Nog/Wnt5a/Dll4/Pitx2	5
GO:0031103	axon regeneration	6/585	53/28943	0.000681441	0.00751235	0.00547793	Scarf1/Flna/Pten/Epha4/Bcl2/Rtn4rl2	6
GO:0007162	negative regulation of cell adhesion	16/585	313/28943	0.000704299	0.00774559	0.005648	Tnfaip3/Gtpbp4/Ccl28/Bcl6/Ihh/Shh/Vegfa/Myo1f/Dact2/Prkg1/Pten/Epha4/Lef1/Dtx1/Cd9/Acp5	16
GO:0022404	molting cycle process	9/585	119/28943	0.000714979	0.00782524	0.00570608	Foxq1/Sox21/Wnt10b/Alx4/Shh/Pdgfa/Wnt5a/Bcl2/Gnas	9
GO:0022405	hair cycle process	9/585	119/28943	0.000714979	0.00782524	0.00570608	Foxq1/Sox21/Wnt10b/Alx4/Shh/Pdgfa/Wnt5a/Bcl2/Gnas	9
GO:1904029	regulation of cyclin-dependent protein kinase activity	7/585	74/28943	0.000742511	0.00809172	0.00590039	Tnfaip3/Cdk5rap3/Gtpbp4/Ccnd2/Cdc6/Pten/Nr2f2	7
GO:0048048	embryonic eye morphogenesis	5/585	36/28943	0.000744658	0.00809172	0.00590039	Foxf2/Ihh/Tfap2a/Zeb1/Pax2	5
GO:0070316	regulation of G0 to G1 transition	5/585	36/28943	0.000744658	0.00809172	0.00590039	Sox15/Arid1b/Smarca2/Smarcd3/Rhno1	5
GO:2000291	regulation of myoblast proliferation	4/585	21/28943	0.000752032	0.00813172	0.00592956	Sox15/Megf10/Pax7/Meis2	4
GO:0007617	mating behavior	6/585	54/28943	0.000753698	0.00813172	0.00592956	Shh/Vgf/Klk14/Drd1/Pten/Cyp11a1	6
GO:0035272	exocrine system development	6/585	54/28943	0.000753698	0.00813172	0.00592956	Clcn2/Shh/Pdgfa/Fgf8/Ptf1a/Igf2	6
GO:0002062	chondrocyte differentiation	9/585	120/28943	0.000759384	0.00815442	0.00594612	Hmga2/Col2a1/Runx2/Ihh/Col27a1/Fgf9/Six2/Nkx3-2/Sox6	9
GO:0098773	skin epidermis development	9/585	120/28943	0.000759384	0.00815442	0.00594612	Foxq1/Sox21/Wnt10b/Alx4/Shh/Pdgfa/Wnt5a/Bcl2/Gnas	9
GO:0071900	regulation of protein serine/threonine kinase activity	17/585	347/28943	0.000780922	0.00835985	0.00609592	Hmga2/Tnfaip3/Cdk5rap3/Gtpbp4/Adra2a/Paqr3/Pdgfa/Ntf3/Gadd45a/Ccnd2/Cdc6/Pmp22/Wnt5a/Vegfa/Pten/Epha4/Nr2f2	17
GO:0008016	regulation of heart contraction	12/585	199/28943	0.000782187	0.00835985	0.00609592	Pkp2/Nkx2-5/Ankrd39/Flna/Adra1d/Atp1a1/Irx3/Kcnj5/Apln/Chrm2/Tnni3/Irx5	12
GO:0051961	negative regulation of nervous system development	11/585	172/28943	0.000791085	0.00843515	0.00615082	Hmga2/Sema4c/Arhgef2/Lingo1/Nog/Ntn1/Mycn/Wnt5a/Wnt7b/Pten/Nkx6-1	11
GO:2000036	regulation of stem cell population maintenance	7/585	75/28943	0.000804904	0.00856245	0.00624365	Hmga2/Hnf1b/Myc/Tal1/Ing1/Smarca2/Pax2	7
GO:0035296	regulation of tube diameter	11/585	173/28943	0.000829756	0.00876591	0.00639201	Adra2a/Adra1d/Adra2b/Esr2/Drd1/Npr3/Vegfa/Prkg1/Apln/Smad6/Mtnr1b	11
GO:0097746	blood vessel diameter maintenance	11/585	173/28943	0.000829756	0.00876591	0.00639201	Adra2a/Adra1d/Adra2b/Esr2/Drd1/Npr3/Vegfa/Prkg1/Apln/Smad6/Mtnr1b	11
GO:0001974	blood vessel remodeling	6/585	55/28943	0.000831731	0.00876591	0.00639201	Lif/Tbx1/Flna/Vegfa/Fgf8/Dll4	6
GO:0072132	mesenchyme morphogenesis	6/585	55/28943	0.000831731	0.00876591	0.00639201	Myc/Msx1/Nog/Wnt5a/Fgf8/Lef1	6
GO:0055001	muscle cell development	13/585	229/28943	0.000843231	0.00880294	0.00641901	Col14a1/Wnt10b/Nkx2-5/Megf10/Flnc/Hottip/Pmp22/Myoz1/Vegfa/Bcl2/Pitx2/Pdgfra/Smad6	13
GO:0120161	regulation of cold-induced thermogenesis	10/585	147/28943	0.000844396	0.00880294	0.00641901	Grb10/Wnt10b/Lnpep/Zfp516/Plcl1/Gpr3/Stk11/Npr3/Vegfa/Gnas	10
GO:0003309	type B pancreatic cell differentiation	5/585	37/28943	0.000846845	0.00880294	0.00641901	Onecut1/Gdf11/Wnt5a/Rfx3/Nkx6-1	5
GO:0009954	proximal/distal pattern formation	5/585	37/28943	0.000846845	0.00880294	0.00641901	Hoxd9/Cyp26b1/Irx3/Sp8/En1	5
GO:0045023	G0 to G1 transition	5/585	37/28943	0.000846845	0.00880294	0.00641901	Sox15/Arid1b/Smarca2/Smarcd3/Rhno1	5
GO:0045686	negative regulation of glial cell differentiation	5/585	37/28943	0.000846845	0.00880294	0.00641901	Hmga2/Lingo1/Nog/Mycn/Nkx6-1	5
GO:0035150	regulation of tube size	11/585	174/28943	0.000869981	0.00902283	0.00657936	Adra2a/Adra1d/Adra2b/Esr2/Drd1/Npr3/Vegfa/Prkg1/Apln/Smad6/Mtnr1b	11
GO:0002317	plasma cell differentiation	3/585	10/28943	0.000886687	0.00909253	0.00663018	Lgals8/Bcl6/Nkx2-3	3
GO:0007191	adenylate cyclase-activating dopamine receptor signaling pathway	3/585	10/28943	0.000886687	0.00909253	0.00663018	Slc9a3r1/Drd1/Gnas	3
GO:0048703	embryonic viscerocranium morphogenesis	3/585	10/28943	0.000886687	0.00909253	0.00663018	Lhx1/Tbx1/Ndst1	3
GO:0060513	prostatic bud formation	3/585	10/28943	0.000886687	0.00909253	0.00663018	Shh/Nog/Wnt5a	3
GO:0098528	skeletal muscle fiber differentiation	3/585	10/28943	0.000886687	0.00909253	0.00663018	Tbx1/Shh/Cyp26b1	3
GO:0009914	hormone transport	18/585	383/28943	0.000893559	0.00914242	0.00666656	Hmga2/Igfbp3/Lif/Hnf1b/Adra2a/Camk2n1/Vgf/Rph3al/Slc7a8/Rfx3/Inhbb/Apln/Foxa2/Gnas/Nkx6-1/Crym/Slc7a5/Mtnr1b	18
GO:0048486	parasympathetic nervous system development	4/585	22/28943	0.000904556	0.00918681	0.00669892	Egr2/Tbx1/Hoxb2/Tfap2a	4
GO:0048532	anatomical structure arrangement	4/585	22/28943	0.000904556	0.00918681	0.00669892	Egr2/Hoxb2/Tfap2a/Pax2	4
GO:0072111	cell proliferation involved in kidney development	4/585	22/28943	0.000904556	0.00918681	0.00669892	Ptch1/Myc/Wt1/Shh	4
GO:0019935	cyclic-nucleotide-mediated signaling	8/585	99/28943	0.000907987	0.00918681	0.00669892	Pde10a/Gucy2f/Gpr3/Gucy1b2/Prkg1/Adnp/Gnas/Mtnr1b	8
GO:0048864	stem cell development	8/585	99/28943	0.000907987	0.00918681	0.00669892	Tbx1/Sema4c/Shh/Tfap2a/Wnt7b/Cyp26c1/Bcl2/Pitx2	8
GO:0007188	adenylate cyclase-modulating G protein-coupled receptor signaling pathway	13/585	231/28943	0.000913279	0.00921987	0.00672303	Slc9a3r1/Pde10a/Gna14/Adra2a/Flna/Adra1d/Adra2b/Gpr3/Grm8/Drd1/Npr3/Gnas/Chrm2	13
GO:0060428	lung epithelium development	6/585	56/28943	0.000915848	0.00922534	0.00672702	Hmga2/Foxa1/Shh/Wnt7b/Foxa2/Hoxa5	6
GO:0106106	cold-induced thermogenesis	10/585	149/28943	0.000936707	0.00941463	0.00686505	Grb10/Wnt10b/Lnpep/Zfp516/Plcl1/Gpr3/Stk11/Npr3/Vegfa/Gnas	10
GO:0001756	somitogenesis	7/585	77/28943	0.000942078	0.00942699	0.00687406	Lhx1/T/Dmrt2/Wnt5a/Pax1/Foxa2/Lef1	7
GO:0048146	positive regulation of fibroblast proliferation	7/585	77/28943	0.000942078	0.00942699	0.00687406	Hmga2/Lif/Myc/Pdgfa/Cdc6/Wnt5a/Pdgfra	7
GO:0061387	regulation of extent of cell growth	9/585	124/28943	0.000960044	0.00958571	0.0069898	Myo5b/Sema4c/Ntn1/Wnt5a/Vegfa/Adnp/Macf1/Nkx6-1/Islr2	9
GO:0051781	positive regulation of cell division	8/585	100/28943	0.000969812	0.00966204	0.00704546	Tal1/Shh/Pdgfa/Cdc6/Fgf9/Vegfa/Fgf8/Igf2	8
GO:0051100	negative regulation of binding	11/585	177/28943	0.00100046	0.00994071	0.00724866	Hmga2/Gtpbp4/Myc/Crmp1/Msx1/Nog/Crtac1/Adnp/Larp7/Lef1/Ctnnbip1	11
GO:0042176	regulation of protein catabolic process	17/585	355/28943	0.00100215	0.00994071	0.00724866	Tmem259/Sh3rf3/Tnfaip3/Cdk5rap3/Foxf2/Wnt10b/Adra2a/Flna/Shh/Cyp51/Rybp/Grin2c/Cdc20b/Wnt5a/Clu/Vgll4/Nell1	17
GO:0032147	activation of protein kinase activity	8/585	101/28943	0.00103496	0.0102439	0.00746971	Adra2a/Adra2b/Ntf3/Phb2/Stk11/Wnt5a/Vegfa/Adnp	8
GO:0007163	establishment or maintenance of cell polarity	13/585	235/28943	0.00106807	0.0104837	0.00764462	Slc9a3r1/Kif26b/BC034090/Arhgef2/Shh/Cyp26b1/Amotl2/Stk11/Llgl2/Wnt5a/Wnt7b/Macf1/Ephb1	13
GO:0014812	muscle cell migration	9/585	126/28943	0.00107539	0.0104837	0.00764462	Igfbp3/Grb10/Has2/Myc/Megf10/Pdgfa/Fgf9/Prkg1/Bcl2	9
GO:0048640	negative regulation of developmental growth	9/585	126/28943	0.00107539	0.0104837	0.00764462	Ptch1/Sema4c/Nog/Ntn1/Wnt5a/Myoz1/Pten/Gnas/Vgll4	9
GO:0021511	spinal cord patterning	4/585	23/28943	0.00107762	0.0104837	0.00764462	Shh/Dbx1/Gdf11/Dll4	4
GO:0021535	cell migration in hindbrain	4/585	23/28943	0.00107762	0.0104837	0.00764462	Sema4c/Flna/Lef1/Ephb1	4
GO:0030539	male genitalia development	4/585	23/28943	0.00107762	0.0104837	0.00764462	Wt1/Shh/Fgf8/Pdgfra	4
GO:0072079	nephron tubule formation	4/585	23/28943	0.00107762	0.0104837	0.00764462	Hnf1b/Irx3/Nog/Pax2	4
GO:0090190	positive regulation of branching involved in ureteric bud morphogenesis	4/585	23/28943	0.00107762	0.0104837	0.00764462	Lhx1/Nog/Vegfa/Pax2	4
GO:0030201	heparan sulfate proteoglycan metabolic process	5/585	39/28943	0.00108208	0.0105048	0.00765996	Hs3st3b1/Ndst1/Ids/Hs6st1/Lipc	5
GO:0003231	cardiac ventricle development	10/585	152/28943	0.00109055	0.0105644	0.00770348	Pkp2/Nkx2-5/Nog/Fgf9/Wnt5a/Dll4/Pitx2/Smarcd3/Tnni3/Smad6	10
GO:0045669	positive regulation of osteoblast differentiation	7/585	79/28943	0.00109702	0.010582	0.0077163	Wnt10b/Runx2/Wnt7b/Vegfa/Gnas/Ctnnbip1/Nell1	7
GO:0061180	mammary gland epithelium development	7/585	79/28943	0.00109702	0.010582	0.0077163	Ptch1/Msx1/Phb2/Ntn1/Rreb1/Wnt5a/Hoxa5	7
GO:0042311	vasodilation	6/585	58/28943	0.00110359	0.0106229	0.0077461	Adra2a/Esr2/Drd1/Npr3/Vegfa/Prkg1	6
GO:0051101	regulation of DNA binding	9/585	127/28943	0.00113713	0.0109227	0.00796473	Hmga2/Lif/Myc/Pax7/Msx1/Pitx2/Lef1/Rnf220/Ctnnbip1	9
GO:0010631	epithelial cell migration	16/585	328/28943	0.00115183	0.0110406	0.00805067	Lgals8/Ptp4a3/Has2/Shh/Gadd45a/Marveld3/Rreb1/Egr3/Wnt5a/Vegfa/Pten/Dll4/Macf1/Igf2/Prcp/Nr2f2	16
GO:2000242	negative regulation of reproductive process	7/585	80/28943	0.00118163	0.0113024	0.00824162	Lif/Wt1/Nlrp5/Stk11/Wnt5a/Nr5a1/Bcl2l1	7
GO:0022408	negative regulation of cell-cell adhesion	12/585	209/28943	0.00119554	0.0113041	0.00824282	Tnfaip3/Gtpbp4/Ccl28/Bcl6/Ihh/Shh/Vegfa/Prkg1/Pten/Lef1/Dtx1/Cd9	12
GO:0001558	regulation of cell growth	20/585	459/28943	0.00119942	0.0113041	0.00824282	Igfbp3/Col14a1/Bcl6/Cpne5/Myo5b/Sema4c/Wt1/Osgin2/Msx1/Stk11/Ntn1/Wnt5a/Vegfa/Smarca2/Bcl2/Adnp/Macf1/Nkx6-1/Vgll4/Islr2	20
GO:0021559	trigeminal nerve development	3/585	11/28943	0.00120093	0.0113041	0.00824282	Tfap2a/Neurog1/Prrxl1	3
GO:0021940	positive regulation of cerebellar granule cell precursor proliferation	3/585	11/28943	0.00120093	0.0113041	0.00824282	Lhx1/Shh/Lhx5	3
GO:0048382	mesendoderm development	3/585	11/28943	0.00120093	0.0113041	0.00824282	Lhx1/Fgf8/Foxa2	3
GO:0060068	vagina development	3/585	11/28943	0.00120093	0.0113041	0.00824282	Lhx1/Esr2/Wnt5a	3
GO:0090009	primitive streak formation	3/585	11/28943	0.00120093	0.0113041	0.00824282	Lhx1/Wnt5a/Foxa2	3
GO:0003279	cardiac septum development	9/585	128/28943	0.00120171	0.0113041	0.00824282	Adamts6/Tbx1/Nkx2-5/Ndst1/Nog/Wnt5a/Fgf8/Pitx2/Smad6	9
GO:0016125	sterol metabolic process	10/585	154/28943	0.00120415	0.0113041	0.00824282	Lmf1/Cyp51/Cyp26b1/Sult2b1/Pmp22/Sqle/Cyp26c1/Apoa2/Lipc/Cyp11a1	10
GO:0021522	spinal cord motor neuron differentiation	5/585	40/28943	0.00121635	0.0113952	0.00830924	Ptch1/Olig2/Lbx1/Shh/Gbx1	5
GO:0042326	negative regulation of phosphorylation	18/585	394/28943	0.00122862	0.0114865	0.00837581	Tnfaip3/Igfbp3/Cdk5rap3/Grb10/Atxn1/Camk2n1/Cep85/Paqr3/Ntf3/Gadd45a/Nog/Drd1/Pten/Foxa2/Prr5l/Kirrel/Nr2f2/Smad6	18
GO:0030010	establishment of cell polarity	10/585	155/28943	0.00126446	0.0117973	0.00860247	Slc9a3r1/Kif26b/Arhgef2/Shh/Cyp26b1/Amotl2/Stk11/Llgl2/Wnt5a/Ephb1	10
GO:0046632	alpha-beta T cell differentiation	9/585	129/28943	0.00126921	0.011801	0.00860519	Rara/Bcl6/Nkx2-3/Ihh/Shh/Armc5/Bcl2/Pax1/Lef1	9
GO:0008543	fibroblast growth factor receptor signaling pathway	7/585	81/28943	0.00127127	0.011801	0.00860519	Runx2/Ndst1/Nog/Fgf9/Wnt5a/Fgf8/Apln	7
GO:0030903	notochord development	4/585	24/28943	0.00127263	0.011801	0.00860519	Col2a1/T/Nog/Wnt5a	4
GO:0010721	negative regulation of cell development	12/585	211/28943	0.00129681	0.0120008	0.00875083	Hmga2/Sema4c/Arhgef2/Lingo1/Nog/Ntn1/Mycn/Wnt5a/Wnt7b/Vegfa/Pten/Nkx6-1	12
GO:0002066	columnar/cuboidal epithelial cell development	6/585	60/28943	0.00131949	0.0121859	0.00888581	Rara/Gdf11/Wnt5a/Rfx3/Nkx3-2/Hoxa5	6
GO:2001235	positive regulation of apoptotic signaling pathway	10/585	156/28943	0.00132721	0.0122324	0.00891972	Il20ra/Unc5b/Slc9a3r1/Myc/Siglec1/Msx1/Fadd/Clu/Pten/Inhbb	10
GO:0001709	cell fate determination	5/585	41/28943	0.00136255	0.0124822	0.00910192	Ptch1/Lbx1/Ntf3/Cyp26b1/Pax2	5
GO:0002335	mature B cell differentiation	5/585	41/28943	0.00136255	0.0124822	0.00910192	Tnfaip3/Lgals8/Bcl6/Nkx2-3/Pou2f2	5
GO:0003230	cardiac atrium development	5/585	41/28943	0.00136255	0.0124822	0.00910192	Nkx2-5/Nog/Wnt5a/Dll4/Pitx2	5
GO:0003208	cardiac ventricle morphogenesis	7/585	82/28943	0.00136615	0.0124901	0.00910766	Pkp2/Nkx2-5/Nog/Fgf9/Dll4/Smarcd3/Tnni3	7
GO:0060047	heart contraction	13/585	242/28943	0.00139162	0.0126974	0.00925884	Pkp2/Nkx2-5/Ankrd39/Flna/Adra1d/Atp1a1/Tnni2/Irx3/Kcnj5/Apln/Chrm2/Tnni3/Irx5	13
GO:0031345	negative regulation of cell projection organization	12/585	213/28943	0.00140507	0.0127946	0.00932969	Sema4c/Flna/Crmp1/Gfi1/Paqr3/Ntn1/Pmp22/Wnt5a/Pten/Epha4/Rtn4rl2/Ntm	12
GO:0072091	regulation of stem cell proliferation	8/585	106/28943	0.00141511	0.0128603	0.00937757	Hmga2/Ptch1/Wnt10b/Runx2/Shh/Fgf9/Wnt5a/Fgf8	8
GO:0048660	regulation of smooth muscle cell proliferation	11/585	185/28943	0.00142928	0.0129632	0.00945261	Tnfaip3/Igfbp3/Myc/Esr2/Fgf9/Npr3/Vegfa/Prkg1/Pten/Apln/Ctnnbip1	11
GO:0048588	developmental cell growth	14/585	273/28943	0.00143961	0.0130309	0.00950201	Nrn1/Col14a1/Cpne5/Myo5b/Sema4c/Stk11/Ntn1/Wnt5a/Vegfa/Adnp/Macf1/Nkx6-1/Emx1/Islr2	14
GO:0055021	regulation of cardiac muscle tissue growth	7/585	83/28943	0.00146646	0.0132476	0.00966004	Col14a1/Nkx2-5/Ccnd2/Nog/Fgf9/Pten/Vgll4	7
GO:0035988	chondrocyte proliferation	4/585	25/28943	0.00149104	0.0133832	0.00975886	Hmga2/Ihh/Six2/Lef1	4
GO:0045736	negative regulation of cyclin-dependent protein serine/threonine kinase activity	4/585	25/28943	0.00149104	0.0133832	0.00975886	Tnfaip3/Cdk5rap3/Pten/Nr2f2	4
GO:0048333	mesodermal cell differentiation	4/585	25/28943	0.00149104	0.0133832	0.00975886	Hmga2/Tal1/Six2/Pax2	4
GO:2001233	regulation of apoptotic signaling pathway	18/585	401/28943	0.00149322	0.0133832	0.00975886	Il20ra/Unc5b/Tnfaip3/Slc9a3r1/Col2a1/Myc/Siglec1/Msx1/Fadd/Nog/Pmp22/Clu/Vegfa/Pten/Bcl2/Ivns1abp/Inhbb/Bcl2l1	18
GO:0021761	limbic system development	8/585	107/28943	0.00150297	0.013444	0.00980323	Alk/Zic1/Otp/Drd1/Pten/Pitx2/Lef1/Lhx5	8
GO:0048730	epidermis morphogenesis	5/585	42/28943	0.00152129	0.0135754	0.00989905	Foxq1/Shh/Klk14/Tfap2a/Bcl2	5
GO:0042391	regulation of membrane potential	20/585	469/28943	0.0015481	0.0135754	0.00989905	Atxn1/Rgs7bp/Myc/Pkp2/Gna14/Flna/Atp1a1/Gabrr1/Kcnj5/Grin2c/Pmp22/Drd1/Pten/Bcl2/Scn3a/Bcl2l1/Piezo1/Cngb1/Htr3b/Mtnr1b	20
GO:0001947	heart looping	6/585	62/28943	0.00156623	0.0135754	0.00989905	Nkx2-5/Lbx1/Ihh/Shh/Wnt5a/Fgf8	6
GO:0002011	morphogenesis of an epithelial sheet	6/585	62/28943	0.00156623	0.0135754	0.00989905	Flna/Hoxb2/Rreb1/Wnt5a/Pten/Dll4	6
GO:0021872	forebrain generation of neurons	6/585	62/28943	0.00156623	0.0135754	0.00989905	Lhx6/Tfap2a/Otp/Fgf8/Lef1/Lhx5	6
GO:0031102	neuron projection regeneration	6/585	62/28943	0.00156623	0.0135754	0.00989905	Scarf1/Flna/Pten/Epha4/Bcl2/Rtn4rl2	6
GO:0060711	labyrinthine layer development	6/585	62/28943	0.00156623	0.0135754	0.00989905	Nfe2/Llgl2/Wnt7b/Hs6st1/Lef1/Syna	6
GO:0003337	mesenchymal to epithelial transition involved in metanephros morphogenesis	3/585	12/28943	0.00157729	0.0135754	0.00989905	Lif/Six2/Pax2	3
GO:0033089	positive regulation of T cell differentiation in thymus	3/585	12/28943	0.00157729	0.0135754	0.00989905	Ihh/Shh/Egr3	3
GO:0043587	tongue morphogenesis	3/585	12/28943	0.00157729	0.0135754	0.00989905	Tbx1/Shh/Cyp26b1	3
GO:0045843	negative regulation of striated muscle tissue development	3/585	12/28943	0.00157729	0.0135754	0.00989905	Sox15/Fgf8/Lef1	3
GO:0060439	trachea morphogenesis	3/585	12/28943	0.00157729	0.0135754	0.00989905	Shh/Wnt7b/Hoxa5	3
GO:0060536	cartilage morphogenesis	3/585	12/28943	0.00157729	0.0135754	0.00989905	Msx1/Wnt7b/Hoxa5	3
GO:0060579	ventral spinal cord interneuron fate commitment	3/585	12/28943	0.00157729	0.0135754	0.00989905	Shh/Dbx1/Dll4	3
GO:0060581	cell fate commitment involved in pattern specification	3/585	12/28943	0.00157729	0.0135754	0.00989905	Shh/Dbx1/Dll4	3
GO:0070444	oligodendrocyte progenitor proliferation	3/585	12/28943	0.00157729	0.0135754	0.00989905	Shh/Nog/Emx1	3
GO:0070445	regulation of oligodendrocyte progenitor proliferation	3/585	12/28943	0.00157729	0.0135754	0.00989905	Shh/Nog/Emx1	3
GO:0071679	commissural neuron axon guidance	3/585	12/28943	0.00157729	0.0135754	0.00989905	Ptch1/Shh/Vegfa	3
GO:0072182	regulation of nephron tubule epithelial cell differentiation	3/585	12/28943	0.00157729	0.0135754	0.00989905	Lhx1/Lif/Pax2	3
GO:0090184	positive regulation of kidney development	3/585	12/28943	0.00157729	0.0135754	0.00989905	Myc/Nog/Pax2	3
GO:0002573	myeloid leukocyte differentiation	13/585	246/28943	0.0016105	0.013809	0.0100694	L3mbtl3/Rara/Lif/Cebpe/Myc/Nkx2-3/Tal1/Tesc/Fadd/Vegfa/Gnas/Lef1/Ctnnbip1	13
GO:0050870	positive regulation of T cell activation	13/585	246/28943	0.0016105	0.013809	0.0100694	Rara/Lgals8/Wnt10b/Bcl6/Ihh/Shh/Fadd/Egr3/Arid1b/Smarca2/Lef1/Smarcd3/Igf2	13
GO:0001841	neural tube formation	9/585	134/28943	0.00165406	0.0141559	0.0103224	Rara/Ptch1/T/Sema4c/Shh/Nog/Tfap2a/Wnt5a/Pax2	9
GO:0045667	regulation of osteoblast differentiation	10/585	161/28943	0.00168015	0.0143336	0.0104519	Ptch1/Wnt10b/Runx2/Nog/Wnt7b/Vegfa/Gnas/Ctnnbip1/Nell1/Smad6	10
GO:0060411	cardiac septum morphogenesis	7/585	85/28943	0.00168426	0.0143336	0.0104519	Tbx1/Nkx2-5/Nog/Wnt5a/Fgf8/Pitx2/Smad6	7
GO:0070228	regulation of lymphocyte apoptotic process	7/585	85/28943	0.00168426	0.0143336	0.0104519	Myc/Birc7/Siglec1/Fadd/Wnt5a/Pten/Bcl2	7
GO:0035883	enteroendocrine cell differentiation	5/585	43/28943	0.00169323	0.0143562	0.0104684	Onecut1/Gdf11/Wnt5a/Rfx3/Nkx6-1	5
GO:0060563	neuroepithelial cell differentiation	5/585	43/28943	0.00169323	0.0143562	0.0104684	B9d1/Otp/Fgf8/Lef1/Emx1	5
GO:0019932	second-messenger-mediated signaling	15/585	309/28943	0.00170032	0.0143628	0.0104732	Pde10a/Gucy2f/Gpr3/Drd1/Myoz1/Gucy1b2/Vegfa/Prkg1/Cxcr1/Nr5a1/Adnp/Gnas/Tnni3/Ccr4/Mtnr1b	15
GO:0140014	mitotic nuclear division	15/585	309/28943	0.00170032	0.0143628	0.0104732	Sirt7/Chmp7/Reep4/Flna/Cep85/Phb2/Cdc6/Neurog1/Arid1b/Seh1l/Smarca2/Fgf8/Smarcd3/Igf2/Stag1	15
GO:0030522	intracellular receptor signaling pathway	12/585	218/28943	0.00170875	0.0144073	0.0105057	Hmga2/Tnfaip3/Rara/Foxa1/Tbx1/Plin5/Cyp26b1/Phb2/Esr2/Ptf1a/Zfp536/Prcp	12
GO:0010632	regulation of epithelial cell migration	13/585	248/28943	0.0017302	0.0145612	0.0106179	Has2/Shh/Gadd45a/Marveld3/Rreb1/Wnt5a/Vegfa/Pten/Dll4/Macf1/Igf2/Prcp/Nr2f2	13
GO:1904030	negative regulation of cyclin-dependent protein kinase activity	4/585	26/28943	0.00173423	0.0145682	0.010623	Tnfaip3/Cdk5rap3/Pten/Nr2f2	4
GO:0090090	negative regulation of canonical Wnt signaling pathway	9/585	135/28943	0.00174121	0.0145999	0.0106461	Slc9a3r1/Nkx2-5/Tle4/Shh/Stk11/Nog/Sost/Wnt5a/Ctnnbip1	9
GO:0048872	homeostasis of number of cells	17/585	375/28943	0.00179946	0.0150556	0.0109784	L3mbtl3/Tnfaip3/Cdk5rap3/Col14a1/Bcl6/Nkx2-3/Tal1/Sart3/Fadd/Vegfa/Smarca2/Bcl2/Sh2b2/Hoxa5/Emx1/Sox6/Ccr4	17
GO:0019229	regulation of vasoconstriction	7/585	86/28943	0.00180218	0.0150556	0.0109784	Adra2a/Adra1d/Adra2b/Drd1/Apln/Smad6/Mtnr1b	7
GO:0009582	detection of abiotic stimulus	9/585	136/28943	0.001832	0.0152768	0.0111397	Myc/Guca1b/Pkd2l1/Gucy2f/Grm8/Prrxl1/Piezo1/Cngb1/Ephb1	9
GO:0050731	positive regulation of peptidyl-tyrosine phosphorylation	11/585	191/28943	0.00184126	0.0153259	0.0111755	Lif/Gfra1/Adra2a/Arhgef2/Ntf3/Vegfa/Fgf8/Epha4/Adnp/Pdgfra/Igf2	11
GO:0033692	cellular polysaccharide biosynthetic process	6/585	64/28943	0.00184656	0.0153419	0.0111872	Grb10/Has2/Ndst1/Ppp1r3f/Nhlrc1/Igf2	6
GO:0031647	regulation of protein stability	15/585	312/28943	0.00186708	0.0154842	0.0112909	Gtpbp4/Mtmr9/Wnt10b/Tmem183a/Flna/Msx1/Tesc/Phb2/Nlrp5/Bag4/Clu/Pten/Epha4/Bcl2/Apoa2	15
GO:0010830	regulation of myotube differentiation	5/585	44/28943	0.001879	0.0154983	0.0113012	Tbx1/Nkx2-5/Cyp26b1/Bcl2/Piezo1	5
GO:0035886	vascular associated smooth muscle cell differentiation	5/585	44/28943	0.001879	0.0154983	0.0113012	Fgf9/Vegfa/Smarca2/Pitx2/Smad6	5
GO:0050918	positive chemotaxis	5/585	44/28943	0.001879	0.0154983	0.0113012	Ntf3/Wnt5a/Wnt7b/Vegfa/Ccr4	5
GO:0014909	smooth muscle cell migration	8/585	111/28943	0.00189854	0.0156312	0.0113981	Igfbp3/Grb10/Has2/Myc/Pdgfa/Fgf9/Prkg1/Bcl2	8
GO:0048659	smooth muscle cell proliferation	11/585	192/28943	0.00191849	0.0157478	0.0114831	Tnfaip3/Igfbp3/Myc/Esr2/Fgf9/Npr3/Vegfa/Prkg1/Pten/Apln/Ctnnbip1	11
GO:0009581	detection of external stimulus	9/585	137/28943	0.00192654	0.0157478	0.0114831	Myc/Guca1b/Pkd2l1/Gucy2f/Grm8/Prrxl1/Piezo1/Cngb1/Ephb1	9
GO:0042303	molting cycle	9/585	137/28943	0.00192654	0.0157478	0.0114831	Foxq1/Sox21/Wnt10b/Alx4/Shh/Pdgfa/Wnt5a/Bcl2/Gnas	9
GO:0042633	hair cycle	9/585	137/28943	0.00192654	0.0157478	0.0114831	Foxq1/Sox21/Wnt10b/Alx4/Shh/Pdgfa/Wnt5a/Bcl2/Gnas	9
GO:0050863	regulation of T cell activation	17/585	378/28943	0.0019559	0.0159592	0.0116373	Rara/Lgals8/Wnt10b/Bcl6/Ihh/Shh/Cyp26b1/Fadd/Egr3/Arid1b/Zeb1/Smarca2/Pten/Lef1/Smarcd3/Dtx1/Igf2	17
GO:0003148	outflow tract septum morphogenesis	4/585	27/28943	0.00200363	0.0161906	0.011806	Tbx1/Nkx2-5/Fgf8/Smad6	4
GO:0036342	post-anal tail morphogenesis	4/585	27/28943	0.00200363	0.0161906	0.011806	T/Sp5/Hottip/Wnt5a	4
GO:0060252	positive regulation of glial cell proliferation	4/585	27/28943	0.00200363	0.0161906	0.011806	Atxn1/Myc/Ntn1/Slc7a5	4
GO:0001843	neural tube closure	8/585	112/28943	0.00200921	0.0161906	0.011806	Rara/Ptch1/T/Sema4c/Nog/Tfap2a/Wnt5a/Pax2	8
GO:1990845	adaptive thermogenesis	10/585	165/28943	0.00201415	0.0161906	0.011806	Grb10/Wnt10b/Lnpep/Zfp516/Plcl1/Gpr3/Stk11/Npr3/Vegfa/Gnas	10
GO:0002069	columnar/cuboidal epithelial cell maturation	3/585	13/28943	0.00201983	0.0161906	0.011806	Gdf11/Rfx3/Hoxa5	3
GO:0021604	cranial nerve structural organization	3/585	13/28943	0.00201983	0.0161906	0.011806	Egr2/Hoxb2/Pax2	3
GO:0048570	notochord morphogenesis	3/585	13/28943	0.00201983	0.0161906	0.011806	T/Nog/Wnt5a	3
GO:0060601	lateral sprouting from an epithelium	3/585	13/28943	0.00201983	0.0161906	0.011806	Shh/Nog/Wnt5a	3
GO:1904338	regulation of dopaminergic neuron differentiation	3/585	13/28943	0.00201983	0.0161906	0.011806	Foxa1/Shh/Foxa2	3
GO:0048675	axon extension	9/585	138/28943	0.00202493	0.016203	0.011815	Myo5b/Sema4c/Ntn1/Wnt5a/Vegfa/Adnp/Macf1/Nkx6-1/Islr2	9
GO:0030851	granulocyte differentiation	5/585	45/28943	0.00207924	0.0166084	0.0121107	L3mbtl3/Rara/Cebpe/Tesc/Lef1	5
GO:0045639	positive regulation of myeloid cell differentiation	8/585	113/28943	0.0021249	0.0169032	0.0123256	Lif/Tal1/Tesc/Fadd/Gnas/Lef1/Ctnnbip1/Hoxa5	8
GO:0060606	tube closure	8/585	113/28943	0.0021249	0.0169032	0.0123256	Rara/Ptch1/T/Sema4c/Nog/Tfap2a/Wnt5a/Pax2	8
GO:0034754	cellular hormone metabolic process	9/585	139/28943	0.00212728	0.0169032	0.0123256	Clcn2/Adh7/Shh/Cyp26b1/Hsd17b6/Sgpl1/Cyp26c1/Pdgfra/Cyp11a1	9
GO:0003015	heart process	13/585	254/28943	0.00213422	0.0169287	0.0123443	Pkp2/Nkx2-5/Ankrd39/Flna/Adra1d/Atp1a1/Tnni2/Irx3/Kcnj5/Apln/Chrm2/Tnni3/Irx5	13
GO:0032835	glomerulus development	6/585	66/28943	0.00216331	0.0170703	0.0124475	Wt1/Ampd2/Nog/Pax2/Bcl2/Pdgfra	6
GO:0060038	cardiac muscle cell proliferation	6/585	66/28943	0.00216331	0.0170703	0.0124475	Nkx2-5/Ccnd2/Nog/Fgf9/Pten/Vgll4	6
GO:2000648	positive regulation of stem cell proliferation	6/585	66/28943	0.00216331	0.0170703	0.0124475	Hmga2/Wnt10b/Runx2/Fgf9/Wnt5a/Fgf8	6
GO:0006937	regulation of muscle contraction	10/585	167/28943	0.00220015	0.017301	0.0126157	Pkp2/Nkx2-5/Adra2a/Ankrd39/Adra2b/Atp1a1/Tnni2/Prkg1/Chrm2/Tnni3	10
GO:0021543	pallium development	10/585	167/28943	0.00220015	0.017301	0.0126157	Alk/Lhx6/Pax5/Zic1/Drd1/Pten/Fgf8/Lef1/Lhx5/Emx1	10
GO:0090287	regulation of cellular response to growth factor stimulus	15/585	318/28943	0.00224168	0.0175972	0.0128317	Grb10/Ptp4a3/Runx2/Msx1/Ing1/Onecut1/Stk11/Nog/Sost/Fgf9/Wnt5a/Zeb1/Apln/Itga8/Smad6	15
GO:0009101	glycoprotein biosynthetic process	14/585	287/28943	0.00228602	0.0178214	0.0129952	Hs3st3b1/Lmf1/Ndst1/6430550D23Rik/Tmtc1/Dpy19l3/Pomk/Necab2/Foxl1/Hs6st1/Bcl2/Mgat4d/Lipc/St3gal4	14
GO:0071300	cellular response to retinoic acid	5/585	46/28943	0.00229461	0.0178214	0.0129952	Rara/Tbx1/Tesc/Cyp26b1/Pax2	5
GO:0044772	mitotic cell cycle phase transition	19/585	451/28943	0.00229621	0.0178214	0.0129952	Hmga2/Cdk5rap3/Sirt7/Chmp7/Wnt10b/Myc/Cdk18/Sass6/Phb2/Ccnd2/Npat/Cdc6/Neurog1/Arid1b/Smarca2/Pten/Bcl2/Larp7/Smarcd3	19
GO:0007530	sex determination	4/585	28/28943	0.00230061	0.0178214	0.0129952	Dhh/Wt1/Fgf9/Nr5a1	4
GO:0010458	exit from mitosis	4/585	28/28943	0.00230061	0.0178214	0.0129952	Sirt7/Chmp7/Phb2/Neurog1	4
GO:0032148	activation of protein kinase B activity	4/585	28/28943	0.00230061	0.0178214	0.0129952	Adra2a/Adra2b/Ntf3/Wnt5a	4
GO:0050995	negative regulation of lipid catabolic process	4/585	28/28943	0.00230061	0.0178214	0.0129952	Plin5/Alk/Adra2a/Apoa2	4
GO:0008217	regulation of blood pressure	12/585	226/28943	0.00230547	0.0178214	0.0129952	Lnpep/Adra1d/Adra2b/Atp1a1/Camk2n1/Npr3/Apln/Gnas/Corin/Prcp/Nr2f2/Tnni3	12
GO:0045637	regulation of myeloid cell differentiation	12/585	226/28943	0.00230547	0.0178214	0.0129952	Rara/Lif/Myc/Tal1/Tesc/Fadd/Wdr61/Meis2/Gnas/Lef1/Ctnnbip1/Hoxa5	12
GO:0048008	platelet-derived growth factor receptor signaling pathway	6/585	67/28943	0.00233626	0.0179983	0.0131241	Slc9a3r1/Pdgfa/Sgpl1/Vegfa/Pten/Pdgfra	6
GO:0060350	endochondral bone morphogenesis	6/585	67/28943	0.00233626	0.0179983	0.0131241	Rara/Col2a1/Runx2/Ihh/Col27a1/Gnas	6
GO:0015833	peptide transport	15/585	320/28943	0.00237961	0.0183013	0.0133451	Hmga2/Slc9a3r1/Lif/Hnf1b/Adra2a/Camk2n1/Vgf/Slc25a39/Rph3al/Rfx3/Inhbb/Apln/Foxa2/Nkx6-1/Mtnr1b	15
GO:0043433	negative regulation of DNA-binding transcription factor activity	10/585	170/28943	0.00250481	0.0190572	0.0138963	Tnfaip3/Cdk5rap3/Ptch1/T/Flna/Gfi1/Phb2/Sigirr/Foxa2/Ctnnbip1	10
GO:0019098	reproductive behavior	6/585	68/28943	0.0025194	0.0190572	0.0138963	Shh/Vgf/Klk14/Drd1/Pten/Cyp11a1	6
GO:0030198	extracellular matrix organization	15/585	322/28943	0.00252451	0.0190572	0.0138963	Foxf2/Adamts6/Col14a1/Has2/Col2a1/Ihh/Wt1/Hapln2/Col27a1/Col4a1/Adamts8/Pmp22/Tfap2a/Itga8/Pdgfra	15
GO:0007628	adult walking behavior	5/585	47/28943	0.00252575	0.0190572	0.0138963	Gbx1/Zic1/Pmp22/Drd1/Epha4	5
GO:0120163	negative regulation of cold-induced thermogenesis	5/585	47/28943	0.00252575	0.0190572	0.0138963	Wnt10b/Lnpep/Plcl1/Stk11/Npr3	5
GO:0021514	ventral spinal cord interneuron differentiation	3/585	14/28943	0.00253231	0.0190572	0.0138963	Shh/Dbx1/Dll4	3
GO:0021903	rostrocaudal neural tube patterning	3/585	14/28943	0.00253231	0.0190572	0.0138963	Shh/Fgf8/En1	3
GO:0021936	regulation of cerebellar granule cell precursor proliferation	3/585	14/28943	0.00253231	0.0190572	0.0138963	Lhx1/Shh/Lhx5	3
GO:0048635	negative regulation of muscle organ development	3/585	14/28943	0.00253231	0.0190572	0.0138963	Sox15/Fgf8/Lef1	3
GO:0072044	collecting duct development	3/585	14/28943	0.00253231	0.0190572	0.0138963	Wnt7b/Dact2/Pax2	3
GO:0072160	nephron tubule epithelial cell differentiation	3/585	14/28943	0.00253231	0.0190572	0.0138963	Lhx1/Lif/Pax2	3
GO:0072172	mesonephric tubule formation	3/585	14/28943	0.00253231	0.0190572	0.0138963	Hnf1b/Nog/Pax2	3
GO:0072224	metanephric glomerulus development	3/585	14/28943	0.00253231	0.0190572	0.0138963	Wt1/Pax2/Pdgfra	3
GO:0002761	regulation of myeloid leukocyte differentiation	9/585	143/28943	0.00257864	0.0193738	0.0141272	Rara/Lif/Myc/Tal1/Tesc/Fadd/Gnas/Lef1/Ctnnbip1	9
GO:0043062	extracellular structure organization	15/585	323/28943	0.00259966	0.0194996	0.0142189	Foxf2/Adamts6/Col14a1/Has2/Col2a1/Ihh/Wt1/Hapln2/Col27a1/Col4a1/Adamts8/Pmp22/Tfap2a/Itga8/Pdgfra	15
GO:0015012	heparan sulfate proteoglycan biosynthetic process	4/585	29/28943	0.00262654	0.0195403	0.0142486	Hs3st3b1/Ndst1/Hs6st1/Lipc	4
GO:0021895	cerebral cortex neuron differentiation	4/585	29/28943	0.00262654	0.0195403	0.0142486	Lhx6/Neurog2/Drd1/Emx1	4
GO:0051450	myoblast proliferation	4/585	29/28943	0.00262654	0.0195403	0.0142486	Sox15/Megf10/Pax7/Meis2	4
GO:0060008	Sertoli cell differentiation	4/585	29/28943	0.00262654	0.0195403	0.0142486	Rara/Flna/Wt1/Nr5a1	4
GO:0061311	cell surface receptor signaling pathway involved in heart development	4/585	29/28943	0.00262654	0.0195403	0.0142486	Msx1/Nog/Wnt5a/Dll4	4
GO:0030308	negative regulation of cell growth	11/585	200/28943	0.00263615	0.0195798	0.0142774	Bcl6/Sema4c/Wt1/Osgin2/Msx1/Stk11/Ntn1/Wnt5a/Smarca2/Bcl2/Vgll4	11
GO:0035050	embryonic heart tube development	7/585	92/28943	0.00265003	0.0196188	0.0143058	Nkx2-5/Lbx1/Ihh/Shh/Wnt5a/Fgf8/Pitx2	7
GO:1900182	positive regulation of protein localization to nucleus	7/585	92/28943	0.00265003	0.0196188	0.0143058	Lif/Cdk5rap3/Flna/Shh/Zic1/Stk11/Larp7	7
GO:0045229	external encapsulating structure organization	15/585	324/28943	0.00267664	0.0197516	0.0144027	Foxf2/Adamts6/Col14a1/Has2/Col2a1/Ihh/Wt1/Hapln2/Col27a1/Col4a1/Adamts8/Pmp22/Tfap2a/Itga8/Pdgfra	15
GO:0045927	positive regulation of growth	15/585	324/28943	0.00267664	0.0197516	0.0144027	Hmga2/Sox15/Cpne5/Myo5b/Wt1/Ccnd2/Ntn1/Fgf9/Vegfa/Fgf8/Bcl2/Adnp/Macf1/Igf2/Islr2	15
GO:0003143	embryonic heart tube morphogenesis	6/585	69/28943	0.00271311	0.0199884	0.0145753	Nkx2-5/Lbx1/Ihh/Shh/Wnt5a/Fgf8	6
GO:0014003	oligodendrocyte development	5/585	48/28943	0.00277333	0.0203989	0.0148747	Shh/Hdac11/Ulk4/Clu/Pten	5
GO:0048144	fibroblast proliferation	9/585	145/28943	0.00283112	0.0207905	0.0151602	Hmga2/Lif/Sp2/Myc/Pdgfa/Cdc6/Wnt5a/Smarca2/Pdgfra	9
GO:0031056	regulation of histone modification	11/585	202/28943	0.00284579	0.0208646	0.0152142	Baz2a/Lif/Bcl6/Pax5/Pax7/Sart3/Gfi1/Wdr61/Vegfa/Fam47e/Igf2	11
GO:0014020	primary neural tube formation	8/585	119/28943	0.00293322	0.0214022	0.0156062	Rara/Ptch1/T/Sema4c/Nog/Tfap2a/Wnt5a/Pax2	8
GO:0045445	myoblast differentiation	8/585	119/28943	0.00293322	0.0214022	0.0156062	Sox15/Igfbp3/Wnt10b/Bcl9/Shh/Arid1b/Smarca2/Smarcd3	8
GO:2000106	regulation of leukocyte apoptotic process	8/585	119/28943	0.00293322	0.0214022	0.0156062	Myc/Birc7/Siglec1/Fadd/Wnt5a/Pten/Bcl2/Bcl2l1	8
GO:0033081	regulation of T cell differentiation in thymus	4/585	30/28943	0.00298278	0.0216552	0.0157908	Ihh/Shh/Egr3/Zeb1	4
GO:0046885	regulation of hormone biosynthetic process	4/585	30/28943	0.00298278	0.0216552	0.0157908	Clcn2/Atp1a1/Gfi1/Igf2	4
GO:0060317	cardiac epithelial to mesenchymal transition	4/585	30/28943	0.00298278	0.0216552	0.0157908	Has2/Msx1/Nog/Fgf8	4
GO:0042490	mechanoreceptor differentiation	7/585	94/28943	0.00299168	0.0216552	0.0157908	Slc9a3r1/Cux1/Gfi1/Ntf3/Mycn/Atp8b1/Tprn	7
GO:1903035	negative regulation of response to wounding	7/585	94/28943	0.00299168	0.0216552	0.0157908	Pdgfa/Myoz1/Prkg1/Pten/Epha4/Pdgfra/Cd9	7
GO:0010762	regulation of fibroblast migration	5/585	49/28943	0.00303798	0.0219207	0.0159843	Slc9a3r1/Bag4/Tfap2a/Pak3/Prr5l	5
GO:0021772	olfactory bulb development	5/585	49/28943	0.00303798	0.0219207	0.0159843	Sall3/Zic1/Wnt5a/Crtac1/Gsx2	5
GO:0043542	endothelial cell migration	12/585	234/28943	0.00306233	0.0220614	0.0160869	Lgals8/Ptp4a3/Shh/Gadd45a/Egr3/Wnt5a/Vegfa/Pten/Dll4/Igf2/Prcp/Nr2f2	12
GO:0032872	regulation of stress-activated MAPK cascade	11/585	204/28943	0.00306866	0.0220721	0.0160947	Sh3rf3/Sema4c/Birc7/Mapkbp1/Gadd45a/Marveld3/Ulk4/Wnt5a/Wnt7b/Vegfa/Ephb1	11
GO:0045444	fat cell differentiation	13/585	265/28943	0.00307583	0.0220887	0.0161069	Egr2/Hmga2/Wnt10b/Zfp516/Arl4a/Rreb1/Wnt5a/Vegfa/Inhbb/Pdgfra/Sh2b2/Fcor/Smad6	13
GO:0001553	luteinization	3/585	15/28943	0.00311817	0.0222176	0.0162008	Sgpl1/Nr5a1/Pdgfra	3
GO:0010831	positive regulation of myotube differentiation	3/585	15/28943	0.00311817	0.0222176	0.0162008	Tbx1/Cyp26b1/Piezo1	3
GO:0042693	muscle cell fate commitment	3/585	15/28943	0.00311817	0.0222176	0.0162008	Tbx1/Nkx2-5/Wt1	3
GO:0071599	otic vesicle development	3/585	15/28943	0.00311817	0.0222176	0.0162008	Col2a1/Tbx1/Fgf8	3
GO:0097475	motor neuron migration	3/585	15/28943	0.00311817	0.0222176	0.0162008	Lhx1/Ntn1/Vegfa	3
GO:0030193	regulation of blood coagulation	6/585	71/28943	0.00313376	0.0222937	0.0162564	Pdgfa/Prkg1/Foxa2/Pdgfra/Cd9/St3gal4	6
GO:0090659	walking behavior	5/585	50/28943	0.00332039	0.0235846	0.0171976	Gbx1/Zic1/Pmp22/Drd1/Epha4	5
GO:0000271	polysaccharide biosynthetic process	6/585	72/28943	0.00336144	0.0237931	0.0173497	Grb10/Has2/Ndst1/Ppp1r3f/Nhlrc1/Igf2	6
GO:0010717	regulation of epithelial to mesenchymal transition	7/585	96/28943	0.00336605	0.0237931	0.0173497	Foxa1/Nog/Vegfa/Pten/Epha4/Foxa2/Lef1	7
GO:0043276	anoikis	4/585	31/28943	0.00337064	0.0237931	0.0173497	Ankrd13c/Stk11/Bcl2/Bcl2l1	4
GO:0061036	positive regulation of cartilage development	4/585	31/28943	0.00337064	0.0237931	0.0173497	Bmp1/Runx2/Wnt5a/Sox6	4
GO:0043491	protein kinase B signaling	11/585	207/28943	0.00342908	0.0241307	0.0175959	Rara/Slc9a3r1/Pik3c2b/Pdgfa/Bag4/Lingo1/Stk11/Vegfa/Pten/Pax2/Igf2	11
GO:0070302	regulation of stress-activated protein kinase signaling cascade	11/585	207/28943	0.00342908	0.0241307	0.0175959	Sh3rf3/Sema4c/Birc7/Mapkbp1/Gadd45a/Marveld3/Ulk4/Wnt5a/Wnt7b/Vegfa/Ephb1	11
GO:0046328	regulation of JNK cascade	9/585	150/28943	0.00354824	0.0249308	0.0181793	Sh3rf3/Birc7/Mapkbp1/Gadd45a/Marveld3/Ulk4/Wnt5a/Wnt7b/Ephb1	9
GO:0060419	heart growth	8/585	123/28943	0.00359291	0.0251864	0.0183656	Col14a1/Nkx2-5/Wt1/Ccnd2/Nog/Fgf9/Pten/Vgll4	8
GO:0002763	positive regulation of myeloid leukocyte differentiation	6/585	73/28943	0.00360121	0.0251864	0.0183656	Lif/Tesc/Fadd/Gnas/Lef1/Ctnnbip1	6
GO:1900046	regulation of hemostasis	6/585	73/28943	0.00360121	0.0251864	0.0183656	Pdgfa/Prkg1/Foxa2/Pdgfra/Cd9/St3gal4	6
GO:0021879	forebrain neuron differentiation	5/585	51/28943	0.00362118	0.0252872	0.0184391	Lhx6/Tfap2a/Otp/Fgf8/Lhx5	5
GO:0001890	placenta development	10/585	180/28943	0.00377217	0.0259585	0.0189287	Sox15/Lif/Nfe2/Llgl2/Wnt7b/Hs6st1/Lef1/Syna/Igf2/Nr2f2	10
GO:0031058	positive regulation of histone modification	8/585	124/28943	0.00377449	0.0259585	0.0189287	Baz2a/Lif/Bcl6/Pax7/Sart3/Wdr61/Vegfa/Fam47e	8
GO:0048145	regulation of fibroblast proliferation	8/585	124/28943	0.00377449	0.0259585	0.0189287	Hmga2/Lif/Myc/Pdgfa/Cdc6/Wnt5a/Smarca2/Pdgfra	8
GO:0050772	positive regulation of axonogenesis	7/585	98/28943	0.0037751	0.0259585	0.0189287	Myo5b/Stk11/Ntn1/Vegfa/Adnp/Macf1/Islr2	7
GO:1901992	positive regulation of mitotic cell cycle phase transition	7/585	98/28943	0.0037751	0.0259585	0.0189287	Wnt10b/Sass6/Phb2/Ccnd2/Neurog1/Larp7/Smarcd3	7
GO:0021978	telencephalon regionalization	3/585	16/28943	0.00378057	0.0259585	0.0189287	Shh/Gsx2/Emx1	3
GO:0030238	male sex determination	3/585	16/28943	0.00378057	0.0259585	0.0189287	Dhh/Fgf9/Nr5a1	3
GO:0072498	embryonic skeletal joint development	3/585	16/28943	0.00378057	0.0259585	0.0189287	Col2a1/Ihh/Nog	3
GO:1904748	regulation of apoptotic process involved in development	3/585	16/28943	0.00378057	0.0259585	0.0189287	Hnf1b/Wt1/Pax2	3
GO:0002313	mature B cell differentiation involved in immune response	4/585	32/28943	0.00379144	0.0259585	0.0189287	Tnfaip3/Lgals8/Bcl6/Nkx2-3	4
GO:0010259	multicellular organism aging	4/585	32/28943	0.00379144	0.0259585	0.0189287	Adra1d/Helt/Pmp22/Nr5a1	4
GO:0048714	positive regulation of oligodendrocyte differentiation	4/585	32/28943	0.00379144	0.0259585	0.0189287	Olig2/Shh/Gsx2/Nkx6-1	4
GO:0051150	regulation of smooth muscle cell differentiation	4/585	32/28943	0.00379144	0.0259585	0.0189287	Shh/Fgf9/Zeb1/Smarcd3	4
GO:0021988	olfactory lobe development	5/585	52/28943	0.00394102	0.0269422	0.0196459	Sall3/Zic1/Wnt5a/Crtac1/Gsx2	5
GO:0008361	regulation of cell size	11/585	211/28943	0.00396157	0.0270118	0.0196967	Slc9a3r1/Myo5b/Sema4c/Ntn1/Wnt5a/Vegfa/Pten/Adnp/Macf1/Nkx6-1/Islr2	11
GO:0022037	metencephalon development	8/585	125/28943	0.00396308	0.0270118	0.0196967	Otx1/Lhx1/Sema4c/Nfix/Bcl2/En1/Ptf1a/Lhx5	8
GO:0010507	negative regulation of autophagy	6/585	75/28943	0.00411854	0.0279459	0.0203779	Tnfaip3/Mtmr9/Nrbp2/Tbc1d14/Bcl2/Slc7a5	6
GO:0034637	cellular carbohydrate biosynthetic process	6/585	75/28943	0.00411854	0.0279459	0.0203779	Grb10/Has2/Ndst1/Ppp1r3f/Nhlrc1/Igf2	6
GO:0050818	regulation of coagulation	6/585	75/28943	0.00411854	0.0279459	0.0203779	Pdgfa/Prkg1/Foxa2/Pdgfra/Cd9/St3gal4	6
GO:0014910	regulation of smooth muscle cell migration	7/585	100/28943	0.00422082	0.0285973	0.0208528	Igfbp3/Has2/Myc/Pdgfa/Fgf9/Prkg1/Bcl2	7
GO:0033598	mammary gland epithelial cell proliferation	4/585	33/28943	0.00424643	0.0286006	0.0208552	Phb2/Rreb1/Wnt5a/Hoxa5	4
GO:0040036	regulation of fibroblast growth factor receptor signaling pathway	4/585	33/28943	0.00424643	0.0286006	0.0208552	Runx2/Nog/Wnt5a/Apln	4
GO:0060669	embryonic placenta morphogenesis	4/585	33/28943	0.00424643	0.0286006	0.0208552	Llgl2/Wnt7b/Lef1/Igf2	4
GO:0061037	negative regulation of cartilage development	4/585	33/28943	0.00424643	0.0286006	0.0208552	Rara/Ihh/Nog/Nkx3-2	4
GO:0072659	protein localization to plasma membrane	14/585	308/28943	0.00429252	0.0288683	0.0210505	Slc9a3r1/Ptch1/Pkp2/Ttc7/Myo5b/Ankrd39/Flna/Tesc/Bag4/Atp2c1/Nhlrc1/Kcnb2/Bcl2l1/Macf1	14
GO:0045807	positive regulation of endocytosis	8/585	127/28943	0.00436199	0.0292923	0.0213596	Atad1/Ntf3/Caly/Wnt5a/Clu/Vegfa/Apln/Bcl2l1	8
GO:0007422	peripheral nervous system development	6/585	76/28943	0.00439687	0.0294396	0.0214671	Egr2/Hoxd9/Hapln2/Ntf3/Pmp22/Egr3	6
GO:0061045	negative regulation of wound healing	6/585	76/28943	0.00439687	0.0294396	0.0214671	Pdgfa/Myoz1/Prkg1/Pten/Pdgfra/Cd9	6
GO:0003198	epithelial to mesenchymal transition involved in endocardial cushion formation	3/585	17/28943	0.00452237	0.0300151	0.0218867	Msx1/Nog/Fgf8	3
GO:0030540	female genitalia development	3/585	17/28943	0.00452237	0.0300151	0.0218867	Lhx1/Esr2/Wnt5a	3
GO:0042074	cell migration involved in gastrulation	3/585	17/28943	0.00452237	0.0300151	0.0218867	T/Wnt5a/Fgf8	3
GO:0072234	metanephric nephron tubule development	3/585	17/28943	0.00452237	0.0300151	0.0218867	Lif/Wnt7b/Pax2	3
GO:2000047	regulation of cell-cell adhesion mediated by cadherin	3/585	17/28943	0.00452237	0.0300151	0.0218867	Adam19/Wnt5a/Vegfa	3
GO:2000696	regulation of epithelial cell differentiation involved in kidney development	3/585	17/28943	0.00452237	0.0300151	0.0218867	Lhx1/Lif/Pax2	3
GO:0007219	Notch signaling pathway	10/585	185/28943	0.0045726	0.0303043	0.0220976	Hnf1b/Foxa1/Ptp4a3/Bcl6/Onecut1/Llgl2/Foxa2/Dll4/Gsx2/Dtx1	10
GO:0048483	autonomic nervous system development	5/585	54/28943	0.00464045	0.0307092	0.0223929	Egr2/Tbx1/Ntf3/Hoxb2/Tfap2a	5
GO:0002052	positive regulation of neuroblast proliferation	4/585	34/28943	0.00473686	0.0312112	0.0227589	Shh/Otp/Vegfa/Smarcd3	4
GO:0002092	positive regulation of receptor internalization	4/585	34/28943	0.00473686	0.0312112	0.0227589	Atad1/Ntf3/Vegfa/Apln	4
GO:0003156	regulation of animal organ formation	4/585	34/28943	0.00473686	0.0312112	0.0227589	Wt1/Shh/Wnt5a/Fgf8	4
GO:0009566	fertilization	11/585	217/28943	0.00488189	0.0321203	0.0234218	Rimbp3/T/Hoxd9/Wt1/Cfap69/Klk14/Nlrp5/Meiob/Bcl2l1/Cd9/Nr2f2	11
GO:0001933	negative regulation of protein phosphorylation	15/585	346/28943	0.00490842	0.0322483	0.0235151	Tnfaip3/Igfbp3/Cdk5rap3/Camk2n1/Cep85/Paqr3/Ntf3/Gadd45a/Nog/Drd1/Pten/Prr5l/Kirrel/Nr2f2/Smad6	15
GO:0010770	positive regulation of cell morphogenesis involved in differentiation	7/585	103/28943	0.00496259	0.0325572	0.0237404	Has2/Myo5b/Flna/Cux1/Rreb1/Epha4/Pak3	7
GO:0060828	regulation of canonical Wnt signaling pathway	12/585	249/28943	0.00501823	0.0328007	0.0239179	Slc9a3r1/Wnt10b/Nkx2-5/Tle4/Shh/Stk11/Nog/Sost/Fgf9/Wnt5a/Rnf220/Ctnnbip1	12
GO:0032330	regulation of chondrocyte differentiation	5/585	55/28943	0.00502132	0.0328007	0.0239179	Runx2/Ihh/Six2/Nkx3-2/Sox6	5
GO:0055010	ventricular cardiac muscle tissue morphogenesis	5/585	55/28943	0.00502132	0.0328007	0.0239179	Pkp2/Nkx2-5/Nog/Dll4/Tnni3	5
GO:0006913	nucleocytoplasmic transport	15/585	347/28943	0.00503783	0.0328144	0.0239279	Egr2/Sirt7/Atxn1/Ptpn14/Flna/Shh/Phb2/Ing1/Zic1/Ncbp3/Drd1/Fgf9/Six2/Seh1l/Nup160	15
GO:0051169	nuclear transport	15/585	347/28943	0.00503783	0.0328144	0.0239279	Egr2/Sirt7/Atxn1/Ptpn14/Flna/Shh/Phb2/Ing1/Zic1/Ncbp3/Drd1/Fgf9/Six2/Seh1l/Nup160	15
GO:0021846	cell proliferation in forebrain	4/585	35/28943	0.00526394	0.0341893	0.0249305	Hmga2/Wnt7b/Fgf8/Lhx5	4
GO:0048679	regulation of axon regeneration	4/585	35/28943	0.00526394	0.0341893	0.0249305	Scarf1/Flna/Pten/Epha4	4
GO:0021766	hippocampus development	6/585	79/28943	0.00531516	0.0343315	0.0250342	Alk/Zic1/Drd1/Pten/Lef1/Lhx5	6
GO:0007351	tripartite regional subdivision	3/585	18/28943	0.00534615	0.0343315	0.0250342	Wt1/Neurog1/Wnt5a	3
GO:0007398	ectoderm development	3/585	18/28943	0.00534615	0.0343315	0.0250342	Lhx1/Shh/Foxa2	3
GO:0008595	anterior/posterior axis specification, embryo	3/585	18/28943	0.00534615	0.0343315	0.0250342	Wt1/Neurog1/Wnt5a	3
GO:0055012	ventricular cardiac muscle cell differentiation	3/585	18/28943	0.00534615	0.0343315	0.0250342	Rara/Nkx2-5/Pitx2	3
GO:0060044	negative regulation of cardiac muscle cell proliferation	3/585	18/28943	0.00534615	0.0343315	0.0250342	Nog/Pten/Vgll4	3
GO:0060192	negative regulation of lipase activity	3/585	18/28943	0.00534615	0.0343315	0.0250342	Anxa8/Plin5/Apoa2	3
GO:0060572	morphogenesis of an epithelial bud	3/585	18/28943	0.00534615	0.0343315	0.0250342	Shh/Nog/Wnt5a	3
GO:0048713	regulation of oligodendrocyte differentiation	5/585	56/28943	0.00542381	0.0347812	0.0253621	Olig2/Shh/Lingo1/Gsx2/Nkx6-1	5
GO:0070371	ERK1 and ERK2 cascade	15/585	350/28943	0.00544273	0.0348534	0.0254147	Rara/Slc9a3r1/Lif/Grb10/Myc/Pdgfa/Phb2/Necab2/Esr2/Vegfa/Pten/Fgf8/Epha4/Pdgfra/Ephb1	15
GO:0060048	cardiac muscle contraction	8/585	132/28943	0.0054945	0.0351288	0.0256156	Pkp2/Nkx2-5/Ankrd39/Flna/Atp1a1/Tnni2/Kcnj5/Tnni3	8
GO:0006936	muscle contraction	14/585	317/28943	0.00550603	0.0351288	0.0256156	Pkp2/Nkx2-5/Adra2a/Ankrd39/Flna/Adra2b/Atp1a1/Tnni2/Kcnj5/Neurog1/Drd1/Prkg1/Chrm2/Tnni3	14
GO:0033077	T cell differentiation in thymus	7/585	105/28943	0.00550889	0.0351288	0.0256156	Ihh/Shh/Fadd/Stk11/Egr3/Zeb1/Bcl2	7
GO:2000377	regulation of reactive oxygen species metabolic process	9/585	161/28943	0.00562555	0.0358225	0.0261214	Plin5/Gadd45a/Esr2/Mycn/Tfap2a/Pax2/Bcl2/Prcp/Acp5	9
GO:0051149	positive regulation of muscle cell differentiation	6/585	80/28943	0.00565031	0.0359299	0.0261997	Tbx1/Shh/Cyp26b1/Bcl2/Smarcd3/Piezo1	6
GO:0046631	alpha-beta T cell activation	10/585	191/28943	0.0057032	0.0362157	0.0264081	Rara/Myc/Bcl6/Nkx2-3/Ihh/Shh/Armc5/Bcl2/Pax1/Lef1	10
GO:0048538	thymus development	5/585	57/28943	0.00584857	0.0369841	0.0269684	Tbx1/Shh/Fadd/Bcl2/Pax1	5
GO:0061383	trabecula morphogenesis	5/585	57/28943	0.00584857	0.0369841	0.0269684	Wnt10b/Nkx2-5/Nog/Vegfa/Dll4	5
GO:2001222	regulation of neuron migration	5/585	57/28943	0.00584857	0.0369841	0.0269684	Flna/Arhgef2/Ulk4/Drd1/Nkx6-1	5
GO:0042886	amide transport	15/585	353/28943	0.00587356	0.0370906	0.0270461	Hmga2/Slc9a3r1/Lif/Hnf1b/Adra2a/Camk2n1/Vgf/Slc25a39/Rph3al/Rfx3/Inhbb/Apln/Foxa2/Nkx6-1/Mtnr1b	15
GO:0034504	protein localization to nucleus	14/585	320/28943	0.00596693	0.037628	0.0274379	Lif/Cdk5rap3/Flna/Shh/Msx1/Phb2/Ing1/Zic1/Stk11/Drd1/Fgf9/Six2/Nr5a1/Larp7	14
GO:0019216	regulation of lipid metabolic process	16/585	388/28943	0.0059958	0.0376621	0.0274628	Mtmr9/Dhh/Clcn2/Plin5/Lmf1/Alk/Adra2a/Atp1a1/Gfi1/Pdgfa/Phb2/Armc5/Apoa2/Foxa2/Pdgfra/Igf2	16
GO:0007405	neuroblast proliferation	6/585	81/28943	0.00600063	0.0376621	0.0274628	Arhgef2/Shh/Otp/Vegfa/Lef1/Smarcd3	6
GO:0010212	response to ionizing radiation	8/585	134/28943	0.00600542	0.0376621	0.0274628	Hmga2/Myc/Gadd45a/Ccnd2/Stk11/Bcl2/Bcl2l1/Rhno1	8
GO:0014065	phosphatidylinositol 3-kinase signaling	8/585	134/28943	0.00600542	0.0376621	0.0274628	Unc5b/Rara/Slc9a3r1/Pik3c2b/Pdgfa/Vegfa/Pten/Prr5l	8
GO:0033135	regulation of peptidyl-serine phosphorylation	9/585	163/28943	0.00608745	0.0380717	0.0277615	Lif/Paqr3/Ntf3/Gadd45a/Bag4/Wnt5a/Vegfa/Pten/Bcl2	9
GO:0035637	multicellular organismal signaling	9/585	163/28943	0.00608745	0.0380717	0.0277615	Pkp2/Nkx2-5/Flna/Irx3/Kcnj5/Pmp22/Drd1/Scn3a/Mtnr1b	9
GO:0021542	dentate gyrus development	3/585	19/28943	0.00625426	0.0387952	0.028289	Drd1/Pten/Lef1	3
GO:0021924	cell proliferation in external granule layer	3/585	19/28943	0.00625426	0.0387952	0.028289	Lhx1/Shh/Lhx5	3
GO:0021930	cerebellar granule cell precursor proliferation	3/585	19/28943	0.00625426	0.0387952	0.028289	Lhx1/Shh/Lhx5	3
GO:0060340	positive regulation of type I interferon-mediated signaling pathway	3/585	19/28943	0.00625426	0.0387952	0.028289	Trim41/Fadd/Wnt5a	3
GO:0060707	trophoblast giant cell differentiation	3/585	19/28943	0.00625426	0.0387952	0.028289	Sox15/Lif/Nr2f2	3
GO:1901862	negative regulation of muscle tissue development	3/585	19/28943	0.00625426	0.0387952	0.028289	Sox15/Fgf8/Lef1	3
GO:0014014	negative regulation of gliogenesis	5/585	58/28943	0.00629621	0.0389492	0.0284014	Hmga2/Lingo1/Nog/Mycn/Nkx6-1	5
GO:0051155	positive regulation of striated muscle cell differentiation	5/585	58/28943	0.00629621	0.0389492	0.0284014	Tbx1/Shh/Cyp26b1/Bcl2/Piezo1	5
GO:2001236	regulation of extrinsic apoptotic signaling pathway	9/585	164/28943	0.00632908	0.0390995	0.0285109	Unc5b/Tnfaip3/Col2a1/Siglec1/Fadd/Vegfa/Pten/Bcl2/Bcl2l1	9
GO:0044843	cell cycle G1/S phase transition	12/585	257/28943	0.0064094	0.0394461	0.0287637	Myc/Cdk18/Sass6/Phb2/Ccnd2/Npat/Arid1b/Smarca2/Pten/Bcl2/Larp7/Smarcd3	12
GO:0042177	negative regulation of protein catabolic process	7/585	108/28943	0.00641119	0.0394461	0.0287637	Cdk5rap3/Flna/Shh/Cyp51/Rybp/Grin2c/Nell1	7
GO:0045833	negative regulation of lipid metabolic process	7/585	108/28943	0.00641119	0.0394461	0.0287637	Plin5/Alk/Adra2a/Atp1a1/Gfi1/Pdgfa/Apoa2	7
GO:0040020	regulation of meiotic nuclear division	4/585	37/28943	0.00643273	0.0395253	0.0288214	Lif/Gpr3/Msx1/Wnt5a	4
GO:0090257	regulation of muscle system process	12/585	258/28943	0.00660282	0.0405157	0.0295436	Fbxo32/Pkp2/Nkx2-5/Adra2a/Ankrd39/Adra2b/Atp1a1/Tnni2/Neurog1/Prkg1/Chrm2/Tnni3	12
GO:0030072	peptide hormone secretion	13/585	291/28943	0.00667753	0.040919	0.0298377	Hmga2/Lif/Hnf1b/Adra2a/Camk2n1/Vgf/Rph3al/Rfx3/Inhbb/Apln/Foxa2/Nkx6-1/Mtnr1b	13
GO:0042310	vasoconstriction	7/585	109/28943	0.00673508	0.0411608	0.030014	Adra2a/Adra1d/Adra2b/Drd1/Apln/Smad6/Mtnr1b	7
GO:0070227	lymphocyte apoptotic process	7/585	109/28943	0.00673508	0.0411608	0.030014	Myc/Birc7/Siglec1/Fadd/Wnt5a/Pten/Bcl2	7
GO:0050810	regulation of steroid biosynthetic process	6/585	83/28943	0.00674833	0.0411865	0.0300328	Dhh/Clcn2/Atp1a1/Gfi1/Armc5/Igf2	6
GO:0030166	proteoglycan biosynthetic process	5/585	59/28943	0.00676735	0.0412473	0.0300771	Hs3st3b1/Ndst1/Foxl1/Hs6st1/Lipc	5
GO:0099003	vesicle-mediated transport in synapse	12/585	260/28943	0.00700345	0.0426293	0.0310848	Nrn1/Slc18a3/Myo5b/Atad1/Adra2a/Grm8/Caly/Drd1/Pten/Bcl2l1/Chrm2/Napa	12
GO:0030808	regulation of nucleotide biosynthetic process	4/585	38/28943	0.00707669	0.0429602	0.0313261	Myc/Guca1b/Entpd1/Bcl2l1	4
GO:1900371	regulation of purine nucleotide biosynthetic process	4/585	38/28943	0.00707669	0.0429602	0.0313261	Myc/Guca1b/Entpd1/Bcl2l1	4
GO:0032874	positive regulation of stress-activated MAPK cascade	8/585	138/28943	0.0071347	0.0430556	0.0313957	Sh3rf3/Sema4c/Birc7/Mapkbp1/Gadd45a/Wnt5a/Wnt7b/Vegfa	8
GO:0034109	homotypic cell-cell adhesion	6/585	84/28943	0.00714648	0.0430556	0.0313957	Pkp2/Megf10/Prkg1/Gnas/Pdgfra/Cd9	6
GO:0060191	regulation of lipase activity	6/585	84/28943	0.00714648	0.0430556	0.0313957	Anxa8/Plin5/Lmf1/Phb2/Apoa2/Pdgfra	6
GO:2000300	regulation of synaptic vesicle exocytosis	6/585	84/28943	0.00714648	0.0430556	0.0313957	Nrn1/Adra2a/Grm8/Drd1/Bcl2l1/Chrm2	6
GO:0014856	skeletal muscle cell proliferation	3/585	20/28943	0.00724879	0.0430556	0.0313957	Megf10/Shh/Ephb1	3
GO:0021534	cell proliferation in hindbrain	3/585	20/28943	0.00724879	0.0430556	0.0313957	Lhx1/Shh/Lhx5	3
GO:0030050	vesicle transport along actin filament	3/585	20/28943	0.00724879	0.0430556	0.0313957	Myo5b/Myo1h/Myo1f	3
GO:0033599	regulation of mammary gland epithelial cell proliferation	3/585	20/28943	0.00724879	0.0430556	0.0313957	Phb2/Rreb1/Hoxa5	3
GO:0048712	negative regulation of astrocyte differentiation	3/585	20/28943	0.00724879	0.0430556	0.0313957	Hmga2/Nog/Mycn	3
GO:0060841	venous blood vessel development	3/585	20/28943	0.00724879	0.0430556	0.0313957	Nkx2-5/Vegfa/Pitx2	3
GO:0071397	cellular response to cholesterol	3/585	20/28943	0.00724879	0.0430556	0.0313957	Ptch1/Gramd1c/Inhbb	3
GO:0072189	ureter development	3/585	20/28943	0.00724879	0.0430556	0.0313957	Lhx1/Shh/Pax2	3
GO:0072243	metanephric nephron epithelium development	3/585	20/28943	0.00724879	0.0430556	0.0313957	Lif/Wnt7b/Pax2	3
GO:0090030	regulation of steroid hormone biosynthetic process	3/585	20/28943	0.00724879	0.0430556	0.0313957	Clcn2/Atp1a1/Igf2	3
GO:0090036	regulation of protein kinase C signaling	3/585	20/28943	0.00724879	0.0430556	0.0313957	Ulk4/Wnt5a/Vegfa	3
GO:0042593	glucose homeostasis	13/585	294/28943	0.00724961	0.0430556	0.0313957	Foxa1/Ptch1/Adra2a/Camk2n1/Vgf/Stk11/Rph3al/Pax2/Foxa2/Sh2b2/Prcp/Fcor/Mtnr1b	13
GO:0010665	regulation of cardiac muscle cell apoptotic process	5/585	60/28943	0.00726261	0.0430556	0.0313957	Igfbp3/Fbxo32/Nkx2-5/Pten/Bcl2	5
GO:0035924	cellular response to vascular endothelial growth factor stimulus	5/585	60/28943	0.00726261	0.0430556	0.0313957	Ptp4a3/Egr3/Vegfa/Dll4/Pdgfra	5
GO:0003012	muscle system process	17/585	432/28943	0.00738071	0.0436421	0.0318233	Col14a1/Fbxo32/Pkp2/Nkx2-5/Adra2a/Ankrd39/Flna/Adra2b/Atp1a1/Tnni2/Kcnj5/Neurog1/Drd1/Myoz1/Prkg1/Chrm2/Tnni3	17
GO:0009314	response to radiation	17/585	432/28943	0.00738071	0.0436421	0.0318233	Hmga2/Atxn1/Myc/Guca1b/Poli/Gucy2f/Gadd45a/Ccnd2/Stk11/Nog/Drd1/Bcl2/Meis2/Bcl2l1/Actr5/Rhno1/Cngb1	17
GO:0033500	carbohydrate homeostasis	13/585	295/28943	0.00744869	0.0439703	0.0320627	Foxa1/Ptch1/Adra2a/Camk2n1/Vgf/Stk11/Rph3al/Pax2/Foxa2/Sh2b2/Prcp/Fcor/Mtnr1b	13
GO:0000082	G1/S transition of mitotic cell cycle	11/585	230/28943	0.00745553	0.0439703	0.0320627	Myc/Cdk18/Sass6/Ccnd2/Npat/Arid1b/Smarca2/Pten/Bcl2/Larp7/Smarcd3	11
GO:0006109	regulation of carbohydrate metabolic process	10/585	199/28943	0.00753715	0.0443941	0.0323717	Igfbp3/Sirt7/Grb10/Has2/Myc/Ppp1r3f/Nkx1-1/Stk11/Foxa2/Igf2	10
GO:0006694	steroid biosynthetic process	9/585	169/28943	0.00764968	0.0449987	0.0328126	Dhh/Clcn2/Atp1a1/Cyp51/Gfi1/Armc5/Sqle/Igf2/Cyp11a1	9
GO:0006338	chromatin remodeling	14/585	330/28943	0.00773095	0.0451333	0.0329108	Yeats4/Baz2a/L3mbtl3/Hmga2/Foxa1/Myc/Pax7/Sart3/Arid1b/Smarca2/Gnas/Actr5/Smarcd3/Fam47e	14
GO:0030177	positive regulation of Wnt signaling pathway	8/585	140/28943	0.00775606	0.0451333	0.0329108	Tnfaip3/Wnt10b/Shh/Fgf9/Wnt5a/Lef1/Rnf220/Macf1	8
GO:0031623	receptor internalization	8/585	140/28943	0.00775606	0.0451333	0.0329108	Atad1/Ntf3/Caly/Necab2/Vegfa/Cxcr1/Apln/Cd9	8
GO:0070304	positive regulation of stress-activated protein kinase signaling cascade	8/585	140/28943	0.00775606	0.0451333	0.0329108	Sh3rf3/Sema4c/Birc7/Mapkbp1/Gadd45a/Wnt5a/Wnt7b/Vegfa	8
GO:0002068	glandular epithelial cell development	4/585	39/28943	0.00776178	0.0451333	0.0329108	Rara/Gdf11/Wnt5a/Rfx3	4
GO:0032885	regulation of polysaccharide biosynthetic process	4/585	39/28943	0.00776178	0.0451333	0.0329108	Grb10/Has2/Ppp1r3f/Igf2	4
GO:0045879	negative regulation of smoothened signaling pathway	4/585	39/28943	0.00776178	0.0451333	0.0329108	Ptch1/Runx2/Sall3/Wnt7b	4
GO:0060674	placenta blood vessel development	4/585	39/28943	0.00776178	0.0451333	0.0329108	Nfe2/Llgl2/Hs6st1/Nr2f2	4
GO:0070570	regulation of neuron projection regeneration	4/585	39/28943	0.00776178	0.0451333	0.0329108	Scarf1/Flna/Pten/Epha4	4
GO:0042491	inner ear auditory receptor cell differentiation	5/585	61/28943	0.0077826	0.0451966	0.0329569	Slc9a3r1/Cux1/Gfi1/Mycn/Tprn	5
GO:0055017	cardiac muscle tissue growth	7/585	113/28943	0.0081532	0.0472886	0.0344823	Col14a1/Nkx2-5/Ccnd2/Nog/Fgf9/Pten/Vgll4	7
GO:0051604	protein maturation	15/585	367/28943	0.00826179	0.0477153	0.0347935	Ptch1/Bmp1/Myc/Dhh/Lmf1/Cbwd1/Ihh/Flna/Shh/Tesc/Fadd/Adam19/Gp1bb/Corin/Prcp	15
GO:0002790	peptide secretion	13/585	299/28943	0.00828863	0.0477153	0.0347935	Hmga2/Lif/Hnf1b/Adra2a/Camk2n1/Vgf/Rph3al/Rfx3/Inhbb/Apln/Foxa2/Nkx6-1/Mtnr1b	13
GO:0045778	positive regulation of ossification	5/585	62/28943	0.00832789	0.0477153	0.0347935	Wnt10b/Runx2/Tfap2a/Wnt5a/Nell1	5
GO:0046622	positive regulation of organ growth	5/585	62/28943	0.00832789	0.0477153	0.0347935	Wt1/Ccnd2/Fgf9/Fgf8/Igf2	5
GO:0048260	positive regulation of receptor-mediated endocytosis	5/585	62/28943	0.00832789	0.0477153	0.0347935	Atad1/Ntf3/Clu/Vegfa/Apln	5
GO:0001502	cartilage condensation	3/585	21/28943	0.00833158	0.0477153	0.0347935	Col2a1/Mycn/Sox6	3
GO:0003228	atrial cardiac muscle tissue development	3/585	21/28943	0.00833158	0.0477153	0.0347935	Nkx2-5/Nog/Pitx2	3
GO:0021513	spinal cord dorsal/ventral patterning	3/585	21/28943	0.00833158	0.0477153	0.0347935	Shh/Dbx1/Dll4	3
GO:0046325	negative regulation of glucose import	3/585	21/28943	0.00833158	0.0477153	0.0347935	Grb10/Myc/Sh2b2	3
GO:0070230	positive regulation of lymphocyte apoptotic process	3/585	21/28943	0.00833158	0.0477153	0.0347935	Myc/Siglec1/Wnt5a	3
GO:0097305	response to alcohol	11/585	234/28943	0.00842974	0.0482169	0.0351592	Rara/Ptch1/Adh7/Shh/Mir615/Gramd1c/Pten/Bcl2/Inhbb/Bcl2l1/Gnas	11
GO:0060113	inner ear receptor cell differentiation	6/585	87/28943	0.00844266	0.0482302	0.0351689	Slc9a3r1/Cux1/Gfi1/Mycn/Atp8b1/Tprn	6
GO:0060351	cartilage development involved in endochondral bone morphogenesis	4/585	40/28943	0.00848905	0.0484344	0.0353179	Rara/Col2a1/Ihh/Col27a1	4
GO:0090276	regulation of peptide hormone secretion	11/585	235/28943	0.00868805	0.0495077	0.0361005	Hmga2/Lif/Adra2a/Camk2n1/Rph3al/Rfx3/Inhbb/Apln/Foxa2/Nkx6-1/Mtnr1b	11
GO:0033674	positive regulation of kinase activity	17/585	440/28943	0.00876495	0.0498835	0.0363745	Hmga2/Alk/Adra2a/Adra2b/Pdgfa/Ntf3/Phb2/Ccnd2/Stk11/Cdc6/Wnt5a/Clu/Vegfa/Epha4/Adnp/Pdgfra/Ephb1	17
GO:0050730	regulation of peptidyl-tyrosine phosphorylation	12/585	268/28943	0.00880097	0.050026	0.0364784	Lif/Gfra1/Adra2a/Arhgef2/Pdgfa/Ntf3/Vegfa/Fgf8/Epha4/Adnp/Pdgfra/Igf2	12
GO:0010662	regulation of striated muscle cell apoptotic process	5/585	63/28943	0.00889909	0.050395	0.0367475	Igfbp3/Fbxo32/Nkx2-5/Pten/Bcl2	5
GO:0042446	hormone biosynthetic process	5/585	63/28943	0.00889909	0.050395	0.0367475	Clcn2/Atp1a1/Gfi1/Igf2/Cyp11a1	5
GO:0042551	neuron maturation	5/585	63/28943	0.00889909	0.050395	0.0367475	Scarf1/Lhx6/Pmp22/Bcl2/Irx5	5
GO:0031346	positive regulation of cell projection organization	17/585	441/28943	0.00895169	0.0505713	0.0368761	Scarf1/Lif/Alk/Myo5b/Flna/Cux1/Atmin/Stk11/Ntn1/Rreb1/Wnt5a/Vegfa/Epha4/Pak3/Adnp/Macf1/Islr2	17
GO:0031330	negative regulation of cellular catabolic process	11/585	236/28943	0.00895244	0.0505713	0.0368761	Tnfaip3/Mtmr9/Nrbp2/Plin5/Shh/Tbc1d14/Rybp/Syncrip/Vegfa/Bcl2/Slc7a5	11
GO:0044262	cellular carbohydrate metabolic process	13/585	302/28943	0.00896615	0.050586	0.0368868	Igfbp3/Sirt7/Grb10/Has2/Ndst1/Ppp1r3f/Nkx1-1/Pomk/Stk11/Nhlrc1/Pten/Foxa2/Igf2	13
GO:0032102	negative regulation of response to external stimulus	16/585	407/28943	0.00925522	0.0519833	0.0379057	Tnfaip3/Cd200r1/Sema4c/Mapkbp1/Pdgfa/Wnt5a/Myoz1/Prkg1/Pten/Epha4/Pdgfra/Trafd1/Cd9/Igf2/Acp5/Nt5e	16
GO:0007431	salivary gland development	4/585	41/28943	0.00925949	0.0519833	0.0379057	Clcn2/Shh/Pdgfa/Fgf8	4
GO:0051154	negative regulation of striated muscle cell differentiation	4/585	41/28943	0.00925949	0.0519833	0.0379057	Nkx2-5/Msx1/Ccnd2/Sox6	4
GO:0060603	mammary gland duct morphogenesis	4/585	41/28943	0.00925949	0.0519833	0.0379057	Ptch1/Phb2/Ntn1/Wnt5a	4
GO:0014032	neural crest cell development	6/585	89/28943	0.00939533	0.0524521	0.0382475	Tbx1/Sema4c/Shh/Tfap2a/Cyp26c1/Pitx2	6
GO:0040014	regulation of multicellular organism growth	6/585	89/28943	0.00939533	0.0524521	0.0382475	Hmga2/Ptch1/Sgpl1/Bcl2/Gnas/Igf2	6
GO:0016042	lipid catabolic process	14/585	338/28943	0.00942106	0.0524521	0.0382475	Oc90/Plin5/Alk/Adra2a/Nceh1/Pafah2/Cyp26b1/Hsd17b6/Sgpl1/Cyp26c1/Apoa2/Pla2g4d/Plch2/Lipc	14
GO:0008203	cholesterol metabolic process	8/585	145/28943	0.00948696	0.0524521	0.0382475	Lmf1/Cyp51/Sult2b1/Pmp22/Sqle/Apoa2/Lipc/Cyp11a1	8
GO:0010659	cardiac muscle cell apoptotic process	5/585	64/28943	0.00949676	0.0524521	0.0382475	Igfbp3/Fbxo32/Nkx2-5/Pten/Bcl2	5
GO:0042552	myelination	9/585	175/28943	0.00950057	0.0524521	0.0382475	Egr2/Rara/Olig2/Ntf3/Ulk4/Pmp22/Clu/Pten/Cd9	9
GO:0030852	regulation of granulocyte differentiation	3/585	22/28943	0.00950427	0.0524521	0.0382475	Rara/Tesc/Lef1	3
GO:0051602	response to electrical stimulus	3/585	22/28943	0.00950427	0.0524521	0.0382475	Fbxo32/Nrf1/Pten	3
GO:0060602	branch elongation of an epithelium	3/585	22/28943	0.00950427	0.0524521	0.0382475	Hnf1b/Shh/Wnt5a	3
GO:0060749	mammary gland alveolus development	3/585	22/28943	0.00950427	0.0524521	0.0382475	Phb2/Vegfa/Hoxa5	3
GO:0061377	mammary gland lobule development	3/585	22/28943	0.00950427	0.0524521	0.0382475	Phb2/Vegfa/Hoxa5	3
GO:0072170	metanephric tubule development	3/585	22/28943	0.00950427	0.0524521	0.0382475	Lif/Wnt7b/Pax2	3
GO:0099515	actin filament-based transport	3/585	22/28943	0.00950427	0.0524521	0.0382475	Myo5b/Myo1h/Myo1f	3
GO:2000209	regulation of anoikis	3/585	22/28943	0.00950427	0.0524521	0.0382475	Ankrd13c/Bcl2/Bcl2l1	3
GO:0006939	smooth muscle contraction	7/585	117/28943	0.00977985	0.0538424	0.0392613	Adra2a/Adra2b/Neurog1/Drd1/Prkg1/Chrm2/Tnni3	7
GO:0035249	synaptic transmission, glutamatergic	7/585	117/28943	0.00977985	0.0538424	0.0392613	Shc3/Atad1/Grm8/Grin2c/Drd1/Napa/Grik4	7
GO:0071805	potassium ion transmembrane transport	10/585	207/28943	0.0097961	0.0538667	0.039279	Kcng3/Pkd2l1/Kcnq5/Flna/Slc24a3/Atp1a1/Kcnj5/Pten/Kcnb2/Mtnr1b	10
GO:0046879	hormone secretion	15/585	375/28943	0.00993945	0.054589	0.0398057	Hmga2/Igfbp3/Lif/Hnf1b/Adra2a/Camk2n1/Vgf/Rph3al/Rfx3/Inhbb/Apln/Foxa2/Gnas/Nkx6-1/Mtnr1b	15
GO:0002791	regulation of peptide secretion	11/585	240/28943	0.0100727	0.0550625	0.040151	Hmga2/Lif/Adra2a/Camk2n1/Rph3al/Rfx3/Inhbb/Apln/Foxa2/Nkx6-1/Mtnr1b	11
GO:0001706	endoderm formation	4/585	42/28943	0.010074	0.0550625	0.040151	Hmga2/Lhx1/Hnf1b/Nog	4
GO:0006356	regulation of transcription by RNA polymerase I	4/585	42/28943	0.010074	0.0550625	0.040151	Baz2a/Sirt7/Flna/Heatr1	4
GO:0010092	specification of animal organ identity	4/585	42/28943	0.010074	0.0550625	0.040151	Wnt5a/Fgf8/Pax2/Smarcd3	4
GO:0007254	JNK cascade	9/585	177/28943	0.010187	0.0556134	0.0405527	Sh3rf3/Birc7/Mapkbp1/Gadd45a/Marveld3/Ulk4/Wnt5a/Wnt7b/Ephb1	9
GO:1901990	regulation of mitotic cell cycle phase transition	14/585	342/28943	0.0103687	0.0565371	0.0412263	Hmga2/Cdk5rap3/Wnt10b/Sass6/Phb2/Ccnd2/Cdc6/Neurog1/Arid1b/Smarca2/Pten/Bcl2/Larp7/Smarcd3	14
GO:1990778	protein localization to cell periphery	15/585	377/28943	0.0103982	0.0566305	0.0412943	Slc9a3r1/Ptch1/Pkp2/Ttc7/Myo5b/Ankrd39/Flna/Tesc/Bag4/Atp2c1/Grin2c/Nhlrc1/Kcnb2/Bcl2l1/Macf1	15
GO:0046883	regulation of hormone secretion	13/585	308/28943	0.010451	0.0568502	0.0414546	Hmga2/Igfbp3/Lif/Adra2a/Camk2n1/Rph3al/Rfx3/Inhbb/Apln/Foxa2/Gnas/Nkx6-1/Mtnr1b	13
GO:0007272	ensheathment of neurons	9/585	178/28943	0.010544	0.0572189	0.0417234	Egr2/Rara/Olig2/Ntf3/Ulk4/Pmp22/Clu/Pten/Cd9	9
GO:0008366	axon ensheathment	9/585	178/28943	0.010544	0.0572189	0.0417234	Egr2/Rara/Olig2/Ntf3/Ulk4/Pmp22/Clu/Pten/Cd9	9
GO:0001508	action potential	8/585	148/28943	0.0106547	0.0576633	0.0420475	Pkp2/Gna14/Flna/Kcnj5/Pmp22/Drd1/Scn3a/Mtnr1b	8
GO:0071887	leukocyte apoptotic process	8/585	148/28943	0.0106547	0.0576633	0.0420475	Myc/Birc7/Siglec1/Fadd/Wnt5a/Pten/Bcl2/Bcl2l1	8
GO:0090087	regulation of peptide transport	11/585	242/28943	0.0106718	0.0576633	0.0420475	Hmga2/Lif/Adra2a/Camk2n1/Rph3al/Rfx3/Inhbb/Apln/Foxa2/Nkx6-1/Mtnr1b	11
GO:1901989	positive regulation of cell cycle phase transition	7/585	119/28943	0.0106765	0.0576633	0.0420475	Wnt10b/Sass6/Phb2/Ccnd2/Neurog1/Larp7/Smarcd3	7
GO:0010666	positive regulation of cardiac muscle cell apoptotic process	3/585	23/28943	0.0107683	0.057816	0.0421588	Igfbp3/Fbxo32/Pten	3
GO:0016202	regulation of striated muscle tissue development	3/585	23/28943	0.0107683	0.057816	0.0421588	Sox15/Fgf8/Lef1	3
GO:0072202	cell differentiation involved in metanephros development	3/585	23/28943	0.0107683	0.057816	0.0421588	Lif/Six2/Pax2	3
GO:1900120	regulation of receptor binding	3/585	23/28943	0.0107683	0.057816	0.0421588	Plcl1/Nog/Crtac1	3
GO:2001224	positive regulation of neuron migration	3/585	23/28943	0.0107683	0.057816	0.0421588	Flna/Arhgef2/Drd1	3
GO:0003351	epithelial cilium movement involved in extracellular fluid movement	4/585	43/28943	0.0109336	0.0583596	0.0425552	Slc9a3r1/Ulk4/Kif27/Rfx3	4
GO:0032924	activin receptor signaling pathway	4/585	43/28943	0.0109336	0.0583596	0.0425552	Zc3h3/Fgf9/Dact2/Inhbb	4
GO:0045823	positive regulation of heart contraction	4/585	43/28943	0.0109336	0.0583596	0.0425552	Nkx2-5/Adra1d/Atp1a1/Apln	4
GO:0050919	negative chemotaxis	4/585	43/28943	0.0109336	0.0583596	0.0425552	Sema4c/Pdgfa/Ntn1/Wnt5a	4
GO:0086065	cell communication involved in cardiac conduction	4/585	43/28943	0.0109336	0.0583596	0.0425552	Pkp2/Flna/Irx3/Kcnj5	4
GO:0050954	sensory perception of mechanical stimulus	13/585	310/28943	0.0109864	0.0585726	0.0427106	Slc9a3r1/Col2a1/Myc/Tbx1/Barhl1/Grm8/Sobp/Tfap2a/Mir124a-1hg/Prrxl1/Atp8b1/Tprn/Crym	13
GO:0051403	stress-activated MAPK cascade	11/585	244/28943	0.0112978	0.0601625	0.0438699	Sh3rf3/Sema4c/Birc7/Mapkbp1/Gadd45a/Marveld3/Ulk4/Wnt5a/Wnt7b/Vegfa/Ephb1	11
GO:0010658	striated muscle cell apoptotic process	5/585	67/28943	0.0114542	0.0609242	0.0444253	Igfbp3/Fbxo32/Nkx2-5/Pten/Bcl2	5
GO:0043367	CD4-positive, alpha-beta T cell differentiation	6/585	93/28943	0.0115265	0.0612368	0.0446533	Rara/Bcl6/Nkx2-3/Armc5/Pax1/Lef1	6
GO:0010769	regulation of cell morphogenesis involved in differentiation	7/585	121/28943	0.0116314	0.0616507	0.044955	Has2/Myo5b/Flna/Cux1/Rreb1/Epha4/Pak3	7
GO:0090100	positive regulation of transmembrane receptor protein serine/threonine kinase signaling pathway	7/585	121/28943	0.0116314	0.0616507	0.044955	Zc3h3/Msx1/Gdf11/Stk11/Fgf9/Inhbb/Itga8	7
GO:0005978	glycogen biosynthetic process	4/585	44/28943	0.0118391	0.0626054	0.0456512	Grb10/Ppp1r3f/Nhlrc1/Igf2	4
GO:0009250	glucan biosynthetic process	4/585	44/28943	0.0118391	0.0626054	0.0456512	Grb10/Ppp1r3f/Nhlrc1/Igf2	4
GO:0010663	positive regulation of striated muscle cell apoptotic process	3/585	24/28943	0.0121248	0.0636338	0.0464011	Igfbp3/Fbxo32/Pten	3
GO:0010842	retina layer formation	3/585	24/28943	0.0121248	0.0636338	0.0464011	Lhx1/Fjx1/Ptf1a	3
GO:0021889	olfactory bulb interneuron differentiation	3/585	24/28943	0.0121248	0.0636338	0.0464011	Sall3/Wnt5a/Gsx2	3
GO:0040019	positive regulation of embryonic development	3/585	24/28943	0.0121248	0.0636338	0.0464011	Lhx1/Nlrp5/Foxa2	3
GO:0048643	positive regulation of skeletal muscle tissue development	3/585	24/28943	0.0121248	0.0636338	0.0464011	Shh/Bcl2/Igf2	3
GO:1990403	embryonic brain development	3/585	24/28943	0.0121248	0.0636338	0.0464011	En2/Mir449a/En1	3
GO:0021782	glial cell development	7/585	122/28943	0.0121314	0.0636338	0.0464011	Shh/Hdac11/Ulk4/Pmp22/Drd1/Clu/Pten	7
GO:0035315	hair cell differentiation	5/585	68/28943	0.0121633	0.0637281	0.0464698	Slc9a3r1/Cux1/Gfi1/Mycn/Tprn	5
GO:0006476	protein deacetylation	7/585	123/28943	0.0126466	0.066184	0.0482607	Baz2a/Sirt7/Bcl6/Ndst1/Flna/Hdac11/Vegfa	7
GO:0016311	dephosphorylation	14/585	351/28943	0.0127737	0.0667721	0.0486895	Ublcp1/Cdk5rap3/Mtmr9/Ptp4a3/Fra10ac1/Ptpn14/Nceh1/Ptpre/Bag4/Stk11/Dusp13/Pten/Bcl2/Acp5	14
GO:0007189	adenylate cyclase-activating G protein-coupled receptor signaling pathway	8/585	153/28943	0.0128327	0.0670037	0.0488584	Slc9a3r1/Pde10a/Adra2a/Adra1d/Adra2b/Gpr3/Drd1/Gnas	8
GO:0006940	regulation of smooth muscle contraction	5/585	69/28943	0.0129016	0.0672865	0.0490646	Adra2a/Adra2b/Prkg1/Chrm2/Tnni3	5
GO:0003323	type B pancreatic cell development	3/585	25/28943	0.0135748	0.0696017	0.0507528	Gdf11/Wnt5a/Rfx3	3
GO:0007413	axonal fasciculation	3/585	25/28943	0.0135748	0.0696017	0.0507528	Wnt5a/Crtac1/Epha4	3
GO:0007620	copulation	3/585	25/28943	0.0135748	0.0696017	0.0507528	Shh/Vgf/Klk14	3
GO:0010763	positive regulation of fibroblast migration	3/585	25/28943	0.0135748	0.0696017	0.0507528	Bag4/Tfap2a/Pak3	3
GO:0021544	subpallium development	3/585	25/28943	0.0135748	0.0696017	0.0507528	Drd1/Fgf8/Gsx2	3
GO:0035855	megakaryocyte development	3/585	25/28943	0.0135748	0.0696017	0.0507528	Flna/Tal1/Gp1bb	3
GO:0036303	lymph vessel morphogenesis	3/585	25/28943	0.0135748	0.0696017	0.0507528	Lgals8/Ptpn14/Vegfa	3
GO:0036315	cellular response to sterol	3/585	25/28943	0.0135748	0.0696017	0.0507528	Ptch1/Gramd1c/Inhbb	3
GO:0044331	cell-cell adhesion mediated by cadherin	3/585	25/28943	0.0135748	0.0696017	0.0507528	Adam19/Wnt5a/Vegfa	3
GO:0048857	neural nucleus development	3/585	25/28943	0.0135748	0.0696017	0.0507528	Hoxb2/Bcl2/Pitx2	3
GO:0072207	metanephric epithelium development	3/585	25/28943	0.0135748	0.0696017	0.0507528	Lif/Wnt7b/Pax2	3
GO:0098743	cell aggregation	3/585	25/28943	0.0135748	0.0696017	0.0507528	Col2a1/Mycn/Sox6	3
GO:0106030	neuron projection fasciculation	3/585	25/28943	0.0135748	0.0696017	0.0507528	Wnt5a/Crtac1/Epha4	3
GO:1902455	negative regulation of stem cell population maintenance	3/585	25/28943	0.0135748	0.0696017	0.0507528	Hnf1b/Ing1/Pax2	3
GO:2001169	regulation of ATP biosynthetic process	3/585	25/28943	0.0135748	0.0696017	0.0507528	Myc/Entpd1/Bcl2l1	3
GO:0060260	regulation of transcription initiation by RNA polymerase II	5/585	70/28943	0.0136696	0.0699301	0.0509923	Hnf1b/Wnt10b/Myc/Nkx2-5/Ctnnbip1	5
GO:0061337	cardiac conduction	5/585	70/28943	0.0136696	0.0699301	0.0509923	Pkp2/Nkx2-5/Flna/Irx3/Kcnj5	5
GO:0006858	extracellular transport	4/585	46/28943	0.0137909	0.0703136	0.051272	Slc9a3r1/Ulk4/Kif27/Rfx3	4
GO:0030279	negative regulation of ossification	4/585	46/28943	0.0137909	0.0703136	0.051272	Nfe2/Sost/Bcl2/Smad6	4
GO:0032881	regulation of polysaccharide metabolic process	4/585	46/28943	0.0137909	0.0703136	0.051272	Grb10/Has2/Ppp1r3f/Igf2	4
GO:0061515	myeloid cell development	6/585	97/28943	0.0139776	0.0711858	0.051908	L3mbtl3/Bcl6/Flna/Tal1/Gp1bb/Sox6	6
GO:0045216	cell-cell junction organization	10/585	219/28943	0.0141085	0.071692	0.052277	Pkp2/Flna/Irx3/Marveld3/Pmp22/Vegfa/Epha4/Cdh22/Kirrel/Cd9	10
GO:1903050	regulation of proteolysis involved in protein catabolic process	10/585	219/28943	0.0141085	0.071692	0.052277	Tmem259/Sh3rf3/Foxf2/Wnt10b/Shh/Rybp/Cdc20b/Clu/Pten/Epha4	10
GO:0010927	cellular component assembly involved in morphogenesis	7/585	126/28943	0.0142867	0.0725166	0.0528784	Nkx2-5/Ihh/Flnc/Pmp22/Myoz1/Pdgfra/Cd9	7
GO:0007193	adenylate cyclase-inhibiting G protein-coupled receptor signaling pathway	5/585	71/28943	0.0144678	0.073191	0.0533701	Adra2a/Flna/Grm8/Npr3/Chrm2	5
GO:0055117	regulation of cardiac muscle contraction	5/585	71/28943	0.0144678	0.073191	0.0533701	Pkp2/Nkx2-5/Ankrd39/Atp1a1/Tnni3	5
GO:2001244	positive regulation of intrinsic apoptotic signaling pathway	5/585	71/28943	0.0144678	0.073191	0.0533701	Il20ra/Slc9a3r1/Myc/Msx1/Clu	5
GO:0032091	negative regulation of protein binding	6/585	98/28943	0.014643	0.0739432	0.0539186	Myc/Crmp1/Nog/Crtac1/Adnp/Ctnnbip1	6
GO:0110148	biomineralization	9/585	188/28943	0.014649	0.0739432	0.0539186	Wnt10b/Oc90/Nfe2/Tbx1/Slc24a3/Stim1/Tfap2a/Nell1/Nt5e	9
GO:0043114	regulation of vascular permeability	4/585	47/28943	0.0148388	0.0747359	0.0544966	Ptp4a3/Vegfa/Ctnnbip1/C2cd4a	4
GO:1903524	positive regulation of blood circulation	4/585	47/28943	0.0148388	0.0747359	0.0544966	Nkx2-5/Adra1d/Atp1a1/Apln	4
GO:0031098	stress-activated protein kinase signaling cascade	11/585	254/28943	0.0148583	0.074751	0.0545076	Sh3rf3/Sema4c/Birc7/Mapkbp1/Gadd45a/Marveld3/Ulk4/Wnt5a/Wnt7b/Vegfa/Ephb1	11
GO:0043588	skin development	13/585	323/28943	0.0150034	0.0753977	0.0549792	Foxq1/Sox21/Flnb/Wnt10b/Alx4/Shh/Pdgfa/Cyp26b1/Tfap2a/Wnt5a/Dact2/Bcl2/Gnas	13
GO:0010829	negative regulation of glucose transmembrane transport	3/585	26/28943	0.0151193	0.0755632	0.0550999	Grb10/Myc/Sh2b2	3
GO:0032925	regulation of activin receptor signaling pathway	3/585	26/28943	0.0151193	0.0755632	0.0550999	Zc3h3/Fgf9/Dact2	3
GO:0050927	positive regulation of positive chemotaxis	3/585	26/28943	0.0151193	0.0755632	0.0550999	Ntf3/Vegfa/Ccr4	3
GO:0060065	uterus development	3/585	26/28943	0.0151193	0.0755632	0.0550999	Lhx1/Esr2/Wnt5a	3
GO:0070723	response to cholesterol	3/585	26/28943	0.0151193	0.0755632	0.0550999	Ptch1/Gramd1c/Inhbb	3
GO:0055002	striated muscle cell development	5/585	72/28943	0.0152966	0.0763653	0.0556848	Nkx2-5/Flnc/Hottip/Myoz1/Pdgfra	5
GO:1902652	secondary alcohol metabolic process	8/585	158/28943	0.0153202	0.0763653	0.0556848	Lmf1/Cyp51/Sult2b1/Pmp22/Sqle/Apoa2/Lipc/Cyp11a1	8
GO:2001237	negative regulation of extrinsic apoptotic signaling pathway	6/585	99/28943	0.0153301	0.0763653	0.0556848	Unc5b/Tnfaip3/Col2a1/Vegfa/Bcl2/Bcl2l1	6
GO:0055074	calcium ion homeostasis	13/585	324/28943	0.0153534	0.076398	0.0557086	Flna/Slc24a3/Camk2n1/Gpr3/Stim1/Atp2c1/Drd1/Wnt5a/Gp1bb/Bcl2/Gnas/Tnni3/Nt5e	13
GO:0001952	regulation of cell-matrix adhesion	7/585	128/28943	0.0154611	0.0767661	0.055977	Ccl28/Bcl6/Onecut1/Vegfa/Pten/Bcl2/Macf1	7
GO:0030048	actin filament-based movement	7/585	128/28943	0.0154611	0.0767661	0.055977	Pkp2/Myo5b/Flna/Atp1a1/Myo1h/Kcnj5/Myo1f	7
GO:0044703	multi-organism reproductive process	9/585	190/28943	0.0155943	0.077343	0.0563977	Lif/Adra2a/Adra2b/Klk14/Nlrp5/Pmp22/Vegfa/Corin/Nr2f2	9
GO:0002701	negative regulation of production of molecular mediator of immune response	4/585	48/28943	0.0159357	0.0786934	0.0573824	Bcl6/Vpreb3/Apoa2/Acp5	4
GO:0003382	epithelial cell morphogenesis	4/585	48/28943	0.0159357	0.0786934	0.0573824	Flnb/Ihh/Jmjd1c/Dact2	4
GO:0048741	skeletal muscle fiber development	4/585	48/28943	0.0159357	0.0786934	0.0573824	Wnt10b/Hottip/Pmp22/Bcl2	4
GO:0048821	erythrocyte development	4/585	48/28943	0.0159357	0.0786934	0.0573824	L3mbtl3/Bcl6/Tal1/Sox6	4
GO:0031060	regulation of histone methylation	6/585	100/28943	0.0160392	0.0789096	0.05754	Baz2a/Pax5/Pax7/Gfi1/Wdr61/Fam47e	6
GO:0070372	regulation of ERK1 and ERK2 cascade	13/585	326/28943	0.0160722	0.0789096	0.05754	Rara/Slc9a3r1/Lif/Pdgfa/Phb2/Necab2/Esr2/Vegfa/Pten/Fgf8/Epha4/Pdgfra/Ephb1	13
GO:0003014	renal system process	7/585	129/28943	0.0160733	0.0789096	0.05754	Slc9a3r1/Adra1d/Npr3/Bcl2/Gnas/Kirrel/Corin	7
GO:0003073	regulation of systemic arterial blood pressure	7/585	129/28943	0.0160733	0.0789096	0.05754	Adra1d/Camk2n1/Apln/Corin/Prcp/Nr2f2/Tnni3	7
GO:0001541	ovarian follicle development	5/585	73/28943	0.0161566	0.0789096	0.05754	Vgf/Esr2/Vegfa/Bcl2/Bcl2l1	5
GO:0060997	dendritic spine morphogenesis	5/585	73/28943	0.0161566	0.0789096	0.05754	Myo5b/Pten/Epha4/Pak3/Ephb1	5
GO:0032535	regulation of cellular component size	15/585	398/28943	0.0162884	0.0789096	0.05754	Slc9a3r1/Myo5b/Sema4c/Bag4/Ntn1/Wnt5a/Wnt7b/Vegfa/Pten/Pak3/Adnp/Kirrel/Macf1/Nkx6-1/Islr2	15
GO:0003211	cardiac ventricle formation	2/585	10/28943	0.0164821	0.0789096	0.05754	Nkx2-5/Smarcd3	2
GO:0007270	neuron-neuron synaptic transmission	2/585	10/28943	0.0164821	0.0789096	0.05754	Arid1b/Pten	2
GO:0008300	isoprenoid catabolic process	2/585	10/28943	0.0164821	0.0789096	0.05754	Cyp26b1/Cyp26c1	2
GO:0014908	myotube differentiation involved in skeletal muscle regeneration	2/585	10/28943	0.0164821	0.0789096	0.05754	Bcl9/Cd9	2
GO:0021612	facial nerve structural organization	2/585	10/28943	0.0164821	0.0789096	0.05754	Egr2/Hoxb2	2
GO:0021826	substrate-independent telencephalic tangential migration	2/585	10/28943	0.0164821	0.0789096	0.05754	Lhx6/Drd1	2
GO:0021843	substrate-independent telencephalic tangential interneuron migration	2/585	10/28943	0.0164821	0.0789096	0.05754	Lhx6/Drd1	2
GO:0032927	positive regulation of activin receptor signaling pathway	2/585	10/28943	0.0164821	0.0789096	0.05754	Zc3h3/Fgf9	2
GO:0034372	very-low-density lipoprotein particle remodeling	2/585	10/28943	0.0164821	0.0789096	0.05754	Apoa2/Lipc	2
GO:0043416	regulation of skeletal muscle tissue regeneration	2/585	10/28943	0.0164821	0.0789096	0.05754	Sox15/Myoz1	2
GO:0046543	development of secondary female sexual characteristics	2/585	10/28943	0.0164821	0.0789096	0.05754	Phb2/Wnt5a	2
GO:0048702	embryonic neurocranium morphogenesis	2/585	10/28943	0.0164821	0.0789096	0.05754	Ndst1/Fgf8	2
GO:0060638	mesenchymal-epithelial cell signaling	2/585	10/28943	0.0164821	0.0789096	0.05754	Wnt5a/Hoxa5	2
GO:0060710	chorio-allantoic fusion	2/585	10/28943	0.0164821	0.0789096	0.05754	Wnt7b/Lef1	2
GO:0060923	cardiac muscle cell fate commitment	2/585	10/28943	0.0164821	0.0789096	0.05754	Nkx2-5/Wt1	2
GO:0060982	coronary artery morphogenesis	2/585	10/28943	0.0164821	0.0789096	0.05754	Tbx1/Vegfa	2
GO:0061525	hindgut development	2/585	10/28943	0.0164821	0.0789096	0.05754	Shh/Wnt5a	2
GO:0071600	otic vesicle morphogenesis	2/585	10/28943	0.0164821	0.0789096	0.05754	Tbx1/Fgf8	2
GO:0072070	loop of Henle development	2/585	10/28943	0.0164821	0.0789096	0.05754	Irx3/Wnt7b	2
GO:1902732	positive regulation of chondrocyte proliferation	2/585	10/28943	0.0164821	0.0789096	0.05754	Six2/Lef1	2
GO:2000234	positive regulation of rRNA processing	2/585	10/28943	0.0164821	0.0789096	0.05754	Sirt7/Heatr1	2
GO:2000807	regulation of synaptic vesicle clustering	2/585	10/28943	0.0164821	0.0789096	0.05754	Pten/Bcl2l1	2
GO:0045860	positive regulation of protein kinase activity	14/585	363/28943	0.0166281	0.0794555	0.0579381	Hmga2/Adra2a/Adra2b/Pdgfa/Ntf3/Phb2/Ccnd2/Stk11/Cdc6/Wnt5a/Clu/Vegfa/Epha4/Adnp	14
GO:0010810	regulation of cell-substrate adhesion	10/585	225/28943	0.0167339	0.0794555	0.0579381	Ccl28/Has2/Bcl6/Flna/Onecut1/Rreb1/Vegfa/Pten/Bcl2/Macf1	10
GO:0050866	negative regulation of cell activation	10/585	225/28943	0.0167339	0.0794555	0.0579381	Tnfaip3/Bcl6/Ihh/Shh/Pdgfa/Prkg1/Pten/Pdgfra/Dtx1/Cd9	10
GO:0050926	regulation of positive chemotaxis	3/585	27/28943	0.0167587	0.0794555	0.0579381	Ntf3/Vegfa/Ccr4	3
GO:0060716	labyrinthine layer blood vessel development	3/585	27/28943	0.0167587	0.0794555	0.0579381	Nfe2/Llgl2/Hs6st1	3
GO:0062009	secondary palate development	3/585	27/28943	0.0167587	0.0794555	0.0579381	Tbx1/Wnt5a/Lef1	3
GO:0072376	protein activation cascade	3/585	27/28943	0.0167587	0.0794555	0.0579381	Flna/Gp1bb/Prcp	3
GO:0007200	phospholipase C-activating G protein-coupled receptor signaling pathway	6/585	101/28943	0.0167706	0.0794555	0.0579381	Slc9a3r1/Gna14/Adra2a/Adra1d/Drd1/Npr3	6
GO:0014066	regulation of phosphatidylinositol 3-kinase signaling	6/585	101/28943	0.0167706	0.0794555	0.0579381	Unc5b/Rara/Slc9a3r1/Pdgfa/Vegfa/Prr5l	6
GO:0044264	cellular polysaccharide metabolic process	6/585	101/28943	0.0167706	0.0794555	0.0579381	Grb10/Has2/Ndst1/Ppp1r3f/Nhlrc1/Igf2	6
GO:0010633	negative regulation of epithelial cell migration	5/585	74/28943	0.0170481	0.080596	0.0587698	Gadd45a/Marveld3/Pten/Dll4/Nr2f2	5
GO:0014068	positive regulation of phosphatidylinositol 3-kinase signaling	5/585	74/28943	0.0170481	0.080596	0.0587698	Unc5b/Rara/Pdgfa/Vegfa/Prr5l	5
GO:0030219	megakaryocyte differentiation	4/585	49/28943	0.0170822	0.080596	0.0587698	Flna/Tal1/Tesc/Gp1bb	4
GO:0070232	regulation of T cell apoptotic process	4/585	49/28943	0.0170822	0.080596	0.0587698	Siglec1/Fadd/Wnt5a/Bcl2	4
GO:0033673	negative regulation of kinase activity	10/585	226/28943	0.0172044	0.0810886	0.059129	Tnfaip3/Cdk5rap3/Camk2n1/Cep85/Paqr3/Gadd45a/Drd1/Pten/Foxa2/Nr2f2	10
GO:0014033	neural crest cell differentiation	6/585	102/28943	0.0175247	0.0824278	0.0601055	Tbx1/Sema4c/Shh/Tfap2a/Cyp26c1/Pitx2	6
GO:0060395	SMAD protein signal transduction	6/585	102/28943	0.0175247	0.0824278	0.0601055	T/Lnpep/Nceh1/Gdf11/Inhbb/Smad6	6
GO:0050905	neuromuscular process	9/585	194/28943	0.0176183	0.0827822	0.0603639	Gbx1/Hottip/Tnni2/Pomk/Grin2c/Pmp22/Neurog1/Pten/Tnni3	9
GO:0071479	cellular response to ionizing radiation	5/585	75/28943	0.0179717	0.0843557	0.0615113	Hmga2/Gadd45a/Ccnd2/Bcl2l1/Rhno1	5
GO:1902806	regulation of cell cycle G1/S phase transition	9/585	195/28943	0.0181528	0.0851183	0.0620674	Sass6/Phb2/Ccnd2/Arid1b/Smarca2/Pten/Bcl2/Larp7/Smarcd3	9
GO:0045663	positive regulation of myoblast differentiation	4/585	50/28943	0.0182789	0.0855523	0.0623838	Igfbp3/Arid1b/Smarca2/Smarcd3	4
GO:0010660	regulation of muscle cell apoptotic process	6/585	103/28943	0.0183018	0.0855523	0.0623838	Igfbp3/Fbxo32/Nkx2-5/Pten/Bcl2/Slc7a5	6
GO:0046330	positive regulation of JNK cascade	6/585	103/28943	0.0183018	0.0855523	0.0623838	Sh3rf3/Birc7/Mapkbp1/Gadd45a/Wnt5a/Wnt7b	6
GO:0062012	regulation of small molecule metabolic process	14/585	368/28943	0.0184737	0.085658	0.0624609	Igfbp3/Sirt7/Myc/Clcn2/Plin5/Guca1b/Lmf1/Entpd1/Nkx1-1/Gfi1/Stk11/Foxa2/Bcl2l1/Igf2	14
GO:0003272	endocardial cushion formation	3/585	28/28943	0.0184937	0.085658	0.0624609	Msx1/Nog/Fgf8	3
GO:0021884	forebrain neuron development	3/585	28/28943	0.0184937	0.085658	0.0624609	Lhx6/Tfap2a/Fgf8	3
GO:0031065	positive regulation of histone deacetylation	3/585	28/28943	0.0184937	0.085658	0.0624609	Baz2a/Bcl6/Vegfa	3
GO:0042573	retinoic acid metabolic process	3/585	28/28943	0.0184937	0.085658	0.0624609	Adh7/Cyp26b1/Cyp26c1	3
GO:0046639	negative regulation of alpha-beta T cell differentiation	3/585	28/28943	0.0184937	0.085658	0.0624609	Bcl6/Ihh/Shh	3
GO:0060039	pericardium development	3/585	28/28943	0.0184937	0.085658	0.0624609	Wt1/Wnt5a/Dll4	3
GO:0060445	branching involved in salivary gland morphogenesis	3/585	28/28943	0.0184937	0.085658	0.0624609	Shh/Pdgfa/Fgf8	3
GO:0060713	labyrinthine layer morphogenesis	3/585	28/28943	0.0184937	0.085658	0.0624609	Llgl2/Wnt7b/Lef1	3
GO:0016570	histone modification	17/585	480/28943	0.0190842	0.0883032	0.0643897	Yeats4/Baz2a/Lif/Sirt7/Bcl6/Pax5/Pax7/Sart3/Gfi1/Hdac11/Rybp/Wdr61/Jmjd1c/Vegfa/Lef1/Fam47e/Igf2	17
GO:0030195	negative regulation of blood coagulation	4/585	51/28943	0.0195263	0.0900743	0.0656812	Pdgfa/Prkg1/Pdgfra/Cd9	4
GO:0032350	regulation of hormone metabolic process	4/585	51/28943	0.0195263	0.0900743	0.0656812	Clcn2/Atp1a1/Gfi1/Igf2	4
GO:1902692	regulation of neuroblast proliferation	4/585	51/28943	0.0195263	0.0900743	0.0656812	Shh/Otp/Vegfa/Smarcd3	4
GO:0031589	cell-substrate adhesion	14/585	371/28943	0.0196534	0.0901436	0.0657318	Ccl28/Has2/Bcl6/Flna/Onecut1/Rreb1/Vegfa/Atrnl1/Pten/Bcl2/Itga8/Macf1/Smad6/Ephb1	14
GO:0003139	secondary heart field specification	2/585	11/28943	0.0198779	0.0901436	0.0657318	Wnt5a/Smarcd3	2
GO:0021892	cerebral cortex GABAergic interneuron differentiation	2/585	11/28943	0.0198779	0.0901436	0.0657318	Lhx6/Drd1	2
GO:0032353	negative regulation of hormone biosynthetic process	2/585	11/28943	0.0198779	0.0901436	0.0657318	Atp1a1/Gfi1	2
GO:0034370	triglyceride-rich lipoprotein particle remodeling	2/585	11/28943	0.0198779	0.0901436	0.0657318	Apoa2/Lipc	2
GO:0036462	TRAIL-activated apoptotic signaling pathway	2/585	11/28943	0.0198779	0.0901436	0.0657318	Fadd/Pten	2
GO:0045602	negative regulation of endothelial cell differentiation	2/585	11/28943	0.0198779	0.0901436	0.0657318	Vegfa/Zeb1	2
GO:0051458	corticotropin secretion	2/585	11/28943	0.0198779	0.0901436	0.0657318	Lif/Apln	2
GO:0055015	ventricular cardiac muscle cell development	2/585	11/28943	0.0198779	0.0901436	0.0657318	Nkx2-5/Pitx2	2
GO:0060174	limb bud formation	2/585	11/28943	0.0198779	0.0901436	0.0657318	Col2a1/Shh	2
GO:0060215	primitive hemopoiesis	2/585	11/28943	0.0198779	0.0901436	0.0657318	Tal1/Vegfa	2
GO:0060768	regulation of epithelial cell proliferation involved in prostate gland development	2/585	11/28943	0.0198779	0.0901436	0.0657318	Shh/Stk11	2
GO:0060900	embryonic camera-type eye formation	2/585	11/28943	0.0198779	0.0901436	0.0657318	Tfap2a/Pax2	2
GO:0071481	cellular response to X-ray	2/585	11/28943	0.0198779	0.0901436	0.0657318	Hmga2/Ccnd2	2
GO:0071864	positive regulation of cell proliferation in bone marrow	2/585	11/28943	0.0198779	0.0901436	0.0657318	Hmga2/Lef1	2
GO:0090037	positive regulation of protein kinase C signaling	2/585	11/28943	0.0198779	0.0901436	0.0657318	Wnt5a/Vegfa	2
GO:1902035	positive regulation of hematopoietic stem cell proliferation	2/585	11/28943	0.0198779	0.0901436	0.0657318	Wnt10b/Wnt5a	2
GO:0002090	regulation of receptor internalization	5/585	77/28943	0.0199164	0.0902284	0.0657936	Atad1/Ntf3/Necab2/Vegfa/Apln	5
GO:0071214	cellular response to abiotic stimulus	13/585	336/28943	0.0200565	0.0906824	0.0661246	Hmga2/Poli/Pkd2l1/Atp1a1/Gadd45a/Ccnd2/Stk11/Pten/Pax2/Bcl2l1/Actr5/Rhno1/Piezo1	13
GO:0104004	cellular response to environmental stimulus	13/585	336/28943	0.0200565	0.0906824	0.0661246	Hmga2/Poli/Pkd2l1/Atp1a1/Gadd45a/Ccnd2/Stk11/Pten/Pax2/Bcl2l1/Actr5/Rhno1/Piezo1	13
GO:0035601	protein deacylation	7/585	135/28943	0.0201112	0.0907494	0.0661735	Baz2a/Sirt7/Bcl6/Ndst1/Flna/Hdac11/Vegfa	7
GO:0098732	macromolecule deacylation	7/585	135/28943	0.0201112	0.0907494	0.0661735	Baz2a/Sirt7/Bcl6/Ndst1/Flna/Hdac11/Vegfa	7
GO:0000737	DNA catabolic process, endonucleolytic	3/585	29/28943	0.0203245	0.0910803	0.0664148	Igfbp3/Dnase1l3/Rexo4	3
GO:0022010	central nervous system myelination	3/585	29/28943	0.0203245	0.0910803	0.0664148	Ulk4/Clu/Pten	3
GO:0032291	axon ensheathment in central nervous system	3/585	29/28943	0.0203245	0.0910803	0.0664148	Ulk4/Clu/Pten	3
GO:0048745	smooth muscle tissue development	3/585	29/28943	0.0203245	0.0910803	0.0664148	Ihh/Shh/Itga8	3
GO:0060571	morphogenesis of an epithelial fold	3/585	29/28943	0.0203245	0.0910803	0.0664148	Shh/Nog/Wnt5a	3
GO:1901863	positive regulation of muscle tissue development	3/585	29/28943	0.0203245	0.0910803	0.0664148	Shh/Bcl2/Igf2	3
GO:2000819	regulation of nucleotide-excision repair	3/585	29/28943	0.0203245	0.0910803	0.0664148	Arid1b/Smarca2/Smarcd3	3
GO:0010675	regulation of cellular carbohydrate metabolic process	8/585	167/28943	0.020649	0.0924433	0.0674087	Igfbp3/Sirt7/Grb10/Ppp1r3f/Nkx1-1/Stk11/Foxa2/Igf2	8
GO:0007588	excretion	4/585	52/28943	0.0208251	0.0929575	0.0677836	Slc9a3r1/Adra1d/Gnas/Corin	4
GO:0045581	negative regulation of T cell differentiation	4/585	52/28943	0.0208251	0.0929575	0.0677836	Bcl6/Ihh/Shh/Dtx1	4
GO:1900047	negative regulation of hemostasis	4/585	52/28943	0.0208251	0.0929575	0.0677836	Pdgfa/Prkg1/Pdgfra/Cd9	4
GO:0043414	macromolecule methylation	13/585	338/28943	0.0209351	0.0931895	0.0679528	Baz2a/Sirt7/Myc/Wt1/Pax5/Pax7/Gfi1/Setd6/Wdr61/Gnas/Larp7/Fam47e/Hemk1	13
GO:0038034	signal transduction in absence of ligand	5/585	78/28943	0.0209385	0.0931895	0.0679528	Unc5b/Col2a1/Fadd/Bcl2/Bcl2l1	5
GO:0097192	extrinsic apoptotic signaling pathway in absence of ligand	5/585	78/28943	0.0209385	0.0931895	0.0679528	Unc5b/Col2a1/Fadd/Bcl2/Bcl2l1	5
GO:2000058	regulation of ubiquitin-dependent protein catabolic process	8/585	168/28943	0.0213129	0.0947323	0.0690778	Sh3rf3/Foxf2/Wnt10b/Shh/Rybp/Cdc20b/Clu/Pten	8
GO:0002685	regulation of leukocyte migration	10/585	234/28943	0.0213267	0.0947323	0.0690778	Stk10/Ccl28/Cd200r1/Fadd/Mtus1/Wnt5a/Vegfa/Myo1f/Cd9/St3gal4	10
GO:0016079	synaptic vesicle exocytosis	7/585	137/28943	0.0216013	0.0958582	0.0698988	Nrn1/Adra2a/Grm8/Drd1/Bcl2l1/Chrm2/Napa	7
GO:0071901	negative regulation of protein serine/threonine kinase activity	6/585	107/28943	0.0216453	0.0959601	0.0699731	Tnfaip3/Cdk5rap3/Paqr3/Gadd45a/Pten/Nr2f2	6
GO:0030073	insulin secretion	10/585	235/28943	0.0218885	0.0969437	0.0706904	Hnf1b/Adra2a/Camk2n1/Vgf/Rph3al/Rfx3/Inhbb/Foxa2/Nkx6-1/Mtnr1b	10
GO:1903036	positive regulation of response to wounding	5/585	79/28943	0.0219941	0.097317	0.0709625	Scarf1/Adra2a/Flna/Rreb1/St3gal4	5
GO:0043392	negative regulation of DNA binding	4/585	53/28943	0.0221757	0.0976958	0.0712388	Hmga2/Msx1/Lef1/Ctnnbip1	4
GO:0050819	negative regulation of coagulation	4/585	53/28943	0.0221757	0.0976958	0.0712388	Pdgfa/Prkg1/Pdgfra/Cd9	4
GO:0060412	ventricular septum morphogenesis	4/585	53/28943	0.0221757	0.0976958	0.0712388	Nkx2-5/Nog/Wnt5a/Pitx2	4
GO:0006469	negative regulation of protein kinase activity	9/585	202/28943	0.0222298	0.0976958	0.0712388	Tnfaip3/Cdk5rap3/Camk2n1/Cep85/Paqr3/Gadd45a/Drd1/Pten/Nr2f2	9
GO:0005979	regulation of glycogen biosynthetic process	3/585	30/28943	0.0222514	0.0976958	0.0712388	Grb10/Ppp1r3f/Igf2	3
GO:0010962	regulation of glucan biosynthetic process	3/585	30/28943	0.0222514	0.0976958	0.0712388	Grb10/Ppp1r3f/Igf2	3
GO:0060343	trabecula formation	3/585	30/28943	0.0222514	0.0976958	0.0712388	Wnt10b/Nkx2-5/Vegfa	3
GO:0086019	cell-cell signaling involved in cardiac conduction	3/585	30/28943	0.0222514	0.0976958	0.0712388	Pkp2/Flna/Kcnj5	3
GO:0030100	regulation of endocytosis	10/585	236/28943	0.0224608	0.0985205	0.0718401	Atad1/Ntf3/Caly/Necab2/Wnt5a/Clu/Vegfa/Pten/Apln/Bcl2l1	10
GO:0010657	muscle cell apoptotic process	6/585	108/28943	0.0225414	0.0987787	0.0720284	Igfbp3/Fbxo32/Nkx2-5/Pten/Bcl2/Slc7a5	6
GO:2000045	regulation of G1/S transition of mitotic cell cycle	8/585	170/28943	0.0226859	0.0993162	0.0724204	Sass6/Ccnd2/Arid1b/Smarca2/Pten/Bcl2/Larp7/Smarcd3	8
GO:0048771	tissue remodeling	9/585	203/28943	0.0228617	0.0999896	0.0729113	Il20ra/Lif/Tbx1/Ihh/Flna/Vegfa/Fgf8/Dll4/Acp5	9
GO:2000142	regulation of DNA-templated transcription initiation	5/585	80/28943	0.0230837	0.100628	0.0733768	Hnf1b/Wnt10b/Myc/Nkx2-5/Ctnnbip1	5
GO:0032434	regulation of proteasomal ubiquitin-dependent protein catabolic process	7/585	139/28943	0.0231662	0.100628	0.0733768	Sh3rf3/Foxf2/Wnt10b/Shh/Rybp/Cdc20b/Clu	7
GO:0051588	regulation of neurotransmitter transport	7/585	139/28943	0.0231662	0.100628	0.0733768	Nrn1/Adra2a/Grm8/Drd1/Bcl2l1/Nat8l/Chrm2	7
GO:0043255	regulation of carbohydrate biosynthetic process	6/585	109/28943	0.0234622	0.100628	0.0733768	Sirt7/Grb10/Has2/Ppp1r3f/Stk11/Igf2	6
GO:0044706	multi-multicellular organism process	9/585	204/28943	0.0235062	0.100628	0.0733768	Lif/T/Adra2a/Adra2b/Klk14/Nlrp5/Vegfa/Corin/Nr2f2	9
GO:0071902	positive regulation of protein serine/threonine kinase activity	9/585	204/28943	0.0235062	0.100628	0.0733768	Hmga2/Adra2a/Pdgfa/Ntf3/Ccnd2/Cdc6/Wnt5a/Vegfa/Epha4	9
GO:0003310	pancreatic A cell differentiation	2/585	12/28943	0.023538	0.100628	0.0733768	Onecut1/Nkx6-1	2
GO:0009191	ribonucleoside diphosphate catabolic process	2/585	12/28943	0.023538	0.100628	0.0733768	Entpd1/Nt5e	2
GO:0010572	positive regulation of platelet activation	2/585	12/28943	0.023538	0.100628	0.0733768	Flna/Gp1bb	2
GO:0021561	facial nerve development	2/585	12/28943	0.023538	0.100628	0.0733768	Egr2/Hoxb2	2
GO:0021610	facial nerve morphogenesis	2/585	12/28943	0.023538	0.100628	0.0733768	Egr2/Hoxb2	2
GO:0032351	negative regulation of hormone metabolic process	2/585	12/28943	0.023538	0.100628	0.0733768	Atp1a1/Gfi1	2
GO:0048845	venous blood vessel morphogenesis	2/585	12/28943	0.023538	0.100628	0.0733768	Vegfa/Pitx2	2
GO:0051798	positive regulation of hair follicle development	2/585	12/28943	0.023538	0.100628	0.0733768	Wnt10b/Wnt5a	2
GO:0060433	bronchus development	2/585	12/28943	0.023538	0.100628	0.0733768	Wnt7b/Hoxa5	2
GO:0060767	epithelial cell proliferation involved in prostate gland development	2/585	12/28943	0.023538	0.100628	0.0733768	Shh/Stk11	2
GO:0060872	semicircular canal development	2/585	12/28943	0.023538	0.100628	0.0733768	Tbx1/Zeb1	2
GO:0070472	regulation of uterine smooth muscle contraction	2/585	12/28943	0.023538	0.100628	0.0733768	Adra2a/Adra2b	2
GO:0072497	mesenchymal stem cell differentiation	2/585	12/28943	0.023538	0.100628	0.0733768	Pdgfra/Sox6	2
GO:0086013	membrane repolarization during cardiac muscle cell action potential	2/585	12/28943	0.023538	0.100628	0.0733768	Flna/Kcnj5	2
GO:1905208	negative regulation of cardiocyte differentiation	2/585	12/28943	0.023538	0.100628	0.0733768	Ccnd2/Sox6	2
GO:1905941	positive regulation of gonad development	2/585	12/28943	0.023538	0.100628	0.0733768	Wt1/Nr5a1	2
GO:1905962	glutamatergic neuron differentiation	2/585	12/28943	0.023538	0.100628	0.0733768	Lbx1/Irx5	2
GO:2000018	regulation of male gonad development	2/585	12/28943	0.023538	0.100628	0.0733768	Wt1/Nr5a1	2
GO:0014904	myotube cell development	4/585	54/28943	0.0235785	0.100706	0.0734339	Wnt10b/Hottip/Pmp22/Bcl2	4
GO:0016051	carbohydrate biosynthetic process	9/585	205/28943	0.0241637	0.102334	0.0746211	Sirt7/Grb10/Has2/Ndst1/Ppp1r3f/Stk11/Nhlrc1/Igf2/St3gal4	9
GO:0007568	aging	5/585	81/28943	0.0242076	0.102334	0.0746211	Adra1d/Pax5/Helt/Pmp22/Nr5a1	5
GO:0045471	response to ethanol	5/585	81/28943	0.0242076	0.102334	0.0746211	Rara/Adh7/Shh/Pten/Bcl2	5
GO:0048844	artery morphogenesis	5/585	81/28943	0.0242076	0.102334	0.0746211	Tbx1/Nog/Vegfa/Fgf8/Dll4	5
GO:0003085	negative regulation of systemic arterial blood pressure	3/585	31/28943	0.0242743	0.102334	0.0746211	Adra1d/Apln/Prcp	3
GO:0010623	programmed cell death involved in cell development	3/585	31/28943	0.0242743	0.102334	0.0746211	Dnase1l3/Bcl2/Bcl2l1	3
GO:0033137	negative regulation of peptidyl-serine phosphorylation	3/585	31/28943	0.0242743	0.102334	0.0746211	Paqr3/Gadd45a/Pten	3
GO:0033688	regulation of osteoblast proliferation	3/585	31/28943	0.0242743	0.102334	0.0746211	Npr3/Bcl2/Nell1	3
GO:0035767	endothelial cell chemotaxis	3/585	31/28943	0.0242743	0.102334	0.0746211	Shh/Egr3/Vegfa	3
GO:0036314	response to sterol	3/585	31/28943	0.0242743	0.102334	0.0746211	Ptch1/Gramd1c/Inhbb	3
GO:0044062	regulation of excretion	3/585	31/28943	0.0242743	0.102334	0.0746211	Slc9a3r1/Gnas/Corin	3
GO:0051923	sulfation	3/585	31/28943	0.0242743	0.102334	0.0746211	Hs3st3b1/Ndst1/Sult2b1	3
GO:1901798	positive regulation of signal transduction by p53 class mediator	3/585	31/28943	0.0242743	0.102334	0.0746211	Cdk5rap3/Myc/Msx1	3
GO:1905207	regulation of cardiocyte differentiation	3/585	31/28943	0.0242743	0.102334	0.0746211	Nkx2-5/Ccnd2/Sox6	3
GO:0055006	cardiac cell development	6/585	110/28943	0.0244078	0.10279	0.0749535	Col14a1/Nkx2-5/Vegfa/Pitx2/Pdgfra/Smad6	6
GO:0006898	receptor-mediated endocytosis	11/585	274/28943	0.0244276	0.10279	0.0749535	Scarf1/Atad1/Siglec1/Ntf3/Caly/Necab2/Clu/Vegfa/Cxcr1/Apln/Cd9	11
GO:0051048	negative regulation of secretion	9/585	206/28943	0.0248341	0.104404	0.0761305	Igfbp3/Lif/Entpd1/Adra2a/Cyp51/Neurog1/Inhbb/Gnas/Mtnr1b	9
GO:0006941	striated muscle contraction	8/585	173/28943	0.0248604	0.104418	0.0761407	Pkp2/Nkx2-5/Ankrd39/Flna/Atp1a1/Tnni2/Kcnj5/Tnni3	8
GO:0001961	positive regulation of cytokine-mediated signaling pathway	4/585	55/28943	0.0250339	0.104857	0.0764606	Trim41/Gfi1/Fadd/Wnt5a	4
GO:0019228	neuronal action potential	4/585	55/28943	0.0250339	0.104857	0.0764606	Pmp22/Drd1/Scn3a/Mtnr1b	4
GO:0070527	platelet aggregation	4/585	55/28943	0.0250339	0.104857	0.0764606	Prkg1/Gnas/Pdgfra/Cd9	4
GO:0009615	response to virus	13/585	347/28943	0.0252488	0.10566	0.0770461	Trim41/Lgals8/Phb2/Fadd/Armc5/Pou2f2/Ncbp3/Bcl2/Ivns1abp/Bcl2l1/Oas2/Irf5/Polr3e	13
GO:0021549	cerebellum development	6/585	111/28943	0.0253786	0.106105	0.0773709	Lhx1/Sema4c/Nfix/En1/Ptf1a/Lhx5	6
GO:0009913	epidermal cell differentiation	10/585	242/28943	0.026125	0.109126	0.0795735	Slc9a3r1/Ptch1/Flnb/Cux1/Gfi1/Cyp26b1/Sult2b1/Mycn/Tfap2a/Tprn	10
GO:0002526	acute inflammatory response	6/585	112/28943	0.0263748	0.109145	0.0795873	Dnase1l3/Adra2a/Sigirr/Ctnnbip1/Prcp/C2cd4a	6
GO:0051896	regulation of protein kinase B signaling	8/585	175/28943	0.0263886	0.109145	0.0795873	Rara/Slc9a3r1/Pdgfa/Bag4/Stk11/Vegfa/Pten/Igf2	8
GO:0030224	monocyte differentiation	3/585	32/28943	0.0263932	0.109145	0.0795873	Myc/Vegfa/Ctnnbip1	3
GO:0030262	apoptotic nuclear changes	3/585	32/28943	0.0263932	0.109145	0.0795873	Igfbp3/Cdk5rap3/Dnase1l3	3
GO:0044030	regulation of DNA methylation	3/585	32/28943	0.0263932	0.109145	0.0795873	Baz2a/Myc/Wt1	3
GO:0045745	positive regulation of G protein-coupled receptor signaling pathway	3/585	32/28943	0.0263932	0.109145	0.0795873	Klk14/Necab2/Fgf8	3
GO:0055022	negative regulation of cardiac muscle tissue growth	3/585	32/28943	0.0263932	0.109145	0.0795873	Nog/Pten/Vgll4	3
GO:0060795	cell fate commitment involved in formation of primary germ layer	3/585	32/28943	0.0263932	0.109145	0.0795873	Hnf1b/Six2/Pax2	3
GO:0061117	negative regulation of heart growth	3/585	32/28943	0.0263932	0.109145	0.0795873	Nog/Pten/Vgll4	3
GO:1901099	negative regulation of signal transduction in absence of ligand	3/585	32/28943	0.0263932	0.109145	0.0795873	Unc5b/Col2a1/Bcl2	3
GO:2001240	negative regulation of extrinsic apoptotic signaling pathway in absence of ligand	3/585	32/28943	0.0263932	0.109145	0.0795873	Unc5b/Col2a1/Bcl2	3
GO:0045777	positive regulation of blood pressure	4/585	56/28943	0.0265424	0.109435	0.0797988	Adra1d/Adra2b/Camk2n1/Nr2f2	4
GO:0060337	type I interferon signaling pathway	4/585	56/28943	0.0265424	0.109435	0.0797988	Trim41/Fadd/Wnt5a/Oas2	4
GO:0071357	cellular response to type I interferon	4/585	56/28943	0.0265424	0.109435	0.0797988	Trim41/Fadd/Wnt5a/Oas2	4
GO:0008625	extrinsic apoptotic signaling pathway via death domain receptors	5/585	83/28943	0.0265595	0.109435	0.0797988	Tnfaip3/Fadd/Pten/Bcl2/Bcl2l1	5
GO:0006836	neurotransmitter transport	10/585	243/28943	0.026775	0.109633	0.0799434	Nrn1/Slc18a3/Adra2a/Grm8/Rph3al/Drd1/Bcl2l1/Nat8l/Chrm2/Napa	10
GO:0060326	cell chemotaxis	12/585	314/28943	0.0269734	0.109633	0.0799434	Ccl28/Shh/Mtus1/Egr3/Wnt5a/Vegfa/Il17b/Cxcr1/Lef1/Pdgfra/Ccr4/Ephb1	12
GO:0010594	regulation of endothelial cell migration	8/585	176/28943	0.0271766	0.109633	0.0799434	Shh/Gadd45a/Wnt5a/Vegfa/Dll4/Igf2/Prcp/Nr2f2	8
GO:0043254	regulation of protein-containing complex assembly	15/585	425/28943	0.0272819	0.109633	0.0799434	Wnt10b/Arhgef2/Tal1/Eml2/Caly/Bag4/Sost/Clu/Vegfa/Pak3/Kirrel/Ctnnbip1/Napa/Piezo1/Smad6	15
GO:0005976	polysaccharide metabolic process	6/585	113/28943	0.0273965	0.109633	0.0799434	Grb10/Has2/Ndst1/Ppp1r3f/Nhlrc1/Igf2	6
GO:1902106	negative regulation of leukocyte differentiation	6/585	113/28943	0.0273965	0.109633	0.0799434	Rara/Myc/Bcl6/Ihh/Shh/Dtx1	6
GO:0006813	potassium ion transport	10/585	244/28943	0.0274364	0.109633	0.0799434	Kcng3/Pkd2l1/Kcnq5/Flna/Slc24a3/Atp1a1/Kcnj5/Pten/Kcnb2/Mtnr1b	10
GO:0007501	mesodermal cell fate specification	2/585	13/28943	0.0274504	0.109633	0.0799434	Six2/Pax2	2
GO:0007597	blood coagulation, intrinsic pathway	2/585	13/28943	0.0274504	0.109633	0.0799434	Flna/Gp1bb	2
GO:0021554	optic nerve development	2/585	13/28943	0.0274504	0.109633	0.0799434	Pax2/Ephb1	2
GO:0021794	thalamus development	2/585	13/28943	0.0274504	0.109633	0.0799434	Olig2/Shh	2
GO:0030854	positive regulation of granulocyte differentiation	2/585	13/28943	0.0274504	0.109633	0.0799434	Tesc/Lef1	2
GO:0030949	positive regulation of vascular endothelial growth factor receptor signaling pathway	2/585	13/28943	0.0274504	0.109633	0.0799434	Grb10/Fgf9	2
GO:0033085	negative regulation of T cell differentiation in thymus	2/585	13/28943	0.0274504	0.109633	0.0799434	Ihh/Shh	2
GO:0033689	negative regulation of osteoblast proliferation	2/585	13/28943	0.0274504	0.109633	0.0799434	Bcl2/Nell1	2
GO:0034374	low-density lipoprotein particle remodeling	2/585	13/28943	0.0274504	0.109633	0.0799434	Apoa2/Lipc	2
GO:0034375	high-density lipoprotein particle remodeling	2/585	13/28943	0.0274504	0.109633	0.0799434	Apoa2/Lipc	2
GO:0045136	development of secondary sexual characteristics	2/585	13/28943	0.0274504	0.109633	0.0799434	Phb2/Wnt5a	2
GO:0045628	regulation of T-helper 2 cell differentiation	2/585	13/28943	0.0274504	0.109633	0.0799434	Rara/Bcl6	2
GO:0048070	regulation of developmental pigmentation	2/585	13/28943	0.0274504	0.109633	0.0799434	Ihh/Bcl2	2
GO:0048340	paraxial mesoderm morphogenesis	2/585	13/28943	0.0274504	0.109633	0.0799434	Wnt5a/Lef1	2
GO:0048385	regulation of retinoic acid receptor signaling pathway	2/585	13/28943	0.0274504	0.109633	0.0799434	Cyp26b1/Zfp536	2
GO:0048537	mucosa-associated lymphoid tissue development	2/585	13/28943	0.0274504	0.109633	0.0799434	Nkx2-3/Foxl1	2
GO:0048541	Peyer's patch development	2/585	13/28943	0.0274504	0.109633	0.0799434	Nkx2-3/Foxl1	2
GO:0048934	peripheral nervous system neuron differentiation	2/585	13/28943	0.0274504	0.109633	0.0799434	Hoxd9/Pmp22	2
GO:0048935	peripheral nervous system neuron development	2/585	13/28943	0.0274504	0.109633	0.0799434	Hoxd9/Pmp22	2
GO:0060272	embryonic skeletal joint morphogenesis	2/585	13/28943	0.0274504	0.109633	0.0799434	Col2a1/Nog	2
GO:0060394	negative regulation of pathway-restricted SMAD protein phosphorylation	2/585	13/28943	0.0274504	0.109633	0.0799434	Nog/Smad6	2
GO:0070471	uterine smooth muscle contraction	2/585	13/28943	0.0274504	0.109633	0.0799434	Adra2a/Adra2b	2
GO:0071863	regulation of cell proliferation in bone marrow	2/585	13/28943	0.0274504	0.109633	0.0799434	Hmga2/Lef1	2
GO:0097048	dendritic cell apoptotic process	2/585	13/28943	0.0274504	0.109633	0.0799434	Bcl2/Bcl2l1	2
GO:0120305	regulation of pigmentation	2/585	13/28943	0.0274504	0.109633	0.0799434	Ihh/Bcl2	2
GO:0150011	regulation of neuron projection arborization	2/585	13/28943	0.0274504	0.109633	0.0799434	Wnt5a/Macf1	2
GO:1900121	negative regulation of receptor binding	2/585	13/28943	0.0274504	0.109633	0.0799434	Nog/Crtac1	2
GO:2000668	regulation of dendritic cell apoptotic process	2/585	13/28943	0.0274504	0.109633	0.0799434	Bcl2/Bcl2l1	2
GO:0016358	dendrite development	12/585	315/28943	0.0275498	0.109934	0.0801626	Scarf1/Alk/Myo5b/Cux1/Stk11/Ntn1/Arid1b/Prkg1/Pten/Epha4/Pak3/Ephb1	12
GO:0060042	retina morphogenesis in camera-type eye	5/585	84/28943	0.0277882	0.110788	0.0807853	Lhx1/Ihh/Fjx1/Ptf1a/Irx5	5
GO:0006606	protein import into nucleus	8/585	177/28943	0.0279809	0.111264	0.0811323	Flna/Shh/Phb2/Ing1/Zic1/Drd1/Fgf9/Six2	8
GO:0009612	response to mechanical stimulus	8/585	177/28943	0.0279809	0.111264	0.0811323	Myc/Pkd2l1/Atp1a1/Gfi1/Grm8/Neurog1/Pax2/Piezo1	8
GO:2001242	regulation of intrinsic apoptotic signaling pathway	8/585	177/28943	0.0279809	0.111264	0.0811323	Il20ra/Slc9a3r1/Myc/Msx1/Clu/Bcl2/Ivns1abp/Bcl2l1	8
GO:0007605	sensory perception of sound	11/585	280/28943	0.0280191	0.111319	0.0811723	Slc9a3r1/Col2a1/Myc/Tbx1/Barhl1/Sobp/Tfap2a/Mir124a-1hg/Atp8b1/Tprn/Crym	11
GO:0030514	negative regulation of BMP signaling pathway	4/585	57/28943	0.0281042	0.111462	0.081277	Nog/Sost/Wnt5a/Smad6	4
GO:0044060	regulation of endocrine process	4/585	57/28943	0.0281042	0.111462	0.081277	Lif/Inhbb/Apln/Gnas	4
GO:0002683	negative regulation of immune system process	16/585	465/28943	0.0283547	0.112286	0.0818779	Tnfaip3/Rara/Ccl28/Myc/Cd200r1/Bcl6/Ihh/Shh/Fadd/Vpreb3/Pten/Apoa2/Trafd1/Dtx1/Igf2/Acp5	16
GO:0010906	regulation of glucose metabolic process	6/585	114/28943	0.0284441	0.112286	0.0818779	Igfbp3/Sirt7/Nkx1-1/Stk11/Foxa2/Igf2	6
GO:0006921	cellular component disassembly involved in execution phase of apoptosis	3/585	33/28943	0.0286079	0.112286	0.0818779	Igfbp3/Cdk5rap3/Dnase1l3	3
GO:0010155	regulation of proton transport	3/585	33/28943	0.0286079	0.112286	0.0818779	Slc9a3r1/Tesc/Phb2	3
GO:0021697	cerebellar cortex formation	3/585	33/28943	0.0286079	0.112286	0.0818779	Lhx1/Nfix/Lhx5	3
GO:0032673	regulation of interleukin-4 production	3/585	33/28943	0.0286079	0.112286	0.0818779	Rara/Lef1/Slc7a5	3
GO:0034505	tooth mineralization	3/585	33/28943	0.0286079	0.112286	0.0818779	Tbx1/Stim1/Tfap2a	3
GO:0048841	regulation of axon extension involved in axon guidance	3/585	33/28943	0.0286079	0.112286	0.0818779	Sema4c/Wnt5a/Vegfa	3
GO:0060706	cell differentiation involved in embryonic placenta development	3/585	33/28943	0.0286079	0.112286	0.0818779	Sox15/Lif/Nr2f2	3
GO:0060914	heart formation	3/585	33/28943	0.0286079	0.112286	0.0818779	Tbx1/Wnt5a/Smarcd3	3
GO:1904706	negative regulation of vascular associated smooth muscle cell proliferation	3/585	33/28943	0.0286079	0.112286	0.0818779	Prkg1/Pten/Apln	3
GO:2001014	regulation of skeletal muscle cell differentiation	3/585	33/28943	0.0286079	0.112286	0.0818779	Tbx1/Cyp26b1/Ephb1	3
GO:0031214	biomineral tissue development	8/585	179/28943	0.0296384	0.116131	0.0846813	Wnt10b/Oc90/Nfe2/Tbx1/Slc24a3/Stim1/Tfap2a/Nell1	8
GO:0071478	cellular response to radiation	8/585	179/28943	0.0296384	0.116131	0.0846813	Hmga2/Poli/Gadd45a/Ccnd2/Stk11/Bcl2l1/Actr5/Rhno1	8
GO:0031279	regulation of cyclase activity	4/585	58/28943	0.0297196	0.116249	0.0847673	Guca1b/Stim1/Drd1/Npr3	4
GO:0051445	regulation of meiotic cell cycle	4/585	58/28943	0.0297196	0.116249	0.0847673	Lif/Gpr3/Msx1/Wnt5a	4
GO:0051606	detection of stimulus	11/585	283/28943	0.0299507	0.117052	0.0853531	Myc/Guca1b/Pkd2l1/Gucy2f/Grm8/Stim1/Prrxl1/Foxa2/Piezo1/Cngb1/Ephb1	11
GO:0090101	negative regulation of transmembrane receptor protein serine/threonine kinase signaling pathway	7/585	147/28943	0.0302058	0.117948	0.0860061	Ing1/Onecut1/Nog/Sost/Wnt5a/Dact2/Smad6	7
GO:0097009	energy homeostasis	5/585	86/28943	0.0303523	0.118418	0.0863494	Alk/Ampd2/Irx3/Prcp/Fcor	5
GO:0018108	peptidyl-tyrosine phosphorylation	12/585	320/28943	0.030567	0.119154	0.0868857	Lif/Gfra1/Adra2a/Arhgef2/Pdgfa/Ntf3/Vegfa/Fgf8/Epha4/Adnp/Pdgfra/Igf2	12
GO:0044319	wound healing, spreading of cells	3/585	34/28943	0.030918	0.120111	0.0875835	Flna/Rreb1/Pten	3
GO:0090505	epiboly involved in wound healing	3/585	34/28943	0.030918	0.120111	0.0875835	Flna/Rreb1/Pten	3
GO:0099563	modification of synaptic structure	3/585	34/28943	0.030918	0.120111	0.0875835	Myo5b/Drd1/Epha4	3
GO:2000108	positive regulation of leukocyte apoptotic process	3/585	34/28943	0.030918	0.120111	0.0875835	Myc/Siglec1/Wnt5a	3
GO:0051170	import into nucleus	8/585	181/28943	0.0313624	0.120714	0.0880231	Flna/Shh/Phb2/Ing1/Zic1/Drd1/Fgf9/Six2	8
GO:0006360	transcription by RNA polymerase I	4/585	59/28943	0.0313889	0.120714	0.0880231	Baz2a/Sirt7/Flna/Heatr1	4
GO:0050775	positive regulation of dendrite morphogenesis	4/585	59/28943	0.0313889	0.120714	0.0880231	Myo5b/Cux1/Epha4/Pak3	4
GO:1902808	positive regulation of cell cycle G1/S phase transition	4/585	59/28943	0.0313889	0.120714	0.0880231	Sass6/Phb2/Ccnd2/Larp7	4
GO:2001238	positive regulation of extrinsic apoptotic signaling pathway	4/585	59/28943	0.0313889	0.120714	0.0880231	Unc5b/Siglec1/Fadd/Pten	4
GO:0003207	cardiac chamber formation	2/585	14/28943	0.0316035	0.120714	0.0880231	Nkx2-5/Smarcd3	2
GO:0030432	peristalsis	2/585	14/28943	0.0316035	0.120714	0.0880231	Neurog1/Drd1	2
GO:0032525	somite rostral/caudal axis specification	2/585	14/28943	0.0316035	0.120714	0.0880231	Lhx1/Foxa2	2
GO:0042363	fat-soluble vitamin catabolic process	2/585	14/28943	0.0316035	0.120714	0.0880231	Cyp26b1/Cyp26c1	2
GO:0042487	regulation of odontogenesis of dentin-containing tooth	2/585	14/28943	0.0316035	0.120714	0.0880231	Runx2/Fgf8	2
GO:0045091	regulation of single stranded viral RNA replication via double stranded DNA intermediate	2/585	14/28943	0.0316035	0.120714	0.0880231	Hmga2/Top2b	2
GO:0045176	apical protein localization	2/585	14/28943	0.0316035	0.120714	0.0880231	Atp8b1/Napa	2
GO:0045906	negative regulation of vasoconstriction	2/585	14/28943	0.0316035	0.120714	0.0880231	Apln/Mtnr1b	2
GO:0048680	positive regulation of axon regeneration	2/585	14/28943	0.0316035	0.120714	0.0880231	Scarf1/Flna	2
GO:0048711	positive regulation of astrocyte differentiation	2/585	14/28943	0.0316035	0.120714	0.0880231	Lif/Shh	2
GO:0051152	positive regulation of smooth muscle cell differentiation	2/585	14/28943	0.0316035	0.120714	0.0880231	Shh/Smarcd3	2
GO:0060346	bone trabecula formation	2/585	14/28943	0.0316035	0.120714	0.0880231	Wnt10b/Vegfa	2
GO:0060736	prostate gland growth	2/585	14/28943	0.0316035	0.120714	0.0880231	Shh/Pten	2
GO:0071838	cell proliferation in bone marrow	2/585	14/28943	0.0316035	0.120714	0.0880231	Hmga2/Lef1	2
GO:0090331	negative regulation of platelet aggregation	2/585	14/28943	0.0316035	0.120714	0.0880231	Prkg1/Cd9	2
GO:0006942	regulation of striated muscle contraction	5/585	87/28943	0.0316883	0.120936	0.0881853	Pkp2/Nkx2-5/Ankrd39/Atp1a1/Tnni3	5
GO:1903707	negative regulation of hemopoiesis	6/585	117/28943	0.0317441	0.121047	0.0882666	Rara/Myc/Bcl6/Ihh/Shh/Dtx1	6
GO:0009416	response to light stimulus	12/585	322/28943	0.0318381	0.121203	0.08838	Atxn1/Guca1b/Poli/Gucy2f/Stk11/Nog/Drd1/Bcl2/Meis2/Actr5/Rhno1/Cngb1	12
GO:0018212	peptidyl-tyrosine modification	12/585	322/28943	0.0318381	0.121203	0.08838	Lif/Gfra1/Adra2a/Arhgef2/Pdgfa/Ntf3/Vegfa/Fgf8/Epha4/Adnp/Pdgfra/Igf2	12
GO:1901987	regulation of cell cycle phase transition	15/585	434/28943	0.0319536	0.121426	0.0885428	Hmga2/Cdk5rap3/Wnt10b/Sass6/Phb2/Ccnd2/Cdc6/Neurog1/Arid1b/Smarca2/Pten/Bcl2/Larp7/Smarcd3/Rhno1	15
GO:0006066	alcohol metabolic process	13/585	359/28943	0.0319768	0.121426	0.0885428	Clcn2/Lmf1/Adh7/Cyp51/Gfi1/Sult2b1/Hsd17b6/Pmp22/Sqle/Pten/Apoa2/Lipc/Cyp11a1	13
GO:0072507	divalent inorganic cation homeostasis	13/585	359/28943	0.0319768	0.121426	0.0885428	Flna/Slc24a3/Camk2n1/Gpr3/Stim1/Atp2c1/Drd1/Wnt5a/Gp1bb/Bcl2/Gnas/Tnni3/Nt5e	13
GO:0034763	negative regulation of transmembrane transport	7/585	149/28943	0.0321677	0.12205	0.0889973	Slc9a3r1/Grb10/Myc/Pten/Bcl2/Sh2b2/Mtnr1b	7
GO:0002244	hematopoietic progenitor cell differentiation	8/585	182/28943	0.0322496	0.122165	0.0890816	Rara/Tal1/Shh/Vegfa/Dact2/Bcl2/Wdr38/Pdgfra	8
GO:0006479	protein methylation	9/585	216/28943	0.0322787	0.122165	0.0890816	Baz2a/Sirt7/Pax5/Pax7/Gfi1/Setd6/Wdr61/Fam47e/Hemk1	9
GO:0008213	protein alkylation	9/585	216/28943	0.0322787	0.122165	0.0890816	Baz2a/Sirt7/Pax5/Pax7/Gfi1/Setd6/Wdr61/Fam47e/Hemk1	9
GO:0003281	ventricular septum development	5/585	88/28943	0.0330605	0.124905	0.0910791	Nkx2-5/Nog/Wnt5a/Pitx2/Smad6	5
GO:1902893	regulation of miRNA transcription	5/585	88/28943	0.0330605	0.124905	0.0910791	Rara/Myc/Wt1/Apln/Smad6	5
GO:0055078	sodium ion homeostasis	4/585	60/28943	0.0331122	0.124905	0.0910791	Atp1a1/Tesc/Gnas/Corin	4
GO:0060443	mammary gland morphogenesis	4/585	60/28943	0.0331122	0.124905	0.0910791	Ptch1/Phb2/Ntn1/Wnt5a	4
GO:1903320	regulation of protein modification by small protein conjugation or removal	10/585	252/28943	0.0331521	0.124952	0.0911134	Tnfaip3/Cdk5rap3/Sirt7/Gtpbp4/Foxf2/Birc7/Sart3/Nhlrc1/Pten/Ivns1abp	10
GO:0030218	erythrocyte differentiation	7/585	150/28943	0.0331799	0.124953	0.0911143	L3mbtl3/Cdk5rap3/Bcl6/Tal1/Vegfa/Hoxa5/Sox6	7
GO:0001958	endochondral ossification	3/585	35/28943	0.0333231	0.124975	0.0911307	Col2a1/Runx2/Gnas	3
GO:0002719	negative regulation of cytokine production involved in immune response	3/585	35/28943	0.0333231	0.124975	0.0911307	Bcl6/Apoa2/Acp5	3
GO:0006308	DNA catabolic process	3/585	35/28943	0.0333231	0.124975	0.0911307	Igfbp3/Dnase1l3/Rexo4	3
GO:0036075	replacement ossification	3/585	35/28943	0.0333231	0.124975	0.0911307	Col2a1/Runx2/Gnas	3
GO:0090504	epiboly	3/585	35/28943	0.0333231	0.124975	0.0911307	Flna/Rreb1/Pten	3
GO:0003341	cilium movement	9/585	218/28943	0.0339349	0.12706	0.0926512	Dnah2/Slc9a3r1/Tex43/Wt1/Cfap69/Ulk4/Kif27/Rfx3/Dnhd1	9
GO:0031396	regulation of protein ubiquitination	9/585	218/28943	0.0339349	0.12706	0.0926512	Tnfaip3/Cdk5rap3/Sirt7/Gtpbp4/Foxf2/Birc7/Nhlrc1/Pten/Ivns1abp	9
GO:1900180	regulation of protein localization to nucleus	7/585	151/28943	0.0342131	0.127997	0.0933339	Lif/Cdk5rap3/Flna/Shh/Zic1/Stk11/Larp7	7
GO:0000819	sister chromatid segregation	9/585	219/28943	0.0347846	0.129521	0.094445	Chmp7/Phb2/Cdc6/Top2b/Arid1b/Seh1l/Smarca2/Smarcd3/Stag1	9
GO:0021575	hindbrain morphogenesis	4/585	61/28943	0.0348897	0.129521	0.094445	Lhx1/Nfix/Lhx5/Gsx2	4
GO:0045620	negative regulation of lymphocyte differentiation	4/585	61/28943	0.0348897	0.129521	0.094445	Bcl6/Ihh/Shh/Dtx1	4
GO:0051339	regulation of lyase activity	4/585	61/28943	0.0348897	0.129521	0.094445	Guca1b/Stim1/Drd1/Npr3	4
GO:0060760	positive regulation of response to cytokine stimulus	4/585	61/28943	0.0348897	0.129521	0.094445	Trim41/Gfi1/Fadd/Wnt5a	4
GO:0001505	regulation of neurotransmitter levels	10/585	255/28943	0.035496	0.129521	0.094445	Nrn1/Adra2a/Grm8/Rph3al/Drd1/Gad1/Bcl2l1/Nat8l/Chrm2/Napa	10
GO:0001702	gastrulation with mouth forming second	3/585	36/28943	0.0358226	0.129521	0.094445	Lhx1/Wnt5a/Foxa2	3
GO:0002902	regulation of B cell apoptotic process	3/585	36/28943	0.0358226	0.129521	0.094445	Myc/Pten/Bcl2	3
GO:0003401	axis elongation	3/585	36/28943	0.0358226	0.129521	0.094445	Hnf1b/Shh/Wnt5a	3
GO:0031069	hair follicle morphogenesis	3/585	36/28943	0.0358226	0.129521	0.094445	Foxq1/Shh/Bcl2	3
GO:0032369	negative regulation of lipid transport	3/585	36/28943	0.0358226	0.129521	0.094445	Igfbp3/Shh/Apoa2	3
GO:0048009	insulin-like growth factor receptor signaling pathway	3/585	36/28943	0.0358226	0.129521	0.094445	Igfbp3/Grb10/Atxn1	3
GO:0090312	positive regulation of protein deacetylation	3/585	36/28943	0.0358226	0.129521	0.094445	Baz2a/Bcl6/Vegfa	3
GO:0051054	positive regulation of DNA metabolic process	12/585	328/28943	0.0358784	0.129521	0.094445	Yeats4/Igfbp3/Tinf2/Myc/Wt1/Syncrip/Vegfa/Arid1b/Smarca2/Pak3/Actr5/Smarcd3	12
GO:0006112	energy reserve metabolic process	5/585	90/28943	0.0359144	0.129521	0.094445	Grb10/Ppp1r3f/Nhlrc1/Gnas/Igf2	5
GO:0006367	transcription initiation at RNA polymerase II promoter	5/585	90/28943	0.0359144	0.129521	0.094445	Hnf1b/Wnt10b/Myc/Nkx2-5/Ctnnbip1	5
GO:0008593	regulation of Notch signaling pathway	5/585	90/28943	0.0359144	0.129521	0.094445	Bcl6/Llgl2/Dll4/Gsx2/Dtx1	5
GO:0050805	negative regulation of synaptic transmission	5/585	90/28943	0.0359144	0.129521	0.094445	Atad1/Drd1/Pten/Adnp/Bcl2l1	5
GO:0061614	miRNA transcription	5/585	90/28943	0.0359144	0.129521	0.094445	Rara/Myc/Wt1/Apln/Smad6	5
GO:1902600	proton transmembrane transport	5/585	90/28943	0.0359144	0.129521	0.094445	Slc9a3r1/Otop2/Atp1a1/Tesc/Phb2	5
GO:0007269	neurotransmitter secretion	8/585	186/28943	0.0359693	0.129521	0.094445	Nrn1/Adra2a/Grm8/Rph3al/Drd1/Bcl2l1/Chrm2/Napa	8
GO:0032680	regulation of tumor necrosis factor production	8/585	186/28943	0.0359693	0.129521	0.094445	Tnfaip3/Rara/Arhgef2/Fadd/Wnt5a/Clu/Oas2/Acp5	8
GO:0061136	regulation of proteasomal protein catabolic process	8/585	186/28943	0.0359693	0.129521	0.094445	Tmem259/Sh3rf3/Foxf2/Wnt10b/Shh/Rybp/Cdc20b/Clu	8
GO:0099643	signal release from synapse	8/585	186/28943	0.0359693	0.129521	0.094445	Nrn1/Adra2a/Grm8/Rph3al/Drd1/Bcl2l1/Chrm2/Napa	8
GO:0002638	negative regulation of immunoglobulin production	2/585	15/28943	0.0359858	0.129521	0.094445	Bcl6/Vpreb3	2
GO:0009134	nucleoside diphosphate catabolic process	2/585	15/28943	0.0359858	0.129521	0.094445	Entpd1/Nt5e	2
GO:0014841	skeletal muscle satellite cell proliferation	2/585	15/28943	0.0359858	0.129521	0.094445	Megf10/Ephb1	2
GO:0021932	hindbrain radial glia guided cell migration	2/585	15/28943	0.0359858	0.129521	0.094445	Flna/Lef1	2
GO:0032372	negative regulation of sterol transport	2/585	15/28943	0.0359858	0.129521	0.094445	Shh/Apoa2	2
GO:0032375	negative regulation of cholesterol transport	2/585	15/28943	0.0359858	0.129521	0.094445	Shh/Apoa2	2
GO:0039692	single stranded viral RNA replication via double stranded DNA intermediate	2/585	15/28943	0.0359858	0.129521	0.094445	Hmga2/Top2b	2
GO:0045586	regulation of gamma-delta T cell differentiation	2/585	15/28943	0.0359858	0.129521	0.094445	Egr3/Lef1	2
GO:0046459	short-chain fatty acid metabolic process	2/585	15/28943	0.0359858	0.129521	0.094445	Oxsm/Acss2	2
GO:0046643	regulation of gamma-delta T cell activation	2/585	15/28943	0.0359858	0.129521	0.094445	Egr3/Lef1	2
GO:0048681	negative regulation of axon regeneration	2/585	15/28943	0.0359858	0.129521	0.094445	Pten/Epha4	2
GO:0050930	induction of positive chemotaxis	2/585	15/28943	0.0359858	0.129521	0.094445	Ntf3/Vegfa	2
GO:0051547	regulation of keratinocyte migration	2/585	15/28943	0.0359858	0.129521	0.094445	Has2/Pten	2
GO:0051645	Golgi localization	2/585	15/28943	0.0359858	0.129521	0.094445	Slc9a3r1/Stk11	2
GO:0051782	negative regulation of cell division	2/585	15/28943	0.0359858	0.129521	0.094445	Ptch1/Myc	2
GO:0060742	epithelial cell differentiation involved in prostate gland development	2/585	15/28943	0.0359858	0.129521	0.094445	Foxa1/Esr2	2
GO:0061952	midbody abscission	2/585	15/28943	0.0359858	0.129521	0.094445	Chmp7/Kif20a	2
GO:0070572	positive regulation of neuron projection regeneration	2/585	15/28943	0.0359858	0.129521	0.094445	Scarf1/Flna	2
GO:0086014	atrial cardiac muscle cell action potential	2/585	15/28943	0.0359858	0.129521	0.094445	Flna/Kcnj5	2
GO:0086026	atrial cardiac muscle cell to AV node cell signaling	2/585	15/28943	0.0359858	0.129521	0.094445	Flna/Kcnj5	2
GO:0086066	atrial cardiac muscle cell to AV node cell communication	2/585	15/28943	0.0359858	0.129521	0.094445	Flna/Kcnj5	2
GO:0097084	vascular associated smooth muscle cell development	2/585	15/28943	0.0359858	0.129521	0.094445	Vegfa/Smad6	2
GO:1902337	regulation of apoptotic process involved in morphogenesis	2/585	15/28943	0.0359858	0.129521	0.094445	Hnf1b/Pax2	2
GO:2000811	negative regulation of anoikis	2/585	15/28943	0.0359858	0.129521	0.094445	Bcl2/Bcl2l1	2
GO:0043393	regulation of protein binding	9/585	221/28943	0.0365277	0.131235	0.0956951	Myc/Plcl1/Crmp1/Nog/Wnt5a/Crtac1/Adnp/Ctnnbip1/Smarcd3	9
GO:0009306	protein secretion	14/585	404/28943	0.0366584	0.131235	0.0956951	Hnf1b/Lmf1/Adra2a/Camk2n1/Cyp51/Vgf/Ap1m2/Llgl2/Rph3al/Rfx3/Inhbb/Foxa2/Nkx6-1/Mtnr1b	14
GO:0031062	positive regulation of histone methylation	4/585	62/28943	0.0367215	0.131235	0.0956951	Baz2a/Pax7/Wdr61/Fam47e	4
GO:0034340	response to type I interferon	4/585	62/28943	0.0367215	0.131235	0.0956951	Trim41/Fadd/Wnt5a/Oas2	4
GO:0042596	fear response	4/585	62/28943	0.0367215	0.131235	0.0956951	Adra2a/Esr2/Drd1/Bcl2	4
GO:0045744	negative regulation of G protein-coupled receptor signaling pathway	4/585	62/28943	0.0367215	0.131235	0.0956951	Klk14/Necab2/Rph3al/Apln	4
GO:0050873	brown fat cell differentiation	4/585	62/28943	0.0367215	0.131235	0.0956951	Zfp516/Arl4a/Rreb1/Sh2b2	4
GO:0050982	detection of mechanical stimulus	4/585	62/28943	0.0367215	0.131235	0.0956951	Myc/Pkd2l1/Grm8/Piezo1	4
GO:0051785	positive regulation of nuclear division	4/585	62/28943	0.0367215	0.131235	0.0956951	Msx1/Wnt5a/Fgf8/Igf2	4
GO:0043409	negative regulation of MAPK cascade	8/585	187/28943	0.0369425	0.131714	0.0960448	Slc9a3r1/Lif/Cdk5rap3/Paqr3/Marveld3/Dusp13/Pten/Epha4	8
GO:0071772	response to BMP	8/585	187/28943	0.0369425	0.131714	0.0960448	Col2a1/Runx2/Msx1/Nog/Sost/Wnt5a/Lef1/Smad6	8
GO:0071773	cellular response to BMP stimulus	8/585	187/28943	0.0369425	0.131714	0.0960448	Col2a1/Runx2/Msx1/Nog/Sost/Wnt5a/Lef1/Smad6	8
GO:0035592	establishment of protein localization to extracellular region	14/585	405/28943	0.0373001	0.132885	0.0968984	Hnf1b/Lmf1/Adra2a/Camk2n1/Cyp51/Vgf/Ap1m2/Llgl2/Rph3al/Rfx3/Inhbb/Foxa2/Nkx6-1/Mtnr1b	14
GO:0032526	response to retinoic acid	5/585	91/28943	0.0373965	0.133021	0.0969972	Rara/Tbx1/Tesc/Cyp26b1/Pax2	5
GO:0046888	negative regulation of hormone secretion	5/585	91/28943	0.0373965	0.133021	0.0969972	Igfbp3/Lif/Adra2a/Inhbb/Mtnr1b	5
GO:0043534	blood vessel endothelial cell migration	6/585	122/28943	0.0377792	0.134172	0.0978369	Gadd45a/Egr3/Vegfa/Dll4/Igf2/Prcp	6
GO:0046928	regulation of neurotransmitter secretion	6/585	122/28943	0.0377792	0.134172	0.0978369	Nrn1/Adra2a/Grm8/Drd1/Bcl2l1/Chrm2	6
GO:0015850	organic hydroxy compound transport	11/585	294/28943	0.0378479	0.134311	0.0979384	Igfbp3/Ptch1/Myc/Entpd1/Shh/Drd1/Gramd1c/Atp8b1/Apoa2/Nat8l/Lipc	11
GO:0003203	endocardial cushion morphogenesis	3/585	37/28943	0.0384158	0.135063	0.0984869	Msx1/Nog/Fgf8	3
GO:0007435	salivary gland morphogenesis	3/585	37/28943	0.0384158	0.135063	0.0984869	Shh/Pdgfa/Fgf8	3
GO:0016540	protein autoprocessing	3/585	37/28943	0.0384158	0.135063	0.0984869	Dhh/Ihh/Shh	3
GO:0021591	ventricular system development	3/585	37/28943	0.0384158	0.135063	0.0984869	Pax5/Ulk4/Kif27	3
GO:0033687	osteoblast proliferation	3/585	37/28943	0.0384158	0.135063	0.0984869	Npr3/Bcl2/Nell1	3
GO:0035909	aorta morphogenesis	3/585	37/28943	0.0384158	0.135063	0.0984869	Tbx1/Fgf8/Dll4	3
GO:0048846	axon extension involved in axon guidance	3/585	37/28943	0.0384158	0.135063	0.0984869	Sema4c/Wnt5a/Vegfa	3
GO:0061384	heart trabecula morphogenesis	3/585	37/28943	0.0384158	0.135063	0.0984869	Nkx2-5/Nog/Dll4	3
GO:0070873	regulation of glycogen metabolic process	3/585	37/28943	0.0384158	0.135063	0.0984869	Grb10/Ppp1r3f/Igf2	3
GO:0071711	basement membrane organization	3/585	37/28943	0.0384158	0.135063	0.0984869	Col4a1/Pmp22/Tfap2a	3
GO:1902284	neuron projection extension involved in neuron projection guidance	3/585	37/28943	0.0384158	0.135063	0.0984869	Sema4c/Wnt5a/Vegfa	3
GO:1904738	vascular associated smooth muscle cell migration	3/585	37/28943	0.0384158	0.135063	0.0984869	Grb10/Fgf9/Prkg1	3
GO:0001755	neural crest cell migration	4/585	63/28943	0.0386078	0.135529	0.0988265	Tbx1/Sema4c/Shh/Pitx2	4
GO:0042698	ovulation cycle	4/585	63/28943	0.0386078	0.135529	0.0988265	Sgpl1/Esr2/Nr5a1/Pdgfra	4
GO:0045638	negative regulation of myeloid cell differentiation	5/585	92/28943	0.0389156	0.136491	0.099528	Rara/Myc/Wdr61/Meis2/Hoxa5	5
GO:1903555	regulation of tumor necrosis factor superfamily cytokine production	8/585	189/28943	0.0389418	0.136491	0.099528	Tnfaip3/Rara/Arhgef2/Fadd/Wnt5a/Clu/Oas2/Acp5	8
GO:0072522	purine-containing compound biosynthetic process	9/585	225/28943	0.0401913	0.139359	0.101619	Myc/Guca1b/Entpd1/Gucy2f/Acss2/Ampd2/Guk1/Bcl2l1/Nt5e	9
GO:0048814	regulation of dendrite morphogenesis	5/585	93/28943	0.0404718	0.139359	0.101619	Myo5b/Cux1/Stk11/Epha4/Pak3	5
GO:0014911	positive regulation of smooth muscle cell migration	4/585	64/28943	0.0405485	0.139359	0.101619	Has2/Myc/Fgf9/Bcl2	4
GO:0060193	positive regulation of lipase activity	4/585	64/28943	0.0405485	0.139359	0.101619	Plin5/Lmf1/Phb2/Pdgfra	4
GO:0060261	positive regulation of transcription initiation by RNA polymerase II	4/585	64/28943	0.0405485	0.139359	0.101619	Hnf1b/Wnt10b/Myc/Nkx2-5	4
GO:0060393	regulation of pathway-restricted SMAD protein phosphorylation	4/585	64/28943	0.0405485	0.139359	0.101619	Gdf11/Nog/Inhbb/Smad6	4
GO:0002467	germinal center formation	2/585	16/28943	0.0405866	0.139359	0.101619	Tnfaip3/Bcl6	2
GO:0006857	oligopeptide transport	2/585	16/28943	0.0405866	0.139359	0.101619	Slc9a3r1/Slc25a39	2
GO:0007638	mechanosensory behavior	2/585	16/28943	0.0405866	0.139359	0.101619	Gfi1/Neurog1	2
GO:0009111	vitamin catabolic process	2/585	16/28943	0.0405866	0.139359	0.101619	Cyp26b1/Cyp26c1	2
GO:0010752	regulation of cGMP-mediated signaling	2/585	16/28943	0.0405866	0.139359	0.101619	Pde10a/Mtnr1b	2
GO:0014857	regulation of skeletal muscle cell proliferation	2/585	16/28943	0.0405866	0.139359	0.101619	Shh/Ephb1	2
GO:0023035	CD40 signaling pathway	2/585	16/28943	0.0405866	0.139359	0.101619	Tnfaip3/Phb2	2
GO:0032511	late endosome to vacuole transport via multivesicular body sorting pathway	2/585	16/28943	0.0405866	0.139359	0.101619	Chmp7/Vta1	2
GO:0033084	regulation of immature T cell proliferation in thymus	2/585	16/28943	0.0405866	0.139359	0.101619	Ihh/Shh	2
GO:0035112	genitalia morphogenesis	2/585	16/28943	0.0405866	0.139359	0.101619	Shh/Neurog1	2
GO:0042640	anagen	2/585	16/28943	0.0405866	0.139359	0.101619	Wnt10b/Wnt5a	2
GO:0043084	penile erection	2/585	16/28943	0.0405866	0.139359	0.101619	Shh/Vgf	2
GO:0045651	positive regulation of macrophage differentiation	2/585	16/28943	0.0405866	0.139359	0.101619	Lif/Fadd	2
GO:0051151	negative regulation of smooth muscle cell differentiation	2/585	16/28943	0.0405866	0.139359	0.101619	Shh/Fgf9	2
GO:0055057	neuroblast division	2/585	16/28943	0.0405866	0.139359	0.101619	Arhgef2/Lef1	2
GO:0060911	cardiac cell fate commitment	2/585	16/28943	0.0405866	0.139359	0.101619	Nkx2-5/Wt1	2
GO:0060979	vasculogenesis involved in coronary vascular morphogenesis	2/585	16/28943	0.0405866	0.139359	0.101619	Shh/Fgf9	2
GO:0061101	neuroendocrine cell differentiation	2/585	16/28943	0.0405866	0.139359	0.101619	Otp/Fgf8	2
GO:0070234	positive regulation of T cell apoptotic process	2/585	16/28943	0.0405866	0.139359	0.101619	Siglec1/Wnt5a	2
GO:1901722	regulation of cell proliferation involved in kidney development	2/585	16/28943	0.0405866	0.139359	0.101619	Myc/Wt1	2
GO:2000232	regulation of rRNA processing	2/585	16/28943	0.0405866	0.139359	0.101619	Sirt7/Heatr1	2
GO:0050796	regulation of insulin secretion	8/585	191/28943	0.0410123	0.140599	0.102523	Adra2a/Camk2n1/Rph3al/Rfx3/Inhbb/Foxa2/Nkx6-1/Mtnr1b	8
GO:0034381	plasma lipoprotein particle clearance	3/585	38/28943	0.041102	0.140599	0.102523	Lmf1/Apoa2/Lipc	3
GO:0050869	negative regulation of B cell activation	3/585	38/28943	0.041102	0.140599	0.102523	Tnfaip3/Bcl6/Pten	3
GO:0060479	lung cell differentiation	3/585	38/28943	0.041102	0.140599	0.102523	Foxa1/Foxa2/Hoxa5	3
GO:0060487	lung epithelial cell differentiation	3/585	38/28943	0.041102	0.140599	0.102523	Foxa1/Foxa2/Hoxa5	3
GO:0071692	protein localization to extracellular region	14/585	411/28943	0.0413202	0.141239	0.10299	Hnf1b/Lmf1/Adra2a/Camk2n1/Cyp51/Vgf/Ap1m2/Llgl2/Rph3al/Rfx3/Inhbb/Foxa2/Nkx6-1/Mtnr1b	14
GO:0051348	negative regulation of transferase activity	10/585	262/28943	0.0414078	0.141433	0.103131	Tnfaip3/Cdk5rap3/Camk2n1/Cep85/Paqr3/Gadd45a/Drd1/Pten/Foxa2/Nr2f2	10
GO:0006352	DNA-templated transcription initiation	6/585	125/28943	0.0417287	0.142209	0.103697	Hnf1b/Wnt10b/Myc/Nkx2-5/Ctnnbip1/Mterf1b	6
GO:0035710	CD4-positive, alpha-beta T cell activation	6/585	125/28943	0.0417287	0.142209	0.103697	Rara/Bcl6/Nkx2-3/Armc5/Pax1/Lef1	6
GO:0048259	regulation of receptor-mediated endocytosis	6/585	125/28943	0.0417287	0.142209	0.103697	Atad1/Ntf3/Necab2/Clu/Vegfa/Apln	6
GO:0070374	positive regulation of ERK1 and ERK2 cascade	9/585	227/28943	0.0421132	0.143412	0.104574	Rara/Pdgfa/Phb2/Necab2/Esr2/Vegfa/Pten/Fgf8/Pdgfra	9
GO:0090497	mesenchymal cell migration	4/585	65/28943	0.0425438	0.144662	0.105486	Tbx1/Sema4c/Shh/Pitx2	4
GO:2000401	regulation of lymphocyte migration	4/585	65/28943	0.0425438	0.144662	0.105486	Stk10/Cd200r1/Fadd/Wnt5a	4
GO:0032640	tumor necrosis factor production	8/585	193/28943	0.0431545	0.146629	0.10692	Tnfaip3/Rara/Arhgef2/Fadd/Wnt5a/Clu/Oas2/Acp5	8
GO:0022604	regulation of cell morphogenesis	12/585	338/28943	0.0433982	0.147347	0.107444	Slc9a3r1/Has2/Cpne5/Myo5b/Flna/Cux1/Rreb1/Wnt5a/Vegfa/Epha4/Pak3/Macf1	12
GO:0043535	regulation of blood vessel endothelial cell migration	5/585	95/28943	0.043696	0.1481	0.107993	Gadd45a/Vegfa/Dll4/Igf2/Prcp	5
GO:0006775	fat-soluble vitamin metabolic process	3/585	39/28943	0.0438804	0.1481	0.107993	Gfi1/Cyp26b1/Cyp26c1	3
GO:0009167	purine ribonucleoside monophosphate metabolic process	3/585	39/28943	0.0438804	0.1481	0.107993	Ampd2/Guk1/Nt5e	3
GO:0010661	positive regulation of muscle cell apoptotic process	3/585	39/28943	0.0438804	0.1481	0.107993	Igfbp3/Fbxo32/Pten	3
GO:0060292	long-term synaptic depression	3/585	39/28943	0.0438804	0.1481	0.107993	Drd1/Pten/Bcl2l1	3
GO:0070528	protein kinase C signaling	3/585	39/28943	0.0438804	0.1481	0.107993	Ulk4/Wnt5a/Vegfa	3
GO:0090162	establishment of epithelial cell polarity	3/585	39/28943	0.0438804	0.1481	0.107993	Slc9a3r1/Shh/Wnt5a	3
GO:0097254	renal tubular secretion	3/585	39/28943	0.0438804	0.1481	0.107993	Slc9a3r1/Gnas/Corin	3
GO:1903829	positive regulation of protein localization	16/585	493/28943	0.0443372	0.149531	0.109037	Lif/Cdk5rap3/Ptp4a3/Myo5b/Flna/Camk2n1/Shh/Necab2/Atp2c1/Zic1/Stk11/Rph3al/Vegfa/Prr5l/Larp7/Nkx6-1	16
GO:0007622	rhythmic behavior	4/585	66/28943	0.0445934	0.150062	0.109424	Egr2/Drd1/Pten/Mtnr1b	4
GO:0045776	negative regulation of blood pressure	4/585	66/28943	0.0445934	0.150062	0.109424	Adra1d/Apln/Gnas/Prcp	4
GO:0070231	T cell apoptotic process	4/585	66/28943	0.0445934	0.150062	0.109424	Siglec1/Fadd/Wnt5a/Bcl2	4
GO:0099504	synaptic vesicle cycle	9/585	230/28943	0.0451105	0.150097	0.109449	Nrn1/Slc18a3/Adra2a/Grm8/Drd1/Pten/Bcl2l1/Chrm2/Napa	9
GO:0044728	DNA methylation or demethylation	5/585	96/28943	0.0453643	0.150097	0.109449	Baz2a/Myc/Wt1/Syncrip/Gnas	5
GO:0000712	resolution of meiotic recombination intermediates	2/585	17/28943	0.0453951	0.150097	0.109449	Top2b/Meiob	2
GO:0003222	ventricular trabecula myocardium morphogenesis	2/585	17/28943	0.0453951	0.150097	0.109449	Nkx2-5/Dll4	2
GO:0003334	keratinocyte development	2/585	17/28943	0.0453951	0.150097	0.109449	Flnb/Tfap2a	2
GO:0003413	chondrocyte differentiation involved in endochondral bone morphogenesis	2/585	17/28943	0.0453951	0.150097	0.109449	Ihh/Col27a1	2
GO:0006704	glucocorticoid biosynthetic process	2/585	17/28943	0.0453951	0.150097	0.109449	Atp1a1/Cyp11a1	2
GO:0007096	regulation of exit from mitosis	2/585	17/28943	0.0453951	0.150097	0.109449	Phb2/Neurog1	2
GO:0010224	response to UV-B	2/585	17/28943	0.0453951	0.150097	0.109449	Stk11/Bcl2	2
GO:0033083	regulation of immature T cell proliferation	2/585	17/28943	0.0453951	0.150097	0.109449	Ihh/Shh	2
GO:0035881	amacrine cell differentiation	2/585	17/28943	0.0453951	0.150097	0.109449	Gdf11/Ptf1a	2
GO:0040015	negative regulation of multicellular organism growth	2/585	17/28943	0.0453951	0.150097	0.109449	Ptch1/Gnas	2
GO:0042711	maternal behavior	2/585	17/28943	0.0453951	0.150097	0.109449	Drd1/Pten	2
GO:0042756	drinking behavior	2/585	17/28943	0.0453951	0.150097	0.109449	En1/Apln	2
GO:0044320	cellular response to leptin stimulus	2/585	17/28943	0.0453951	0.150097	0.109449	Pten/Inhbb	2
GO:0045059	positive thymic T cell selection	2/585	17/28943	0.0453951	0.150097	0.109449	Shh/Stk11	2
GO:0045064	T-helper 2 cell differentiation	2/585	17/28943	0.0453951	0.150097	0.109449	Rara/Bcl6	2
GO:0045655	regulation of monocyte differentiation	2/585	17/28943	0.0453951	0.150097	0.109449	Myc/Ctnnbip1	2
GO:0060947	cardiac vascular smooth muscle cell differentiation	2/585	17/28943	0.0453951	0.150097	0.109449	Vegfa/Smad6	2
GO:0070571	negative regulation of neuron projection regeneration	2/585	17/28943	0.0453951	0.150097	0.109449	Pten/Epha4	2
GO:1902033	regulation of hematopoietic stem cell proliferation	2/585	17/28943	0.0453951	0.150097	0.109449	Wnt10b/Wnt5a	2
GO:1903587	regulation of blood vessel endothelial cell proliferation involved in sprouting angiogenesis	2/585	17/28943	0.0453951	0.150097	0.109449	Vegfa/Dll4	2
GO:2001028	positive regulation of endothelial cell chemotaxis	2/585	17/28943	0.0453951	0.150097	0.109449	Shh/Vegfa	2
GO:2001171	positive regulation of ATP biosynthetic process	2/585	17/28943	0.0453951	0.150097	0.109449	Myc/Bcl2l1	2
GO:0007009	plasma membrane organization	7/585	161/28943	0.0457298	0.150984	0.110096	Slc9a3r1/Chmp7/Fer1l6/Clu/Atp8b1/Pten/Cd9	7
GO:0007601	visual perception	7/585	161/28943	0.0457298	0.150984	0.110096	Col2a1/Guca1b/Gucy2f/Crybg3/Dll4/Irx5/Cngb1	7
GO:0050808	synapse organization	16/585	496/28943	0.0463669	0.152977	0.111549	Lrfn2/Myo5b/Flna/Elfn1/Col4a1/Ntn1/Pmp22/Drd1/Wnt5a/Wnt7b/Pten/Epha4/Pak3/Adnp/Igsf21/Ephb1	16
GO:0071706	tumor necrosis factor superfamily cytokine production	8/585	196/28943	0.0465044	0.15332	0.111799	Tnfaip3/Rara/Arhgef2/Fadd/Wnt5a/Clu/Oas2/Acp5	8
GO:0021680	cerebellar Purkinje cell layer development	3/585	40/28943	0.0467499	0.153684	0.112065	Lhx1/Nfix/Lhx5	3
GO:0032633	interleukin-4 production	3/585	40/28943	0.0467499	0.153684	0.112065	Rara/Lef1/Slc7a5	3
GO:0033144	negative regulation of intracellular steroid hormone receptor signaling pathway	3/585	40/28943	0.0467499	0.153684	0.112065	Hmga2/Phb2/Esr2	3
GO:0071425	hematopoietic stem cell proliferation	3/585	40/28943	0.0467499	0.153684	0.112065	Wnt10b/Sart3/Wnt5a	3
GO:0034101	erythrocyte homeostasis	7/585	162/28943	0.0470025	0.154403	0.112589	L3mbtl3/Cdk5rap3/Bcl6/Tal1/Vegfa/Hoxa5/Sox6	7
GO:0033138	positive regulation of peptidyl-serine phosphorylation	6/585	129/28943	0.0473855	0.155437	0.113343	Lif/Ntf3/Bag4/Wnt5a/Vegfa/Bcl2	6
GO:0060996	dendritic spine development	6/585	129/28943	0.0473855	0.155437	0.113343	Myo5b/Arid1b/Pten/Epha4/Pak3/Ephb1	6
GO:0098813	nuclear chromosome segregation	11/585	306/28943	0.0480068	0.157361	0.114746	Sirt7/Chmp7/Phb2/Cdc6/Top2b/Meiob/Arid1b/Seh1l/Smarca2/Smarcd3/Stag1	11
GO:0009755	hormone-mediated signaling pathway	7/585	163/28943	0.0482976	0.158081	0.115271	Hmga2/Rara/Foxa1/Phb2/Esr2/Nr5a1/Prcp	7
GO:0032259	methylation	13/585	382/28943	0.0483305	0.158081	0.115271	Baz2a/Sirt7/Myc/Wt1/Pax5/Pax7/Gfi1/Setd6/Wdr61/Gnas/Larp7/Fam47e/Hemk1	13
GO:0046486	glycerolipid metabolic process	13/585	382/28943	0.0483305	0.158081	0.115271	Mtmr9/Plin5/Ttc7/Lmf1/Nkx2-3/Pik3c2b/Pdgfa/Phb2/Pten/Apoa2/Pla2g4d/Plch2/Lipc	13
GO:0120162	positive regulation of cold-induced thermogenesis	5/585	98/28943	0.0488135	0.159274	0.116141	Grb10/Zfp516/Gpr3/Vegfa/Gnas	5
GO:0043405	regulation of MAP kinase activity	8/585	198/28943	0.0488295	0.159274	0.116141	Cdk5rap3/Adra2a/Paqr3/Pdgfa/Ntf3/Wnt5a/Vegfa/Epha4	8
GO:0050771	negative regulation of axonogenesis	4/585	68/28943	0.0488559	0.159274	0.116141	Sema4c/Ntn1/Wnt5a/Pten	4
GO:0060389	pathway-restricted SMAD protein phosphorylation	4/585	68/28943	0.0488559	0.159274	0.116141	Gdf11/Nog/Inhbb/Smad6	4
GO:0043406	positive regulation of MAP kinase activity	6/585	130/28943	0.0488702	0.159274	0.116141	Adra2a/Pdgfa/Ntf3/Wnt5a/Vegfa/Epha4	6
GO:0043368	positive T cell selection	3/585	41/28943	0.0497097	0.160811	0.117262	Shh/Stk11/Bcl2	3
GO:0070661	leukocyte proliferation	13/585	384/28943	0.0499832	0.160811	0.117262	Myc/Bcl6/Ihh/Shh/Fadd/Armc5/Clu/Npr3/Pten/Bcl2/Bcl2l1/Lef1/Igf2	13
GO:0000083	regulation of transcription involved in G1/S transition of mitotic cell cycle	2/585	18/28943	0.0504013	0.160811	0.117262	Cdk18/Npat	2
GO:0001710	mesodermal cell fate commitment	2/585	18/28943	0.0504013	0.160811	0.117262	Six2/Pax2	2
GO:0002076	osteoblast development	2/585	18/28943	0.0504013	0.160811	0.117262	Runx2/Shh	2
GO:0003128	heart field specification	2/585	18/28943	0.0504013	0.160811	0.117262	Wnt5a/Smarcd3	2
GO:0009886	post-embryonic animal morphogenesis	2/585	18/28943	0.0504013	0.160811	0.117262	Nkx2-3/Gnas	2
GO:0010470	regulation of gastrulation	2/585	18/28943	0.0504013	0.160811	0.117262	Lhx1/Foxa2	2
GO:0021702	cerebellar Purkinje cell differentiation	2/585	18/28943	0.0504013	0.160811	0.117262	Lhx1/Lhx5	2
GO:0030033	microvillus assembly	2/585	18/28943	0.0504013	0.160811	0.117262	Slc9a3r1/Atp8b1	2
GO:0031468	nuclear membrane reassembly	2/585	18/28943	0.0504013	0.160811	0.117262	Chmp7/Reep4	2
GO:0033080	immature T cell proliferation in thymus	2/585	18/28943	0.0504013	0.160811	0.117262	Ihh/Shh	2
GO:0042249	establishment of planar polarity of embryonic epithelium	2/585	18/28943	0.0504013	0.160811	0.117262	Foxf2/Wnt5a	2
GO:0043217	myelin maintenance	2/585	18/28943	0.0504013	0.160811	0.117262	Clu/Pten	2
GO:0048715	negative regulation of oligodendrocyte differentiation	2/585	18/28943	0.0504013	0.160811	0.117262	Lingo1/Nkx6-1	2
GO:0060019	radial glial cell differentiation	2/585	18/28943	0.0504013	0.160811	0.117262	Lef1/Emx1	2
GO:0060644	mammary gland epithelial cell differentiation	2/585	18/28943	0.0504013	0.160811	0.117262	Ptch1/Hoxa5	2
GO:0060712	spongiotrophoblast layer development	2/585	18/28943	0.0504013	0.160811	0.117262	Lif/Igf2	2
GO:0060746	parental behavior	2/585	18/28943	0.0504013	0.160811	0.117262	Drd1/Pten	2
GO:0061318	renal filtration cell differentiation	2/585	18/28943	0.0504013	0.160811	0.117262	Wt1/Ampd2	2
GO:0061430	bone trabecula morphogenesis	2/585	18/28943	0.0504013	0.160811	0.117262	Wnt10b/Vegfa	2
GO:0070486	leukocyte aggregation	2/585	18/28943	0.0504013	0.160811	0.117262	Stk10/Has2	2
GO:0072112	podocyte differentiation	2/585	18/28943	0.0504013	0.160811	0.117262	Wt1/Ampd2	2
GO:0072148	epithelial cell fate commitment	2/585	18/28943	0.0504013	0.160811	0.117262	Rara/Nr2f2	2
GO:0072311	glomerular epithelial cell differentiation	2/585	18/28943	0.0504013	0.160811	0.117262	Wt1/Ampd2	2
GO:0080154	regulation of fertilization	2/585	18/28943	0.0504013	0.160811	0.117262	Cfap69/Nlrp5	2
GO:0097091	synaptic vesicle clustering	2/585	18/28943	0.0504013	0.160811	0.117262	Pten/Bcl2l1	2
GO:1900221	regulation of amyloid-beta clearance	2/585	18/28943	0.0504013	0.160811	0.117262	Cyp51/Clu	2
GO:1905244	regulation of modification of synaptic structure	2/585	18/28943	0.0504013	0.160811	0.117262	Myo5b/Epha4	2
GO:1905939	regulation of gonad development	2/585	18/28943	0.0504013	0.160811	0.117262	Wt1/Nr5a1	2
GO:0050900	leukocyte migration	13/585	385/28943	0.050824	0.162046	0.118162	Stk10/Ccl28/Cd200r1/Nkx2-3/Fadd/Mtus1/Wnt5a/Vegfa/Myo1f/Il17b/Cxcr1/Cd9/St3gal4	13
GO:0050953	sensory perception of light stimulus	7/585	165/28943	0.0509554	0.162351	0.118385	Col2a1/Guca1b/Gucy2f/Crybg3/Dll4/Irx5/Cngb1	7
GO:0001523	retinoid metabolic process	4/585	69/28943	0.0510685	0.162371	0.118399	Adh7/Cyp26b1/Hsd17b6/Cyp26c1	4
GO:0050994	regulation of lipid catabolic process	4/585	69/28943	0.0510685	0.162371	0.118399	Plin5/Alk/Adra2a/Apoa2	4
GO:0086003	cardiac muscle cell contraction	4/585	69/28943	0.0510685	0.162371	0.118399	Pkp2/Flna/Atp1a1/Kcnj5	4
GO:0045732	positive regulation of protein catabolic process	8/585	200/28943	0.0512289	0.162767	0.118688	Tmem259/Sh3rf3/Tnfaip3/Adra2a/Cdc20b/Wnt5a/Clu/Vgll4	8
GO:0006875	cellular metal ion homeostasis	14/585	425/28943	0.0518755	0.164706	0.120102	Myc/Ttc7/Flna/Slc24a3/Atp1a1/Gpr3/Tesc/Stim1/Atp2c1/Drd1/Wnt5a/Gp1bb/Bcl2/Tnni3	14
GO:0051304	chromosome separation	6/585	132/28943	0.0519246	0.164748	0.120132	Cdc6/Top2b/Meiob/Arid1b/Smarca2/Smarcd3	6
GO:0002028	regulation of sodium ion transport	5/585	100/28943	0.0524132	0.166066	0.121094	Slc9a3r1/Nkx2-5/Atp1a1/Tesc/Gnas	5
GO:0016575	histone deacetylation	5/585	100/28943	0.0524132	0.166066	0.121094	Baz2a/Sirt7/Bcl6/Hdac11/Vegfa	5
GO:0009126	purine nucleoside monophosphate metabolic process	3/585	42/28943	0.0527586	0.16635	0.121301	Ampd2/Guk1/Nt5e	3
GO:0038084	vascular endothelial growth factor signaling pathway	3/585	42/28943	0.0527586	0.16635	0.121301	Ptp4a3/Vegfa/Pdgfra	3
GO:0040018	positive regulation of multicellular organism growth	3/585	42/28943	0.0527586	0.16635	0.121301	Hmga2/Bcl2/Igf2	3
GO:0060338	regulation of type I interferon-mediated signaling pathway	3/585	42/28943	0.0527586	0.16635	0.121301	Trim41/Fadd/Wnt5a	3
GO:0086002	cardiac muscle cell action potential involved in contraction	3/585	42/28943	0.0527586	0.16635	0.121301	Pkp2/Flna/Kcnj5	3
GO:1900744	regulation of p38MAPK cascade	3/585	42/28943	0.0527586	0.16635	0.121301	Gadd45a/Ulk4/Vegfa	3
GO:1903725	regulation of phospholipid metabolic process	3/585	42/28943	0.0527586	0.16635	0.121301	Mtmr9/Pdgfa/Phb2	3
GO:0008347	glial cell migration	4/585	70/28943	0.0533351	0.168052	0.122541	Ntn1/Pmp22/Epha4/Cd9	4
GO:2000779	regulation of double-strand break repair	6/585	133/28943	0.0534946	0.168438	0.122823	Yeats4/Hmga2/Sirt7/Arid1b/Smarca2/Smarcd3	6
GO:0097191	extrinsic apoptotic signaling pathway	9/585	238/28943	0.0537893	0.169249	0.123414	Unc5b/Tnfaip3/Col2a1/Siglec1/Fadd/Vegfa/Pten/Bcl2/Bcl2l1	9
GO:0031334	positive regulation of protein-containing complex assembly	8/585	203/28943	0.0549683	0.172303	0.125642	Wnt10b/Tal1/Caly/Bag4/Clu/Vegfa/Kirrel/Piezo1	8
GO:0032986	protein-DNA complex disassembly	2/585	19/28943	0.055595	0.172303	0.125642	Myc/Smarcd3	2
GO:0033079	immature T cell proliferation	2/585	19/28943	0.055595	0.172303	0.125642	Ihh/Shh	2
GO:0034111	negative regulation of homotypic cell-cell adhesion	2/585	19/28943	0.055595	0.172303	0.125642	Prkg1/Cd9	2
GO:0040037	negative regulation of fibroblast growth factor receptor signaling pathway	2/585	19/28943	0.055595	0.172303	0.125642	Wnt5a/Apln	2
GO:0042492	gamma-delta T cell differentiation	2/585	19/28943	0.055595	0.172303	0.125642	Egr3/Lef1	2
GO:0043249	erythrocyte maturation	2/585	19/28943	0.055595	0.172303	0.125642	L3mbtl3/Tal1	2
GO:0045198	establishment of epithelial cell apical/basal polarity	2/585	19/28943	0.055595	0.172303	0.125642	Slc9a3r1/Wnt5a	2
GO:0045836	positive regulation of meiotic nuclear division	2/585	19/28943	0.055595	0.172303	0.125642	Msx1/Wnt5a	2
GO:0046755	viral budding	2/585	19/28943	0.055595	0.172303	0.125642	Chmp7/Vta1	2
GO:0055003	cardiac myofibril assembly	2/585	19/28943	0.055595	0.172303	0.125642	Nkx2-5/Pdgfra	2
GO:0060033	anatomical structure regression	2/585	19/28943	0.055595	0.172303	0.125642	Wnt7b/Lef1	2
GO:0060576	intestinal epithelial cell development	2/585	19/28943	0.055595	0.172303	0.125642	Nkx3-2/Hoxa5	2
GO:0086011	membrane repolarization during action potential	2/585	19/28943	0.055595	0.172303	0.125642	Flna/Kcnj5	2
GO:0090660	cerebrospinal fluid circulation	2/585	19/28943	0.055595	0.172303	0.125642	Slc9a3r1/Ulk4	2
GO:1902004	positive regulation of amyloid-beta formation	2/585	19/28943	0.055595	0.172303	0.125642	Clu/Epha4	2
GO:0016101	diterpenoid metabolic process	4/585	71/28943	0.0556555	0.172303	0.125642	Adh7/Cyp26b1/Hsd17b6/Cyp26c1	4
GO:0030239	myofibril assembly	4/585	71/28943	0.0556555	0.172303	0.125642	Nkx2-5/Flnc/Myoz1/Pdgfra	4
GO:0044458	motile cilium assembly	4/585	71/28943	0.0556555	0.172303	0.125642	Cfap69/Atmin/Ulk4/Mir449a	4
GO:0046503	glycerolipid catabolic process	4/585	71/28943	0.0556555	0.172303	0.125642	Plin5/Apoa2/Pla2g4d/Lipc	4
GO:0060986	endocrine hormone secretion	4/585	71/28943	0.0556555	0.172303	0.125642	Lif/Inhbb/Apln/Gnas	4
GO:0097194	execution phase of apoptosis	4/585	71/28943	0.0556555	0.172303	0.125642	Igfbp3/Cdk5rap3/Dnase1l3/Bcl2l1	4
GO:2000144	positive regulation of DNA-templated transcription initiation	4/585	71/28943	0.0556555	0.172303	0.125642	Hnf1b/Wnt10b/Myc/Nkx2-5	4
GO:0006914	autophagy	15/585	469/28943	0.0557249	0.172303	0.125642	Tnfaip3/Lgals8/Chmp7/Mtmr9/Nrbp2/Pik3c2b/Tbc1d14/Phb2/Stk11/Pmp22/Nhlrc1/Clu/Bcl2/Wdfy3/Slc7a5	15
GO:0061919	process utilizing autophagic mechanism	15/585	469/28943	0.0557249	0.172303	0.125642	Tnfaip3/Lgals8/Chmp7/Mtmr9/Nrbp2/Pik3c2b/Tbc1d14/Phb2/Stk11/Pmp22/Nhlrc1/Clu/Bcl2/Wdfy3/Slc7a5	15
GO:0010453	regulation of cell fate commitment	3/585	43/28943	0.0558955	0.172303	0.125642	Pax7/Gfi1/Wnt5a	3
GO:0048873	homeostasis of number of cells within a tissue	3/585	43/28943	0.0558955	0.172303	0.125642	Col14a1/Vegfa/Bcl2	3
GO:0098751	bone cell development	3/585	43/28943	0.0558955	0.172303	0.125642	Flna/Tal1/Gp1bb	3
GO:0098801	regulation of renal system process	3/585	43/28943	0.0558955	0.172303	0.125642	Slc9a3r1/Gnas/Corin	3
GO:1900026	positive regulation of substrate adhesion-dependent cell spreading	3/585	43/28943	0.0558955	0.172303	0.125642	Has2/Flna/Rreb1	3
GO:1901652	response to peptide	14/585	430/28943	0.0560593	0.172691	0.125925	Egr2/Tnfaip3/Trim41/Grb10/Arhgef2/Vgf/Ptpre/Pten/Epha4/Inhbb/Sh2b2/Irf5/Igf2/Cyp11a1	14
GO:0097061	dendritic spine organization	5/585	102/28943	0.0561637	0.172779	0.125989	Myo5b/Pten/Epha4/Pak3/Ephb1	5
GO:2000628	regulation of miRNA metabolic process	5/585	102/28943	0.0561637	0.172779	0.125989	Rara/Myc/Wt1/Apln/Smad6	5
GO:0140013	meiotic nuclear division	8/585	204/28943	0.0562525	0.172848	0.126039	Lif/Sirt7/Gpr3/Msx1/Cyp26b1/Top2b/Wnt5a/Meiob	8
GO:0006650	glycerophospholipid metabolic process	10/585	277/28943	0.056262	0.172848	0.126039	Mtmr9/Ttc7/Pik3c2b/Pdgfa/Phb2/Pten/Apoa2/Pla2g4d/Plch2/Lipc	10
GO:2001234	negative regulation of apoptotic signaling pathway	9/585	241/28943	0.057306	0.175937	0.128291	Unc5b/Tnfaip3/Col2a1/Nog/Clu/Vegfa/Bcl2/Ivns1abp/Bcl2l1	9
GO:0046890	regulation of lipid biosynthetic process	8/585	205/28943	0.0575556	0.176584	0.128763	Dhh/Clcn2/Plin5/Atp1a1/Gfi1/Pdgfa/Armc5/Igf2	8
GO:0046637	regulation of alpha-beta T cell differentiation	4/585	72/28943	0.0580296	0.177642	0.129534	Rara/Bcl6/Ihh/Shh	4
GO:1902895	positive regulation of miRNA transcription	4/585	72/28943	0.0580296	0.177642	0.129534	Myc/Wt1/Apln/Smad6	4
GO:1904705	regulation of vascular associated smooth muscle cell proliferation	4/585	72/28943	0.0580296	0.177642	0.129534	Fgf9/Prkg1/Pten/Apln	4
GO:0001938	positive regulation of endothelial cell proliferation	5/585	103/28943	0.0580954	0.177642	0.129534	Egr3/Wnt5a/Vegfa/Apln/Igf2	5
GO:0010389	regulation of G2/M transition of mitotic cell cycle	5/585	103/28943	0.0580954	0.177642	0.129534	Hmga2/Cdk5rap3/Wnt10b/Cdc6/Smarcd3	5
GO:0001782	B cell homeostasis	3/585	44/28943	0.0591191	0.180046	0.131288	Tnfaip3/Bcl2/Sh2b2	3
GO:0031128	developmental induction	3/585	44/28943	0.0591191	0.180046	0.131288	Tfap2a/Wnt5a/Fgf8	3
GO:0046461	neutral lipid catabolic process	3/585	44/28943	0.0591191	0.180046	0.131288	Plin5/Apoa2/Lipc	3
GO:0046464	acylglycerol catabolic process	3/585	44/28943	0.0591191	0.180046	0.131288	Plin5/Apoa2/Lipc	3
GO:0046621	negative regulation of organ growth	3/585	44/28943	0.0591191	0.180046	0.131288	Nog/Pten/Vgll4	3
GO:0085029	extracellular matrix assembly	3/585	44/28943	0.0591191	0.180046	0.131288	Has2/Ihh/Hapln2	3
GO:0001959	regulation of cytokine-mediated signaling pathway	6/585	137/28943	0.0600601	0.182317	0.132943	Trim41/Birc7/Gfi1/Sigirr/Fadd/Wnt5a	6
GO:0050773	regulation of dendrite development	6/585	137/28943	0.0600601	0.182317	0.132943	Alk/Myo5b/Cux1/Stk11/Epha4/Pak3	6
GO:0030510	regulation of BMP signaling pathway	5/585	104/28943	0.0600648	0.182317	0.132943	Msx1/Nog/Sost/Wnt5a/Smad6	5
GO:0055013	cardiac muscle cell development	5/585	104/28943	0.0600648	0.182317	0.132943	Col14a1/Nkx2-5/Vegfa/Pitx2/Pdgfra	5
GO:0090288	negative regulation of cellular response to growth factor stimulus	5/585	104/28943	0.0600648	0.182317	0.132943	Nog/Sost/Wnt5a/Apln/Smad6	5
GO:0008542	visual learning	4/585	73/28943	0.060457	0.182761	0.133268	Atxn1/Nog/Drd1/Meis2	4
GO:0002031	G protein-coupled receptor internalization	2/585	20/28943	0.0609668	0.182761	0.133268	Necab2/Apln	2
GO:0003161	cardiac conduction system development	2/585	20/28943	0.0609668	0.182761	0.133268	Nkx2-5/Irx3	2
GO:0003215	cardiac right ventricle morphogenesis	2/585	20/28943	0.0609668	0.182761	0.133268	Nkx2-5/Smarcd3	2
GO:0007379	segment specification	2/585	20/28943	0.0609668	0.182761	0.133268	Irx3/Nog	2
GO:0021694	cerebellar Purkinje cell layer formation	2/585	20/28943	0.0609668	0.182761	0.133268	Lhx1/Lhx5	2
GO:0032656	regulation of interleukin-13 production	2/585	20/28943	0.0609668	0.182761	0.133268	Rara/Lef1	2
GO:0035268	protein mannosylation	2/585	20/28943	0.0609668	0.182761	0.133268	Tmtc1/Dpy19l3	2
GO:0035313	wound healing, spreading of epidermal cells	2/585	20/28943	0.0609668	0.182761	0.133268	Rreb1/Pten	2
GO:0043374	CD8-positive, alpha-beta T cell differentiation	2/585	20/28943	0.0609668	0.182761	0.133268	Bcl2/Pax1	2
GO:0044321	response to leptin	2/585	20/28943	0.0609668	0.182761	0.133268	Pten/Inhbb	2
GO:0045986	negative regulation of smooth muscle contraction	2/585	20/28943	0.0609668	0.182761	0.133268	Adra2a/Prkg1	2
GO:0050884	neuromuscular process controlling posture	2/585	20/28943	0.0609668	0.182761	0.133268	Gbx1/Hottip	2
GO:0072010	glomerular epithelium development	2/585	20/28943	0.0609668	0.182761	0.133268	Wt1/Ampd2	2
GO:1905564	positive regulation of vascular endothelial cell proliferation	2/585	20/28943	0.0609668	0.182761	0.133268	Apln/Igf2	2
GO:2000725	regulation of cardiac muscle cell differentiation	2/585	20/28943	0.0609668	0.182761	0.133268	Ccnd2/Sox6	2
GO:2000773	negative regulation of cellular senescence	2/585	20/28943	0.0609668	0.182761	0.133268	Hmga2/Bcl6	2
GO:0007565	female pregnancy	7/585	172/28943	0.0609739	0.182761	0.133268	Lif/Adra2a/Adra2b/Nlrp5/Vegfa/Corin/Nr2f2	7
GO:2001022	positive regulation of response to DNA damage stimulus	7/585	172/28943	0.0609739	0.182761	0.133268	Yeats4/Hmga2/Myc/Arid1b/Smarca2/Actr5/Smarcd3	7
GO:0008277	regulation of G protein-coupled receptor signaling pathway	6/585	138/28943	0.0617731	0.184913	0.134837	Pde10a/Klk14/Necab2/Rph3al/Fgf8/Apln	6
GO:0017015	regulation of transforming growth factor beta receptor signaling pathway	6/585	138/28943	0.0617731	0.184913	0.134837	Ing1/Onecut1/Stk11/Zeb1/Itga8/Smad6	6
GO:0072593	reactive oxygen species metabolic process	9/585	245/28943	0.0622209	0.186131	0.135725	Plin5/Gadd45a/Esr2/Mycn/Tfap2a/Pax2/Bcl2/Prcp/Acp5	9
GO:0010765	positive regulation of sodium ion transport	3/585	45/28943	0.0624283	0.18614	0.135731	Nkx2-5/Tesc/Gnas	3
GO:0031063	regulation of histone deacetylation	3/585	45/28943	0.0624283	0.18614	0.135731	Baz2a/Bcl6/Vegfa	3
GO:0046636	negative regulation of alpha-beta T cell activation	3/585	45/28943	0.0624283	0.18614	0.135731	Bcl6/Ihh/Shh	3
GO:0086009	membrane repolarization	3/585	45/28943	0.0624283	0.18614	0.135731	Flna/Atp1a1/Kcnj5	3
GO:2001239	regulation of extrinsic apoptotic signaling pathway in absence of ligand	3/585	45/28943	0.0624283	0.18614	0.135731	Unc5b/Col2a1/Bcl2	3
GO:0042982	amyloid precursor protein metabolic process	4/585	74/28943	0.0629375	0.187352	0.136615	Necab2/Adam19/Clu/Epha4	4
GO:0099518	vesicle cytoskeletal trafficking	4/585	74/28943	0.0629375	0.187352	0.136615	Myo5b/Myo1h/Stk11/Myo1f	4
GO:0001101	response to acid chemical	8/585	209/28943	0.0629582	0.187352	0.136615	Pkd2l1/Mir1897/Col4a1/Vegfa/Zeb1/Bcl2/Bcl2l1/Pdgfra	8
GO:0001936	regulation of endothelial cell proliferation	7/585	174/28943	0.0640427	0.190455	0.138878	Egr3/Wnt5a/Vegfa/Apln/Dll4/Igf2/Nr2f2	7
GO:0030203	glycosaminoglycan metabolic process	5/585	106/28943	0.0641162	0.190549	0.138946	Hs3st3b1/Has2/Ndst1/Dsel/Ids	5
GO:0002698	negative regulation of immune effector process	6/585	140/28943	0.0652851	0.193896	0.141387	Tnfaip3/Bcl6/Vpreb3/Apoa2/Igf2/Acp5	6
GO:1990874	vascular associated smooth muscle cell proliferation	4/585	75/28943	0.0654708	0.194108	0.141541	Fgf9/Prkg1/Pten/Apln	4
GO:0030183	B cell differentiation	7/585	175/28943	0.0656116	0.194108	0.141541	Tnfaip3/Lgals8/Bcl6/Nkx2-3/Pou2f2/Onecut1/Bcl2	7
GO:0030307	positive regulation of cell growth	8/585	211/28943	0.0657742	0.194108	0.141541	Cpne5/Myo5b/Ntn1/Vegfa/Bcl2/Adnp/Macf1/Islr2	8
GO:0051648	vesicle localization	8/585	211/28943	0.0657742	0.194108	0.141541	Myo5b/Myo1h/Stk11/Fam91a1/Myo1f/Pten/Bcl2l1/Trappc3	8
GO:0001783	B cell apoptotic process	3/585	46/28943	0.0658216	0.194108	0.141541	Myc/Pten/Bcl2	3
GO:0002691	regulation of cellular extravasation	3/585	46/28943	0.0658216	0.194108	0.141541	Ccl28/Fadd/St3gal4	3
GO:0021696	cerebellar cortex morphogenesis	3/585	46/28943	0.0658216	0.194108	0.141541	Lhx1/Nfix/Lhx5	3
GO:0021955	central nervous system neuron axonogenesis	3/585	46/28943	0.0658216	0.194108	0.141541	Pten/Epha4/Ephb1	3
GO:0030501	positive regulation of bone mineralization	3/585	46/28943	0.0658216	0.194108	0.141541	Wnt10b/Tfap2a/Nell1	3
GO:0030517	negative regulation of axon extension	3/585	46/28943	0.0658216	0.194108	0.141541	Sema4c/Ntn1/Wnt5a	3
GO:0001946	lymphangiogenesis	2/585	21/28943	0.0665074	0.194108	0.141541	Ptpn14/Vegfa	2
GO:0001976	nervous system process involved in regulation of systemic arterial blood pressure	2/585	21/28943	0.0665074	0.194108	0.141541	Adra1d/Tnni3	2
GO:0006309	apoptotic DNA fragmentation	2/585	21/28943	0.0665074	0.194108	0.141541	Igfbp3/Dnase1l3	2
GO:0006700	C21-steroid hormone biosynthetic process	2/585	21/28943	0.0665074	0.194108	0.141541	Clcn2/Cyp11a1	2
GO:0021854	hypothalamus development	2/585	21/28943	0.0665074	0.194108	0.141541	Otp/Pitx2	2
GO:0032332	positive regulation of chondrocyte differentiation	2/585	21/28943	0.0665074	0.194108	0.141541	Runx2/Sox6	2
GO:0032616	interleukin-13 production	2/585	21/28943	0.0665074	0.194108	0.141541	Rara/Lef1	2
GO:0032674	regulation of interleukin-5 production	2/585	21/28943	0.0665074	0.194108	0.141541	Rara/Lef1	2
GO:0043117	positive regulation of vascular permeability	2/585	21/28943	0.0665074	0.194108	0.141541	Ptp4a3/Vegfa	2
GO:0051546	keratinocyte migration	2/585	21/28943	0.0665074	0.194108	0.141541	Has2/Pten	2
GO:0051797	regulation of hair follicle development	2/585	21/28943	0.0665074	0.194108	0.141541	Wnt10b/Wnt5a	2
GO:0070166	enamel mineralization	2/585	21/28943	0.0665074	0.194108	0.141541	Tbx1/Stim1	2
GO:0072378	blood coagulation, fibrin clot formation	2/585	21/28943	0.0665074	0.194108	0.141541	Flna/Gp1bb	2
GO:0072520	seminiferous tubule development	2/585	21/28943	0.0665074	0.194108	0.141541	Wt1/Jmjd1c	2
GO:0097502	mannosylation	2/585	21/28943	0.0665074	0.194108	0.141541	Tmtc1/Dpy19l3	2
GO:1902410	mitotic cytokinetic process	2/585	21/28943	0.0665074	0.194108	0.141541	Chmp7/Kif20a	2
GO:1903236	regulation of leukocyte tethering or rolling	2/585	21/28943	0.0665074	0.194108	0.141541	Ccl28/St3gal4	2
GO:0001894	tissue homeostasis	10/585	286/28943	0.0666691	0.194455	0.141795	Il20ra/Col14a1/Col2a1/Ihh/Stk11/Vegfa/Bcl2/Gnas/Cngb1/Acp5	10
GO:1903844	regulation of cellular response to transforming growth factor beta stimulus	6/585	141/28943	0.0670841	0.19554	0.142586	Ing1/Onecut1/Stk11/Zeb1/Itga8/Smad6	6
GO:0016571	histone methylation	7/585	176/28943	0.0672036	0.195638	0.142657	Baz2a/Sirt7/Pax5/Pax7/Gfi1/Wdr61/Fam47e	7
GO:0030509	BMP signaling pathway	7/585	176/28943	0.0672036	0.195638	0.142657	Runx2/Msx1/Nog/Sost/Wnt5a/Lef1/Smad6	7
GO:0006305	DNA alkylation	4/585	76/28943	0.0680565	0.197742	0.144191	Baz2a/Myc/Wt1/Gnas	4
GO:0006306	DNA methylation	4/585	76/28943	0.0680565	0.197742	0.144191	Baz2a/Myc/Wt1/Gnas	4
GO:0032677	regulation of interleukin-8 production	4/585	76/28943	0.0680565	0.197742	0.144191	Mapkbp1/Fadd/Wnt5a/Apoa2	4
GO:0006814	sodium ion transport	9/585	250/28943	0.0687314	0.199575	0.145528	Slc9a3r1/Nkx2-5/Pkd2l1/Slc24a3/Atp1a1/Tesc/Gm5134/Scn3a/Gnas	9
GO:1903531	negative regulation of secretion by cell	7/585	177/28943	0.0688186	0.199701	0.14562	Igfbp3/Lif/Entpd1/Adra2a/Cyp51/Inhbb/Mtnr1b	7
GO:0007215	glutamate receptor signaling pathway	3/585	47/28943	0.0692976	0.200452	0.146168	Grm8/Necab2/Grin2c	3
GO:0010559	regulation of glycoprotein biosynthetic process	3/585	47/28943	0.0692976	0.200452	0.146168	Necab2/Bcl2/Mgat4d	3
GO:0015804	neutral amino acid transport	3/585	47/28943	0.0692976	0.200452	0.146168	Llgl2/Slc7a8/Slc7a5	3
GO:0042789	mRNA transcription by RNA polymerase II	3/585	47/28943	0.0692976	0.200452	0.146168	Rara/Flna/Ncbp3	3
GO:1900087	positive regulation of G1/S transition of mitotic cell cycle	3/585	47/28943	0.0692976	0.200452	0.146168	Sass6/Ccnd2/Larp7	3
GO:0034329	cell junction assembly	14/585	445/28943	0.0699741	0.202281	0.147501	Pkp2/Irx3/Marveld3/Ntn1/Pmp22/Wnt5a/Vegfa/Pten/Bcl2/Adnp/Cdh22/Macf1/Cd9/Ephb1	14
GO:0051607	defense response to virus	10/585	289/28943	0.0703941	0.203209	0.148178	Trim41/Phb2/Fadd/Armc5/Ncbp3/Bcl2/Bcl2l1/Oas2/Irf5/Polr3e	10
GO:0006304	DNA modification	5/585	109/28943	0.0704738	0.203209	0.148178	Baz2a/Myc/Wt1/Syncrip/Gnas	5
GO:0033555	multicellular organismal response to stress	5/585	109/28943	0.0704738	0.203209	0.148178	Adra2a/Esr2/Drd1/Pten/Bcl2	5
GO:0034446	substrate adhesion-dependent cell spreading	5/585	109/28943	0.0704738	0.203209	0.148178	Has2/Flna/Rreb1/Atrnl1/Itga8	5
GO:0007632	visual behavior	4/585	77/28943	0.0706943	0.203587	0.148454	Atxn1/Nog/Drd1/Meis2	4
GO:0032637	interleukin-8 production	4/585	77/28943	0.0706943	0.203587	0.148454	Mapkbp1/Fadd/Wnt5a/Apoa2	4
GO:0006470	protein dephosphorylation	9/585	252/28943	0.0714505	0.205476	0.149831	Ublcp1/Ptp4a3/Ptpn14/Nceh1/Ptpre/Stk11/Dusp13/Pten/Bcl2	9
GO:0140546	defense response to symbiont	10/585	290/28943	0.0716644	0.205476	0.149831	Trim41/Phb2/Fadd/Armc5/Ncbp3/Bcl2/Bcl2l1/Oas2/Irf5/Polr3e	10
GO:0002283	neutrophil activation involved in immune response	2/585	22/28943	0.0722077	0.205476	0.149831	Dnase1l3/Myo1f	2
GO:0010039	response to iron ion	2/585	22/28943	0.0722077	0.205476	0.149831	Tfap2a/Bcl2	2
GO:0030810	positive regulation of nucleotide biosynthetic process	2/585	22/28943	0.0722077	0.205476	0.149831	Myc/Bcl2l1	2
GO:0031290	retinal ganglion cell axon guidance	2/585	22/28943	0.0722077	0.205476	0.149831	Vegfa/Ephb1	2
GO:0032634	interleukin-5 production	2/585	22/28943	0.0722077	0.205476	0.149831	Rara/Lef1	2
GO:0044851	hair cycle phase	2/585	22/28943	0.0722077	0.205476	0.149831	Wnt10b/Wnt5a	2
GO:0045606	positive regulation of epidermal cell differentiation	2/585	22/28943	0.0722077	0.205476	0.149831	Ptch1/Sult2b1	2
GO:0045649	regulation of macrophage differentiation	2/585	22/28943	0.0722077	0.205476	0.149831	Lif/Fadd	2
GO:0046629	gamma-delta T cell activation	2/585	22/28943	0.0722077	0.205476	0.149831	Egr3/Lef1	2
GO:0060009	Sertoli cell development	2/585	22/28943	0.0722077	0.205476	0.149831	Flna/Wt1	2
GO:0060055	angiogenesis involved in wound healing	2/585	22/28943	0.0722077	0.205476	0.149831	Vegfa/Prcp	2
GO:0061323	cell proliferation involved in heart morphogenesis	2/585	22/28943	0.0722077	0.205476	0.149831	Tbx1/Pitx2	2
GO:0140747	regulation of ncRNA transcription	2/585	22/28943	0.0722077	0.205476	0.149831	Sirt7/Larp7	2
GO:1900373	positive regulation of purine nucleotide biosynthetic process	2/585	22/28943	0.0722077	0.205476	0.149831	Myc/Bcl2l1	2
GO:1900424	regulation of defense response to bacterium	2/585	22/28943	0.0722077	0.205476	0.149831	Mapkbp1/Pten	2
GO:1901522	positive regulation of transcription from RNA polymerase II promoter involved in cellular response to chemical stimulus	2/585	22/28943	0.0722077	0.205476	0.149831	Runx2/Vegfa	2
GO:1903672	positive regulation of sprouting angiogenesis	2/585	22/28943	0.0722077	0.205476	0.149831	Shh/Vegfa	2
GO:0071456	cellular response to hypoxia	5/585	110/28943	0.0726674	0.206655	0.150691	Myc/Vegfa/Pten/Epha4/Bcl2	5
GO:0009409	response to cold	3/585	48/28943	0.0728551	0.206672	0.150703	Zfp516/Vgf/Fcor	3
GO:0043949	regulation of cAMP-mediated signaling	3/585	48/28943	0.0728551	0.206672	0.150703	Pde10a/Gpr3/Gnas	3
GO:0045761	regulation of adenylate cyclase activity	3/585	48/28943	0.0728551	0.206672	0.150703	Stim1/Drd1/Npr3	3
GO:0048010	vascular endothelial growth factor receptor signaling pathway	3/585	48/28943	0.0728551	0.206672	0.150703	Grb10/Fgf9/Vegfa	3
GO:0045055	regulated exocytosis	10/585	291/28943	0.0729492	0.20681	0.150804	Nrn1/Adra2a/Grm8/Nlrp5/Rph3al/Drd1/Myo1f/Bcl2l1/Chrm2/Napa	10
GO:0006721	terpenoid metabolic process	4/585	78/28943	0.0733838	0.207784	0.151514	Adh7/Cyp26b1/Hsd17b6/Cyp26c1	4
GO:2000630	positive regulation of miRNA metabolic process	4/585	78/28943	0.0733838	0.207784	0.151514	Myc/Wt1/Apln/Smad6	4
GO:0007059	chromosome segregation	12/585	369/28943	0.0734573	0.207863	0.151571	Sirt7/Chmp7/Cep85/Phb2/Cdc6/Top2b/Meiob/Arid1b/Seh1l/Smarca2/Smarcd3/Stag1	12
GO:0006874	cellular calcium ion homeostasis	10/585	292/28943	0.0742483	0.20997	0.153108	Flna/Slc24a3/Gpr3/Stim1/Atp2c1/Drd1/Wnt5a/Gp1bb/Bcl2/Tnni3	10
GO:0006006	glucose metabolic process	8/585	217/28943	0.0746836	0.210939	0.153815	Igfbp3/Sirt7/Myc/Nkx1-1/Onecut1/Stk11/Foxa2/Igf2	8
GO:0006164	purine nucleotide biosynthetic process	8/585	217/28943	0.0746836	0.210939	0.153815	Myc/Guca1b/Entpd1/Gucy2f/Acss2/Ampd2/Guk1/Bcl2l1	8
GO:0032760	positive regulation of tumor necrosis factor production	5/585	111/28943	0.0748981	0.211152	0.15397	Arhgef2/Fadd/Wnt5a/Clu/Oas2	5
GO:0099175	regulation of postsynapse organization	5/585	111/28943	0.0748981	0.211152	0.15397	Lrfn2/Wnt5a/Pten/Epha4/Pak3	5
GO:0106027	neuron projection organization	5/585	111/28943	0.0748981	0.211152	0.15397	Myo5b/Pten/Epha4/Pak3/Ephb1	5
GO:0018205	peptidyl-lysine modification	13/585	410/28943	0.075073	0.211514	0.154234	Egr2/Yeats4/Baz2a/Senp3/Lif/Sirt7/Nfe2/Pax5/Gfi1/Setd6/Wdr61/Lef1/Nat8f4	13
GO:0033143	regulation of intracellular steroid hormone receptor signaling pathway	4/585	79/28943	0.0761246	0.214188	0.156184	Hmga2/Foxa1/Phb2/Esr2	4
GO:0045453	bone resorption	4/585	79/28943	0.0761246	0.214188	0.156184	Il20ra/Ihh/Vegfa/Acp5	4
GO:0010332	response to gamma radiation	3/585	49/28943	0.0764925	0.214188	0.156184	Myc/Bcl2/Bcl2l1	3
GO:0010837	regulation of keratinocyte proliferation	3/585	49/28943	0.0764925	0.214188	0.156184	Ptch1/Has2/Zeb1	3
GO:0033628	regulation of cell adhesion mediated by integrin	3/585	49/28943	0.0764925	0.214188	0.156184	Lif/Tesc/Piezo1	3
GO:0044848	biological phase	3/585	49/28943	0.0764925	0.214188	0.156184	Wnt10b/Jmjd1c/Wnt5a	3
GO:0060421	positive regulation of heart growth	3/585	49/28943	0.0764925	0.214188	0.156184	Wt1/Ccnd2/Fgf9	3
GO:0071526	semaphorin-plexin signaling pathway	3/585	49/28943	0.0764925	0.214188	0.156184	Sema4c/Flna/Crmp1	3
GO:1905521	regulation of macrophage migration	3/585	49/28943	0.0764925	0.214188	0.156184	Cd200r1/Mtus1/Cd9	3
GO:2000404	regulation of T cell migration	3/585	49/28943	0.0764925	0.214188	0.156184	Cd200r1/Fadd/Wnt5a	3
GO:0002043	blood vessel endothelial cell proliferation involved in sprouting angiogenesis	2/585	23/28943	0.0780591	0.217905	0.158894	Vegfa/Dll4	2
GO:0033630	positive regulation of cell adhesion mediated by integrin	2/585	23/28943	0.0780591	0.217905	0.158894	Lif/Piezo1	2
GO:0035089	establishment of apical/basal cell polarity	2/585	23/28943	0.0780591	0.217905	0.158894	Slc9a3r1/Wnt5a	2
GO:0060088	auditory receptor cell stereocilium organization	2/585	23/28943	0.0780591	0.217905	0.158894	Slc9a3r1/Tprn	2
GO:2001026	regulation of endothelial cell chemotaxis	2/585	23/28943	0.0780591	0.217905	0.158894	Shh/Vegfa	2
GO:0046488	phosphatidylinositol metabolic process	6/585	147/28943	0.0784785	0.218673	0.159454	Mtmr9/Ttc7/Pik3c2b/Pdgfa/Pten/Plch2	6
GO:0051783	regulation of nuclear division	6/585	147/28943	0.0784785	0.218673	0.159454	Lif/Gpr3/Msx1/Wnt5a/Fgf8/Igf2	6
GO:0060759	regulation of response to cytokine stimulus	6/585	147/28943	0.0784785	0.218673	0.159454	Trim41/Birc7/Gfi1/Sigirr/Fadd/Wnt5a	6
GO:0005977	glycogen metabolic process	4/585	80/28943	0.0789162	0.219624	0.160148	Grb10/Ppp1r3f/Nhlrc1/Igf2	4
GO:0006073	cellular glucan metabolic process	4/585	80/28943	0.0789162	0.219624	0.160148	Grb10/Ppp1r3f/Nhlrc1/Igf2	4
GO:0002027	regulation of heart rate	5/585	113/28943	0.0794696	0.220894	0.161074	Pkp2/Adra1d/Kcnj5/Apln/Irx5	5
GO:1903557	positive regulation of tumor necrosis factor superfamily cytokine production	5/585	113/28943	0.0794696	0.220894	0.161074	Arhgef2/Fadd/Wnt5a/Clu/Oas2	5
GO:0003197	endocardial cushion development	3/585	50/28943	0.0802082	0.22254	0.162274	Msx1/Nog/Fgf8	3
GO:0034332	adherens junction organization	3/585	50/28943	0.0802082	0.22254	0.162274	Vegfa/Epha4/Cdh22	3
GO:1903018	regulation of glycoprotein metabolic process	3/585	50/28943	0.0802082	0.22254	0.162274	Necab2/Bcl2/Mgat4d	3
GO:1903038	negative regulation of leukocyte cell-cell adhesion	6/585	148/28943	0.0804771	0.22315	0.162719	Ccl28/Bcl6/Ihh/Shh/Pten/Dtx1	6
GO:0001818	negative regulation of cytokine production	10/585	297/28943	0.0809603	0.224353	0.163596	Tnfaip3/Rara/Cd200r1/Bcl6/Mapkbp1/Sigirr/Inhbb/Apoa2/Lef1/Acp5	10
GO:0044042	glucan metabolic process	4/585	81/28943	0.0817582	0.226295	0.165012	Grb10/Ppp1r3f/Nhlrc1/Igf2	4
GO:0050886	endocrine process	5/585	114/28943	0.0818102	0.226295	0.165012	Lif/Inhbb/Apln/Gnas/Corin	5
GO:1902749	regulation of cell cycle G2/M phase transition	5/585	114/28943	0.0818102	0.226295	0.165012	Hmga2/Cdk5rap3/Wnt10b/Cdc6/Smarcd3	5
GO:0043467	regulation of generation of precursor metabolites and energy	6/585	149/28943	0.0825041	0.228076	0.166311	Grb10/Myc/Ppp1r3f/Nkx1-1/Phb2/Igf2	6
GO:1901888	regulation of cell junction assembly	8/585	222/28943	0.082638	0.228169	0.166379	Irx3/Ntn1/Wnt5a/Vegfa/Pten/Adnp/Macf1/Ephb1	8
GO:1903046	meiotic cell cycle process	8/585	222/28943	0.082638	0.228169	0.166379	Lif/Sirt7/Gpr3/Msx1/Cyp26b1/Top2b/Wnt5a/Meiob	8
GO:0008038	neuron recognition	3/585	51/28943	0.0840009	0.229708	0.167501	Wnt5a/Crtac1/Epha4	3
GO:0022602	ovulation cycle process	3/585	51/28943	0.0840009	0.229708	0.167501	Sgpl1/Nr5a1/Pdgfra	3
GO:0030520	intracellular estrogen receptor signaling pathway	3/585	51/28943	0.0840009	0.229708	0.167501	Foxa1/Phb2/Esr2	3
GO:1902041	regulation of extrinsic apoptotic signaling pathway via death domain receptors	3/585	51/28943	0.0840009	0.229708	0.167501	Tnfaip3/Pten/Bcl2l1	3
GO:0002320	lymphoid progenitor cell differentiation	2/585	24/28943	0.0840531	0.229708	0.167501	Shh/Bcl2	2
GO:0003283	atrial septum development	2/585	24/28943	0.0840531	0.229708	0.167501	Nkx2-5/Wnt5a	2
GO:0003417	growth plate cartilage development	2/585	24/28943	0.0840531	0.229708	0.167501	Rara/Col27a1	2
GO:0009190	cyclic nucleotide biosynthetic process	2/585	24/28943	0.0840531	0.229708	0.167501	Gucy2f/Ampd2	2
GO:0043369	CD4-positive or CD8-positive, alpha-beta T cell lineage commitment	2/585	24/28943	0.0840531	0.229708	0.167501	Shh/Bcl2	2
GO:0045737	positive regulation of cyclin-dependent protein serine/threonine kinase activity	2/585	24/28943	0.0840531	0.229708	0.167501	Ccnd2/Cdc6	2
GO:0046037	GMP metabolic process	2/585	24/28943	0.0840531	0.229708	0.167501	Ampd2/Guk1	2
GO:0048339	paraxial mesoderm development	2/585	24/28943	0.0840531	0.229708	0.167501	Wnt5a/Lef1	2
GO:0050908	detection of light stimulus involved in visual perception	2/585	24/28943	0.0840531	0.229708	0.167501	Gucy2f/Cngb1	2
GO:0050962	detection of light stimulus involved in sensory perception	2/585	24/28943	0.0840531	0.229708	0.167501	Gucy2f/Cngb1	2
GO:0051481	negative regulation of cytosolic calcium ion concentration	2/585	24/28943	0.0840531	0.229708	0.167501	Bcl2/Mtnr1b	2
GO:0052652	cyclic purine nucleotide metabolic process	2/585	24/28943	0.0840531	0.229708	0.167501	Gucy2f/Ampd2	2
GO:1901017	negative regulation of potassium ion transmembrane transporter activity	2/585	24/28943	0.0840531	0.229708	0.167501	Pten/Mtnr1b	2
GO:0048813	dendrite morphogenesis	7/585	186/28943	0.0843917	0.230495	0.168075	Myo5b/Cux1/Stk11/Pten/Epha4/Pak3/Ephb1	7
GO:0043279	response to alkaloid	4/585	82/28943	0.0846501	0.230924	0.168387	Myc/Fadd/Drd1/Bcl2l1	4
GO:0050709	negative regulation of protein secretion	4/585	82/28943	0.0846501	0.230924	0.168387	Adra2a/Cyp51/Inhbb/Mtnr1b	4
GO:1903305	regulation of regulated secretory pathway	7/585	187/28943	0.0862369	0.235112	0.171441	Nrn1/Adra2a/Grm8/Rph3al/Drd1/Bcl2l1/Chrm2	7
GO:0015918	sterol transport	5/585	116/28943	0.0866002	0.235794	0.171939	Ptch1/Shh/Gramd1c/Apoa2/Lipc	5
GO:0031333	negative regulation of protein-containing complex assembly	6/585	151/28943	0.0866426	0.235794	0.171939	Arhgef2/Eml2/Sost/Clu/Ctnnbip1/Smad6	6
GO:0097306	cellular response to alcohol	6/585	151/28943	0.0866426	0.235794	0.171939	Ptch1/Mir615/Gramd1c/Pten/Inhbb/Gnas	6
GO:0070373	negative regulation of ERK1 and ERK2 cascade	4/585	83/28943	0.0875914	0.238234	0.173718	Slc9a3r1/Lif/Pten/Epha4	4
GO:0019083	viral transcription	3/585	52/28943	0.0878688	0.238561	0.173956	Hmga2/Larp7/Lef1	3
GO:0042307	positive regulation of protein import into nucleus	3/585	52/28943	0.0878688	0.238561	0.173956	Flna/Shh/Zic1	3
GO:0046638	positive regulation of alpha-beta T cell differentiation	3/585	52/28943	0.0878688	0.238561	0.173956	Rara/Ihh/Shh	3
GO:0032946	positive regulation of mononuclear cell proliferation	6/585	152/28943	0.0887539	0.24082	0.175604	Bcl6/Shh/Fadd/Bcl2/Bcl2l1/Igf2	6
GO:0006887	exocytosis	13/585	422/28943	0.0889913	0.241321	0.175968	Nrn1/Myo5b/Rab3il1/Adra2a/Grm8/Nlrp5/Llgl2/Rph3al/Drd1/Myo1f/Bcl2l1/Chrm2/Napa	13
GO:0010586	miRNA metabolic process	5/585	117/28943	0.0890491	0.241334	0.175978	Rara/Myc/Wt1/Apln/Smad6	5
GO:0050807	regulation of synapse organization	9/585	264/28943	0.0891527	0.241471	0.176078	Lrfn2/Myo5b/Ntn1/Wnt5a/Pten/Epha4/Pak3/Adnp/Ephb1	9
GO:0008209	androgen metabolic process	2/585	25/28943	0.0901816	0.24224	0.176639	Shh/Sgpl1	2
GO:0010894	negative regulation of steroid biosynthetic process	2/585	25/28943	0.0901816	0.24224	0.176639	Atp1a1/Gfi1	2
GO:0021692	cerebellar Purkinje cell layer morphogenesis	2/585	25/28943	0.0901816	0.24224	0.176639	Lhx1/Lhx5	2
GO:0031645	negative regulation of nervous system process	2/585	25/28943	0.0901816	0.24224	0.176639	Pten/Mtnr1b	2
GO:0032288	myelin assembly	2/585	25/28943	0.0901816	0.24224	0.176639	Pmp22/Cd9	2
GO:0043567	regulation of insulin-like growth factor receptor signaling pathway	2/585	25/28943	0.0901816	0.24224	0.176639	Igfbp3/Atxn1	2
GO:0051590	positive regulation of neurotransmitter transport	2/585	25/28943	0.0901816	0.24224	0.176639	Bcl2l1/Nat8l	2
GO:0060216	definitive hemopoiesis	2/585	25/28943	0.0901816	0.24224	0.176639	Cdk5rap3/Tal1	2
GO:0060972	left/right pattern formation	2/585	25/28943	0.0901816	0.24224	0.176639	Nkx2-5/Pitx2	2
GO:0061162	establishment of monopolar cell polarity	2/585	25/28943	0.0901816	0.24224	0.176639	Slc9a3r1/Wnt5a	2
GO:0070841	inclusion body assembly	2/585	25/28943	0.0901816	0.24224	0.176639	Pmp22/Clu	2
GO:0071392	cellular response to estradiol stimulus	2/585	25/28943	0.0901816	0.24224	0.176639	Ccdc62/Esr2	2
GO:0150105	protein localization to cell-cell junction	2/585	25/28943	0.0901816	0.24224	0.176639	Flna/Cgnl1	2
GO:1902993	positive regulation of amyloid precursor protein catabolic process	2/585	25/28943	0.0901816	0.24224	0.176639	Clu/Epha4	2
GO:0045913	positive regulation of carbohydrate metabolic process	4/585	84/28943	0.0905816	0.243171	0.177318	Has2/Myc/Stk11/Igf2	4
GO:0035725	sodium ion transmembrane transport	6/585	153/28943	0.0908931	0.243863	0.177823	Slc9a3r1/Pkd2l1/Slc24a3/Atp1a1/Tesc/Scn3a	6
GO:0010976	positive regulation of neuron projection development	8/585	227/28943	0.0910735	0.244204	0.178071	Scarf1/Lif/Alk/Flna/Wnt5a/Vegfa/Pak3/Adnp	8
GO:0002832	negative regulation of response to biotic stimulus	5/585	118/28943	0.0915337	0.245149	0.17876	Tnfaip3/Mapkbp1/Pten/Trafd1/Igf2	5
GO:0051897	positive regulation of protein kinase B signaling	5/585	118/28943	0.0915337	0.245149	0.17876	Rara/Pdgfa/Bag4/Vegfa/Igf2	5
GO:0002042	cell migration involved in sprouting angiogenesis	3/585	53/28943	0.0918104	0.245181	0.178784	Egr3/Vegfa/Dll4	3
GO:0009299	mRNA transcription	3/585	53/28943	0.0918104	0.245181	0.178784	Rara/Flna/Ncbp3	3
GO:0046676	negative regulation of insulin secretion	3/585	53/28943	0.0918104	0.245181	0.178784	Adra2a/Inhbb/Mtnr1b	3
GO:2000677	regulation of transcription regulatory region DNA binding	3/585	53/28943	0.0918104	0.245181	0.178784	Lif/Msx1/Rnf220	3
GO:0051251	positive regulation of lymphocyte activation	14/585	465/28943	0.0918151	0.245181	0.178784	Rara/Lgals8/Wnt10b/Bcl6/Ihh/Shh/Fadd/Egr3/Arid1b/Smarca2/Bcl2/Lef1/Smarcd3/Igf2	14
GO:0050708	regulation of protein secretion	10/585	305/28943	0.0924518	0.246737	0.179918	Adra2a/Camk2n1/Cyp51/Llgl2/Rph3al/Rfx3/Inhbb/Foxa2/Nkx6-1/Mtnr1b	10
GO:0046434	organophosphate catabolic process	6/585	154/28943	0.0930601	0.248215	0.180996	Entpd1/Pten/Apoa2/Pla2g4d/Lipc/Nt5e	6
GO:0046323	glucose import	4/585	85/28943	0.0936201	0.24927	0.181765	Grb10/Myc/Drd1/Sh2b2	4
GO:0046530	photoreceptor cell differentiation	4/585	85/28943	0.0936201	0.24927	0.181765	Ihh/Shh/Vegfa/Cngb1	4
GO:0051966	regulation of synaptic transmission, glutamatergic	4/585	85/28943	0.0936201	0.24927	0.181765	Atad1/Grm8/Grin2c/Drd1	4
GO:0001935	endothelial cell proliferation	7/585	191/28943	0.0938458	0.249725	0.182097	Egr3/Wnt5a/Vegfa/Apln/Dll4/Igf2/Nr2f2	7
GO:0032886	regulation of microtubule-based process	9/585	268/28943	0.095582	0.253655	0.184963	Chmp7/Arhgef2/Sass6/Cfap69/Eml2/Caly/Stk11/Macf1/Cep70	9
GO:0009161	ribonucleoside monophosphate metabolic process	3/585	54/28943	0.095824	0.253655	0.184963	Ampd2/Guk1/Nt5e	3
GO:0038066	p38MAPK cascade	3/585	54/28943	0.095824	0.253655	0.184963	Gadd45a/Ulk4/Vegfa	3
GO:0044818	mitotic G2/M transition checkpoint	3/585	54/28943	0.095824	0.253655	0.184963	Hmga2/Cdk5rap3/Cdc6	3
GO:0051293	establishment of spindle localization	3/585	54/28943	0.095824	0.253655	0.184963	Arhgef2/Nlrp5/Llgl2	3
GO:0071709	membrane assembly	3/585	54/28943	0.095824	0.253655	0.184963	Chmp7/Reep4/Pten	3
GO:0003084	positive regulation of systemic arterial blood pressure	2/585	26/28943	0.0964368	0.253655	0.184963	Camk2n1/Nr2f2	2
GO:0006582	melanin metabolic process	2/585	26/28943	0.0964368	0.253655	0.184963	Wnt5a/Bcl2	2
GO:0006883	cellular sodium ion homeostasis	2/585	26/28943	0.0964368	0.253655	0.184963	Atp1a1/Tesc	2
GO:0008211	glucocorticoid metabolic process	2/585	26/28943	0.0964368	0.253655	0.184963	Atp1a1/Cyp11a1	2
GO:0030859	polarized epithelial cell differentiation	2/585	26/28943	0.0964368	0.253655	0.184963	Slc9a3r1/Wnt5a	2
GO:0031954	positive regulation of protein autophosphorylation	2/585	26/28943	0.0964368	0.253655	0.184963	Pdgfa/Vegfa	2
GO:0032331	negative regulation of chondrocyte differentiation	2/585	26/28943	0.0964368	0.253655	0.184963	Ihh/Nkx3-2	2
GO:0032753	positive regulation of interleukin-4 production	2/585	26/28943	0.0964368	0.253655	0.184963	Rara/Slc7a5	2
GO:0035813	regulation of renal sodium excretion	2/585	26/28943	0.0964368	0.253655	0.184963	Gnas/Corin	2
GO:0045684	positive regulation of epidermis development	2/585	26/28943	0.0964368	0.253655	0.184963	Ptch1/Sult2b1	2
GO:0045939	negative regulation of steroid metabolic process	2/585	26/28943	0.0964368	0.253655	0.184963	Atp1a1/Gfi1	2
GO:0061339	establishment or maintenance of monopolar cell polarity	2/585	26/28943	0.0964368	0.253655	0.184963	Slc9a3r1/Wnt5a	2
GO:0099010	modification of postsynaptic structure	2/585	26/28943	0.0964368	0.253655	0.184963	Myo5b/Drd1	2
GO:1902230	negative regulation of intrinsic apoptotic signaling pathway in response to DNA damage	2/585	26/28943	0.0964368	0.253655	0.184963	Clu/Bcl2l1	2
GO:0045661	regulation of myoblast differentiation	4/585	86/28943	0.0967063	0.25407	0.185265	Igfbp3/Arid1b/Smarca2/Smarcd3	4
GO:0048041	focal adhesion assembly	4/585	86/28943	0.0967063	0.25407	0.185265	Vegfa/Pten/Bcl2/Macf1	4
GO:0044782	cilium organization	12/585	388/28943	0.0972415	0.255329	0.186183	Dnah2/Slc9a3r1/Flna/Cfap69/Atmin/Ulk4/Onecut1/B9d1/Mir449a/Kif27/Rfx3/Cep70	12
GO:0050920	regulation of chemotaxis	8/585	231/28943	0.0981663	0.257609	0.187846	Sema4c/Shh/Ntf3/Mtus1/Wnt5a/Vegfa/Pdgfra/Ccr4	8
GO:0002637	regulation of immunoglobulin production	4/585	87/28943	0.0998397	0.261276	0.19052	Tnfaip3/Bcl6/Phb2/Vpreb3	4
GO:0031397	negative regulation of protein ubiquitination	4/585	87/28943	0.0998397	0.261276	0.19052	Tnfaip3/Sirt7/Gtpbp4/Ivns1abp	4
GO:0043648	dicarboxylic acid metabolic process	4/585	87/28943	0.0998397	0.261276	0.19052	Hoga1/D2hgdh/Aadat/Gad1	4
GO:2000781	positive regulation of double-strand break repair	4/585	87/28943	0.0998397	0.261276	0.19052	Yeats4/Arid1b/Smarca2/Smarcd3	4
GO:0009583	detection of light stimulus	3/585	55/28943	0.099908	0.261276	0.19052	Guca1b/Gucy2f/Cngb1	3
GO:0032355	response to estradiol	3/585	55/28943	0.099908	0.261276	0.19052	Foxa1/Ccdc62/Esr2	3
GO:0006022	aminoglycan metabolic process	5/585	122/28943	0.101824	0.265212	0.19339	Hs3st3b1/Has2/Ndst1/Dsel/Ids	5
GO:0007160	cell-matrix adhesion	8/585	233/28943	0.101827	0.265212	0.19339	Ccl28/Bcl6/Onecut1/Vegfa/Pten/Bcl2/Itga8/Macf1	8
GO:0032943	mononuclear cell proliferation	11/585	351/28943	0.101857	0.265212	0.19339	Myc/Bcl6/Ihh/Shh/Fadd/Armc5/Pten/Bcl2/Bcl2l1/Lef1/Igf2	11
GO:0007043	cell-cell junction assembly	6/585	158/28943	0.102004	0.265212	0.19339	Pkp2/Irx3/Marveld3/Pmp22/Cdh22/Cd9	6
GO:0050803	regulation of synapse structure or activity	9/585	272/28943	0.102274	0.265212	0.19339	Lrfn2/Myo5b/Ntn1/Wnt5a/Pten/Epha4/Pak3/Adnp/Ephb1	9
GO:0002093	auditory receptor cell morphogenesis	2/585	27/28943	0.102811	0.265212	0.19339	Slc9a3r1/Tprn	2
GO:0010165	response to X-ray	2/585	27/28943	0.102811	0.265212	0.19339	Hmga2/Ccnd2	2
GO:0010839	negative regulation of keratinocyte proliferation	2/585	27/28943	0.102811	0.265212	0.19339	Ptch1/Zeb1	2
GO:0014821	phasic smooth muscle contraction	2/585	27/28943	0.102811	0.265212	0.19339	Neurog1/Drd1	2
GO:0019068	virion assembly	2/585	27/28943	0.102811	0.265212	0.19339	Chmp7/Vta1	2
GO:0022038	corpus callosum development	2/585	27/28943	0.102811	0.265212	0.19339	Ulk4/Rtn4rl2	2
GO:0031100	animal organ regeneration	2/585	27/28943	0.102811	0.265212	0.19339	Lif/Apoa2	2
GO:0032528	microvillus organization	2/585	27/28943	0.102811	0.265212	0.19339	Slc9a3r1/Atp8b1	2
GO:0034368	protein-lipid complex remodeling	2/585	27/28943	0.102811	0.265212	0.19339	Apoa2/Lipc	2
GO:0034369	plasma lipoprotein particle remodeling	2/585	27/28943	0.102811	0.265212	0.19339	Apoa2/Lipc	2
GO:0045187	regulation of circadian sleep/wake cycle, sleep	2/585	27/28943	0.102811	0.265212	0.19339	Drd1/Mtnr1b	2
GO:0045324	late endosome to vacuole transport	2/585	27/28943	0.102811	0.265212	0.19339	Chmp7/Vta1	2
GO:0045838	positive regulation of membrane potential	2/585	27/28943	0.102811	0.265212	0.19339	Myc/Drd1	2
GO:0048843	negative regulation of axon extension involved in axon guidance	2/585	27/28943	0.102811	0.265212	0.19339	Sema4c/Wnt5a	2
GO:0051307	meiotic chromosome separation	2/585	27/28943	0.102811	0.265212	0.19339	Top2b/Meiob	2
GO:0060575	intestinal epithelial cell differentiation	2/585	27/28943	0.102811	0.265212	0.19339	Nkx3-2/Hoxa5	2
GO:0072012	glomerulus vasculature development	2/585	27/28943	0.102811	0.265212	0.19339	Wt1/Pdgfra	2
GO:0097049	motor neuron apoptotic process	2/585	27/28943	0.102811	0.265212	0.19339	Fadd/Bcl2	2
GO:1904031	positive regulation of cyclin-dependent protein kinase activity	2/585	27/28943	0.102811	0.265212	0.19339	Ccnd2/Cdc6	2
GO:0006513	protein monoubiquitination	4/585	88/28943	0.10302	0.265299	0.193453	Trim41/Rybp/Ube2cbp/Rnf220	4
GO:0030071	regulation of mitotic metaphase/anaphase transition	4/585	88/28943	0.10302	0.265299	0.193453	Cdc6/Arid1b/Smarca2/Smarcd3	4
GO:0030500	regulation of bone mineralization	4/585	88/28943	0.10302	0.265299	0.193453	Wnt10b/Nfe2/Tfap2a/Nell1	4
GO:0016197	endosomal transport	8/585	234/28943	0.103685	0.266862	0.194593	Chmp7/Anxa8/Myo5b/Tbc1d14/Caly/Vta1/Tmem87b/Bcl2l1	8
GO:0001662	behavioral fear response	3/585	56/28943	0.104061	0.267074	0.194747	Esr2/Drd1/Bcl2	3
GO:0010596	negative regulation of endothelial cell migration	3/585	56/28943	0.104061	0.267074	0.194747	Gadd45a/Dll4/Nr2f2	3
GO:0045604	regulation of epidermal cell differentiation	3/585	56/28943	0.104061	0.267074	0.194747	Ptch1/Sult2b1/Mycn	3
GO:0061001	regulation of dendritic spine morphogenesis	3/585	56/28943	0.104061	0.267074	0.194747	Pten/Epha4/Pak3	3
GO:0070169	positive regulation of biomineral tissue development	3/585	56/28943	0.104061	0.267074	0.194747	Wnt10b/Tfap2a/Nell1	3
GO:2001020	regulation of response to DNA damage stimulus	10/585	313/28943	0.104867	0.268992	0.196146	Yeats4/Hmga2/Sirt7/Myc/Clu/Arid1b/Smarca2/Bcl2l1/Actr5/Smarcd3	10
GO:0001738	morphogenesis of a polarized epithelium	4/585	89/28943	0.106246	0.271915	0.198277	Slc9a3r1/Foxf2/Wnt5a/Wnt7b	4
GO:0002260	lymphocyte homeostasis	4/585	89/28943	0.106246	0.271915	0.198277	Tnfaip3/Fadd/Bcl2/Sh2b2	4
GO:0031507	heterochromatin formation	4/585	89/28943	0.106246	0.271915	0.198277	Baz2a/L3mbtl3/Hmga2/Gnas	4
GO:1900542	regulation of purine nucleotide metabolic process	4/585	89/28943	0.106246	0.271915	0.198277	Myc/Guca1b/Entpd1/Bcl2l1	4
GO:0010634	positive regulation of epithelial cell migration	6/585	160/28943	0.106639	0.272767	0.198899	Has2/Shh/Rreb1/Wnt5a/Vegfa/Igf2	6
GO:0002209	behavioral defense response	3/585	57/28943	0.108281	0.276037	0.201283	Esr2/Drd1/Bcl2	3
GO:0021587	cerebellum morphogenesis	3/585	57/28943	0.108281	0.276037	0.201283	Lhx1/Nfix/Lhx5	3
GO:0030857	negative regulation of epithelial cell differentiation	3/585	57/28943	0.108281	0.276037	0.201283	Vegfa/Six2/Zeb1	3
GO:0034113	heterotypic cell-cell adhesion	3/585	57/28943	0.108281	0.276037	0.201283	Tnfaip3/Cd200r1/Pkp2	3
GO:0051055	negative regulation of lipid biosynthetic process	3/585	57/28943	0.108281	0.276037	0.201283	Atp1a1/Gfi1/Pdgfa	3
GO:0110151	positive regulation of biomineralization	3/585	57/28943	0.108281	0.276037	0.201283	Wnt10b/Tfap2a/Nell1	3
GO:0003171	atrioventricular valve development	2/585	28/28943	0.109297	0.276768	0.201817	Pitx2/Smad6	2
GO:0006536	glutamate metabolic process	2/585	28/28943	0.109297	0.276768	0.201817	Aadat/Gad1	2
GO:0016048	detection of temperature stimulus	2/585	28/28943	0.109297	0.276768	0.201817	Prrxl1/Ephb1	2
GO:0042104	positive regulation of activated T cell proliferation	2/585	28/28943	0.109297	0.276768	0.201817	Fadd/Igf2	2
GO:0045061	thymic T cell selection	2/585	28/28943	0.109297	0.276768	0.201817	Shh/Stk11	2
GO:0045822	negative regulation of heart contraction	2/585	28/28943	0.109297	0.276768	0.201817	Adra1d/Atp1a1	2
GO:0048820	hair follicle maturation	2/585	28/28943	0.109297	0.276768	0.201817	Wnt10b/Wnt5a	2
GO:0061298	retina vasculature development in camera-type eye	2/585	28/28943	0.109297	0.276768	0.201817	Col4a1/Pdgfra	2
GO:0061437	renal system vasculature development	2/585	28/28943	0.109297	0.276768	0.201817	Wt1/Pdgfra	2
GO:0061440	kidney vasculature development	2/585	28/28943	0.109297	0.276768	0.201817	Wt1/Pdgfra	2
GO:0070293	renal absorption	2/585	28/28943	0.109297	0.276768	0.201817	Slc9a3r1/Kirrel	2
GO:0097186	amelogenesis	2/585	28/28943	0.109297	0.276768	0.201817	Tbx1/Stim1	2
GO:0042098	T cell proliferation	8/585	237/28943	0.109373	0.276808	0.201845	Myc/Bcl6/Ihh/Shh/Fadd/Armc5/Pten/Igf2	8
GO:0033627	cell adhesion mediated by integrin	4/585	90/28943	0.109517	0.276863	0.201885	Lif/Tesc/Itga8/Piezo1	4
GO:0045995	regulation of embryonic development	4/585	90/28943	0.109517	0.276863	0.201885	Lhx1/Nlrp5/Foxa2/Actr5	4
GO:0002040	sprouting angiogenesis	5/585	125/28943	0.109903	0.277532	0.202373	Shh/Egr3/Vegfa/Dll4/Lef1	5
GO:0090277	positive regulation of peptide hormone secretion	5/585	125/28943	0.109903	0.277532	0.202373	Lif/Camk2n1/Rph3al/Apln/Nkx6-1	5
GO:0045862	positive regulation of proteolysis	11/585	357/28943	0.110988	0.280116	0.204258	Tmem259/Sh3rf3/Myc/Gramd4/Adra2a/Sart3/Fadd/Cdc20b/Clu/Pten/Epha4	11
GO:0009410	response to xenobiotic stimulus	10/585	317/28943	0.111419	0.281047	0.204937	Myc/Nceh1/Atp1a1/Cyp26b1/Guk1/Drd1/Bcl2/Gnas/Emx1/Igf2	10
GO:0006486	protein glycosylation	7/585	200/28943	0.11228	0.282594	0.206065	Lmf1/6430550D23Rik/Tmtc1/Dpy19l3/Pomk/Mgat4d/St3gal4	7
GO:0009152	purine ribonucleotide biosynthetic process	7/585	200/28943	0.11228	0.282594	0.206065	Myc/Entpd1/Gucy2f/Acss2/Ampd2/Guk1/Bcl2l1	7
GO:0034284	response to monosaccharide	7/585	200/28943	0.11228	0.282594	0.206065	Hnf1b/Runx2/Adra2a/Camk2n1/Pax2/Apoa2/Foxa2	7
GO:0043413	macromolecule glycosylation	7/585	200/28943	0.11228	0.282594	0.206065	Lmf1/6430550D23Rik/Tmtc1/Dpy19l3/Pomk/Mgat4d/St3gal4	7
GO:0009395	phospholipid catabolic process	3/585	58/28943	0.112566	0.282687	0.206133	Apoa2/Pla2g4d/Lipc	3
GO:0032757	positive regulation of interleukin-8 production	3/585	58/28943	0.112566	0.282687	0.206133	Fadd/Wnt5a/Apoa2	3
GO:0045058	T cell selection	3/585	58/28943	0.112566	0.282687	0.206133	Shh/Stk11/Bcl2	3
GO:1905953	negative regulation of lipid localization	3/585	58/28943	0.112566	0.282687	0.206133	Igfbp3/Shh/Apoa2	3
GO:1903052	positive regulation of proteolysis involved in protein catabolic process	5/585	126/28943	0.112664	0.282777	0.206198	Tmem259/Sh3rf3/Cdc20b/Clu/Pten	5
GO:0034644	cellular response to UV	4/585	91/28943	0.112833	0.282889	0.20628	Poli/Stk11/Actr5/Rhno1	4
GO:1902099	regulation of metaphase/anaphase transition of cell cycle	4/585	91/28943	0.112833	0.282889	0.20628	Cdc6/Arid1b/Smarca2/Smarcd3	4
GO:0018958	phenol-containing compound metabolic process	5/585	127/28943	0.115457	0.287697	0.209786	Tph2/Drd1/Wnt5a/Bcl2/Crym	5
GO:0060271	cilium assembly	11/585	360/28943	0.115725	0.287697	0.209786	Dnah2/Flna/Cfap69/Atmin/Ulk4/Onecut1/B9d1/Mir449a/Kif27/Rfx3/Cep70	11
GO:0001759	organ induction	2/585	29/28943	0.115888	0.287697	0.209786	Wnt5a/Fgf8	2
GO:0006891	intra-Golgi vesicle-mediated transport	2/585	29/28943	0.115888	0.287697	0.209786	Cux1/Trappc3	2
GO:0007274	neuromuscular synaptic transmission	2/585	29/28943	0.115888	0.287697	0.209786	Ntf3/Egr3	2
GO:0010971	positive regulation of G2/M transition of mitotic cell cycle	2/585	29/28943	0.115888	0.287697	0.209786	Wnt10b/Smarcd3	2
GO:0034367	protein-containing complex remodeling	2/585	29/28943	0.115888	0.287697	0.209786	Apoa2/Lipc	2
GO:0035812	renal sodium excretion	2/585	29/28943	0.115888	0.287697	0.209786	Gnas/Corin	2
GO:0042659	regulation of cell fate specification	2/585	29/28943	0.115888	0.287697	0.209786	Gfi1/Wnt5a	2
GO:0048521	negative regulation of behavior	2/585	29/28943	0.115888	0.287697	0.209786	Esr2/Drd1	2
GO:0050802	circadian sleep/wake cycle, sleep	2/585	29/28943	0.115888	0.287697	0.209786	Drd1/Mtnr1b	2
GO:0051446	positive regulation of meiotic cell cycle	2/585	29/28943	0.115888	0.287697	0.209786	Msx1/Wnt5a	2
GO:0060045	positive regulation of cardiac muscle cell proliferation	2/585	29/28943	0.115888	0.287697	0.209786	Ccnd2/Fgf9	2
GO:0060444	branching involved in mammary gland duct morphogenesis	2/585	29/28943	0.115888	0.287697	0.209786	Phb2/Wnt5a	2
GO:0090169	regulation of spindle assembly	2/585	29/28943	0.115888	0.287697	0.209786	Chmp7/Sass6	2
GO:1900745	positive regulation of p38MAPK cascade	2/585	29/28943	0.115888	0.287697	0.209786	Gadd45a/Vegfa	2
GO:1901380	negative regulation of potassium ion transmembrane transport	2/585	29/28943	0.115888	0.287697	0.209786	Pten/Mtnr1b	2
GO:2000738	positive regulation of stem cell differentiation	2/585	29/28943	0.115888	0.287697	0.209786	Nkx2-5/Sox6	2
GO:0007091	metaphase/anaphase transition of mitotic cell cycle	4/585	92/28943	0.116193	0.288297	0.210223	Cdc6/Arid1b/Smarca2/Smarcd3	4
GO:0072503	cellular divalent inorganic cation homeostasis	10/585	320/28943	0.116482	0.288857	0.210632	Flna/Slc24a3/Gpr3/Stim1/Atp2c1/Drd1/Wnt5a/Gp1bb/Bcl2/Tnni3	10
GO:0042987	amyloid precursor protein catabolic process	3/585	59/28943	0.116915	0.288986	0.210725	Adam19/Clu/Epha4	3
GO:0043616	keratinocyte proliferation	3/585	59/28943	0.116915	0.288986	0.210725	Ptch1/Has2/Zeb1	3
GO:0045599	negative regulation of fat cell differentiation	3/585	59/28943	0.116915	0.288986	0.210725	Wnt10b/Wnt5a/Vegfa	3
GO:0051653	spindle localization	3/585	59/28943	0.116915	0.288986	0.210725	Arhgef2/Nlrp5/Llgl2	3
GO:0086001	cardiac muscle cell action potential	3/585	59/28943	0.116915	0.288986	0.210725	Pkp2/Flna/Kcnj5	3
GO:1900024	regulation of substrate adhesion-dependent cell spreading	3/585	59/28943	0.116915	0.288986	0.210725	Has2/Flna/Rreb1	3
GO:0033044	regulation of chromosome organization	8/585	241/28943	0.117218	0.289421	0.211043	Tinf2/Myc/Tal1/Cdc6/Arid1b/Smarca2/Actr5/Smarcd3	8
GO:0046777	protein autophosphorylation	8/585	241/28943	0.117218	0.289421	0.211043	Stk10/Alk/Pdgfa/Stk11/Vegfa/Epha4/Pdgfra/Ephb1	8
GO:0010965	regulation of mitotic sister chromatid separation	4/585	93/28943	0.119596	0.294973	0.215091	Cdc6/Arid1b/Smarca2/Smarcd3	4
GO:0034308	primary alcohol metabolic process	4/585	93/28943	0.119596	0.294973	0.215091	Clcn2/Adh7/Hsd17b6/Cyp11a1	4
GO:1901653	cellular response to peptide	10/585	322/28943	0.119927	0.29563	0.215571	Trim41/Grb10/Arhgef2/Ptpre/Pten/Epha4/Inhbb/Sh2b2/Igf2/Cyp11a1	10
GO:0002793	positive regulation of peptide secretion	5/585	129/28943	0.121142	0.298269	0.217494	Lif/Camk2n1/Rph3al/Apln/Nkx6-1	5
GO:0009593	detection of chemical stimulus	5/585	129/28943	0.121142	0.298269	0.217494	Pkd2l1/Stim1/Prrxl1/Foxa2/Cngb1	5
GO:0015872	dopamine transport	3/585	60/28943	0.121325	0.298269	0.217494	Entpd1/Drd1/Nat8l	3
GO:0031641	regulation of myelination	3/585	60/28943	0.121325	0.298269	0.217494	Egr2/Rara/Pten	3
GO:0060632	regulation of microtubule-based movement	3/585	60/28943	0.121325	0.298269	0.217494	Cfap69/Caly/Stk11	3
GO:0001963	synaptic transmission, dopaminergic	2/585	30/28943	0.122576	0.298443	0.217621	Drd1/Nat8l	2
GO:0002029	desensitization of G protein-coupled receptor signaling pathway	2/585	30/28943	0.122576	0.298443	0.217621	Necab2/Apln	2
GO:0002507	tolerance induction	2/585	30/28943	0.122576	0.298443	0.217621	Tnfaip3/Ccr4	2
GO:0022401	negative adaptation of signaling pathway	2/585	30/28943	0.122576	0.298443	0.217621	Necab2/Apln	2
GO:0032691	negative regulation of interleukin-1 beta production	2/585	30/28943	0.122576	0.298443	0.217621	Tnfaip3/Acp5	2
GO:0042749	regulation of circadian sleep/wake cycle	2/585	30/28943	0.122576	0.298443	0.217621	Drd1/Mtnr1b	2
GO:0043950	positive regulation of cAMP-mediated signaling	2/585	30/28943	0.122576	0.298443	0.217621	Gpr3/Gnas	2
GO:0045762	positive regulation of adenylate cyclase activity	2/585	30/28943	0.122576	0.298443	0.217621	Stim1/Drd1	2
GO:0045932	negative regulation of muscle contraction	2/585	30/28943	0.122576	0.298443	0.217621	Adra2a/Prkg1	2
GO:0046033	AMP metabolic process	2/585	30/28943	0.122576	0.298443	0.217621	Ampd2/Nt5e	2
GO:0046856	phosphatidylinositol dephosphorylation	2/585	30/28943	0.122576	0.298443	0.217621	Mtmr9/Pten	2
GO:0090330	regulation of platelet aggregation	2/585	30/28943	0.122576	0.298443	0.217621	Prkg1/Cd9	2
GO:0099022	vesicle tethering	2/585	30/28943	0.122576	0.298443	0.217621	Fam91a1/Trappc3	2
GO:0140058	neuron projection arborization	2/585	30/28943	0.122576	0.298443	0.217621	Wnt5a/Macf1	2
GO:1902042	negative regulation of extrinsic apoptotic signaling pathway via death domain receptors	2/585	30/28943	0.122576	0.298443	0.217621	Tnfaip3/Bcl2l1	2
GO:1903523	negative regulation of blood circulation	2/585	30/28943	0.122576	0.298443	0.217621	Adra1d/Atp1a1	2
GO:1905562	regulation of vascular endothelial cell proliferation	2/585	30/28943	0.122576	0.298443	0.217621	Apln/Igf2	2
GO:2001032	regulation of double-strand break repair via nonhomologous end joining	2/585	30/28943	0.122576	0.298443	0.217621	Hmga2/Sirt7	2
GO:0032410	negative regulation of transporter activity	4/585	94/28943	0.123042	0.299416	0.218331	Slc9a3r1/Pten/Apoa2/Mtnr1b	4
GO:0031348	negative regulation of defense response	8/585	244/28943	0.123294	0.29987	0.218662	Tnfaip3/Cd200r1/Mapkbp1/Pten/Trafd1/Igf2/Acp5/Nt5e	8
GO:0007631	feeding behavior	5/585	130/28943	0.124033	0.301507	0.219856	Helt/Esr2/Drd1/En1/Apln	5
GO:0070588	calcium ion transmembrane transport	10/585	325/28943	0.125201	0.304183	0.221807	Pkd2l1/Flna/Slc24a3/Stim1/Atp2c1/Grin2c/Drd1/Cacna2d3/Gp1bb/Bcl2	10
GO:0002262	myeloid cell homeostasis	7/585	206/28943	0.125555	0.30488	0.222315	L3mbtl3/Cdk5rap3/Bcl6/Tal1/Vegfa/Hoxa5/Sox6	7
GO:0044091	membrane biogenesis	3/585	61/28943	0.125796	0.305174	0.22253	Chmp7/Reep4/Pten	3
GO:0016485	protein processing	9/585	285/28943	0.12581	0.305174	0.22253	Ptch1/Bmp1/Myc/Dhh/Ihh/Shh/Fadd/Adam19/Corin	9
GO:0051168	nuclear export	6/585	168/28943	0.126236	0.305881	0.223045	Egr2/Sirt7/Atxn1/Ptpn14/Ncbp3/Nup160	6
GO:0070665	positive regulation of leukocyte proliferation	6/585	168/28943	0.126236	0.305881	0.223045	Bcl6/Shh/Fadd/Bcl2/Bcl2l1/Igf2	6
GO:0006140	regulation of nucleotide metabolic process	4/585	95/28943	0.126529	0.306104	0.223208	Myc/Guca1b/Entpd1/Bcl2l1	4
GO:0044784	metaphase/anaphase transition of cell cycle	4/585	95/28943	0.126529	0.306104	0.223208	Cdc6/Arid1b/Smarca2/Smarcd3	4
GO:0045069	regulation of viral genome replication	4/585	95/28943	0.126529	0.306104	0.223208	Hmga2/Top2b/Bcl2/Oas2	4
GO:0030282	bone mineralization	5/585	131/28943	0.126956	0.306973	0.223842	Wnt10b/Nfe2/Slc24a3/Tfap2a/Nell1	5
GO:0006644	phospholipid metabolic process	11/585	367/28943	0.127218	0.30728	0.224065	Mtmr9/Oc90/Ttc7/Pik3c2b/Pdgfa/Phb2/Pten/Apoa2/Pla2g4d/Plch2/Lipc	11
GO:0050727	regulation of inflammatory response	11/585	367/28943	0.127218	0.30728	0.224065	Tnfaip3/Dnase1l3/Cd200r1/Bcl6/Camk2n1/Nlrp5/Pmp22/Wnt5a/Acp5/Nt5e/C2cd4a	11
GO:0002700	regulation of production of molecular mediator of immune response	7/585	207/28943	0.127841	0.308622	0.225044	Tnfaip3/Bcl6/Phb2/Vpreb3/Wnt5a/Apoa2/Acp5	7
GO:0046887	positive regulation of hormone secretion	6/585	169/28943	0.128801	0.309488	0.225675	Lif/Camk2n1/Rph3al/Inhbb/Apln/Nkx6-1	6
GO:0071383	cellular response to steroid hormone stimulus	6/585	169/28943	0.128801	0.309488	0.225675	Hmga2/Foxa1/Fbxo32/Atp1a1/Phb2/Esr2	6
GO:0002026	regulation of the force of heart contraction	2/585	31/28943	0.129355	0.309488	0.225675	Atp1a1/Apln	2
GO:0007602	phototransduction	2/585	31/28943	0.129355	0.309488	0.225675	Guca1b/Cngb1	2
GO:0010460	positive regulation of heart rate	2/585	31/28943	0.129355	0.309488	0.225675	Adra1d/Apln	2
GO:0030947	regulation of vascular endothelial growth factor receptor signaling pathway	2/585	31/28943	0.129355	0.309488	0.225675	Grb10/Fgf9	2
GO:0033139	regulation of peptidyl-serine phosphorylation of STAT protein	2/585	31/28943	0.129355	0.309488	0.225675	Lif/Gadd45a	2
GO:0035094	response to nicotine	2/585	31/28943	0.129355	0.309488	0.225675	Bcl2/Igf2	2
GO:0042634	regulation of hair cycle	2/585	31/28943	0.129355	0.309488	0.225675	Wnt10b/Wnt5a	2
GO:0048535	lymph node development	2/585	31/28943	0.129355	0.309488	0.225675	Nkx2-3/Fadd	2
GO:0070233	negative regulation of T cell apoptotic process	2/585	31/28943	0.129355	0.309488	0.225675	Fadd/Bcl2	2
GO:0071763	nuclear membrane organization	2/585	31/28943	0.129355	0.309488	0.225675	Chmp7/Reep4	2
GO:0098884	postsynaptic neurotransmitter receptor internalization	2/585	31/28943	0.129355	0.309488	0.225675	Atad1/Caly	2
GO:0099622	cardiac muscle cell membrane repolarization	2/585	31/28943	0.129355	0.309488	0.225675	Flna/Kcnj5	2
GO:0101023	vascular endothelial cell proliferation	2/585	31/28943	0.129355	0.309488	0.225675	Apln/Igf2	2
GO:0140239	postsynaptic endocytosis	2/585	31/28943	0.129355	0.309488	0.225675	Atad1/Caly	2
GO:1901889	negative regulation of cell junction assembly	2/585	31/28943	0.129355	0.309488	0.225675	Wnt5a/Pten	2
GO:0001776	leukocyte homeostasis	5/585	132/28943	0.12991	0.310354	0.226307	Tnfaip3/Nkx2-3/Fadd/Bcl2/Sh2b2	5
GO:0046822	regulation of nucleocytoplasmic transport	5/585	132/28943	0.12991	0.310354	0.226307	Sirt7/Ptpn14/Flna/Shh/Zic1	5
GO:0002312	B cell activation involved in immune response	4/585	96/28943	0.130058	0.310354	0.226307	Tnfaip3/Lgals8/Bcl6/Nkx2-3	4
GO:0007044	cell-substrate junction assembly	4/585	96/28943	0.130058	0.310354	0.226307	Vegfa/Pten/Bcl2/Macf1	4
GO:0051306	mitotic sister chromatid separation	4/585	96/28943	0.130058	0.310354	0.226307	Cdc6/Arid1b/Smarca2/Smarcd3	4
GO:0099173	postsynapse organization	7/585	208/28943	0.130149	0.310408	0.226346	Lrfn2/Myo5b/Wnt5a/Pten/Epha4/Pak3/Ephb1	7
GO:0048599	oocyte development	3/585	62/28943	0.130325	0.310503	0.226415	Cyp51/Bcl2/Inhbb	3
GO:0090303	positive regulation of wound healing	3/585	62/28943	0.130325	0.310503	0.226415	Adra2a/Rreb1/St3gal4	3
GO:0045739	positive regulation of DNA repair	5/585	133/28943	0.132895	0.316459	0.230759	Yeats4/Arid1b/Smarca2/Actr5/Smarcd3	5
GO:0045814	negative regulation of gene expression, epigenetic	4/585	97/28943	0.133628	0.317706	0.231668	Baz2a/L3mbtl3/Hmga2/Gnas	4
GO:0070252	actin-mediated cell contraction	4/585	97/28943	0.133628	0.317706	0.231668	Pkp2/Flna/Atp1a1/Kcnj5	4
GO:0070828	heterochromatin organization	4/585	97/28943	0.133628	0.317706	0.231668	Baz2a/L3mbtl3/Hmga2/Gnas	4
GO:0051250	negative regulation of lymphocyte activation	6/585	171/28943	0.134006	0.31844	0.232203	Tnfaip3/Bcl6/Ihh/Shh/Pten/Dtx1	6
GO:0001736	establishment of planar polarity	3/585	63/28943	0.134911	0.319223	0.232774	Foxf2/Wnt5a/Wnt7b	3
GO:0010517	regulation of phospholipase activity	3/585	63/28943	0.134911	0.319223	0.232774	Anxa8/Phb2/Pdgfra	3
GO:0045682	regulation of epidermis development	3/585	63/28943	0.134911	0.319223	0.232774	Ptch1/Sult2b1/Mycn	3
GO:0048512	circadian behavior	3/585	63/28943	0.134911	0.319223	0.232774	Drd1/Pten/Mtnr1b	3
GO:0050435	amyloid-beta metabolic process	3/585	63/28943	0.134911	0.319223	0.232774	Clu/Epha4/Nat8f4	3
GO:0051656	establishment of organelle localization	13/585	455/28943	0.135034	0.319223	0.232774	Slc9a3r1/Chmp7/Myo5b/Arhgef2/Myo1h/Nlrp5/Stk11/Llgl2/Ntn1/Fam91a1/Myo1f/Seh1l/Trappc3	13
GO:0050868	negative regulation of T cell activation	5/585	134/28943	0.13591	0.319223	0.232774	Bcl6/Ihh/Shh/Pten/Dtx1	5
GO:0032868	response to insulin	8/585	250/28943	0.13593	0.319223	0.232774	Egr2/Grb10/Vgf/Ptpre/Pten/Inhbb/Sh2b2/Igf2	8
GO:0001893	maternal placenta development	2/585	32/28943	0.136219	0.319223	0.232774	Lif/Nr2f2	2
GO:0002360	T cell lineage commitment	2/585	32/28943	0.136219	0.319223	0.232774	Shh/Bcl2	2
GO:0003416	endochondral bone growth	2/585	32/28943	0.136219	0.319223	0.232774	Rara/Col27a1	2
GO:0019433	triglyceride catabolic process	2/585	32/28943	0.136219	0.319223	0.232774	Plin5/Lipc	2
GO:0022410	circadian sleep/wake cycle process	2/585	32/28943	0.136219	0.319223	0.232774	Drd1/Mtnr1b	2
GO:0023058	adaptation of signaling pathway	2/585	32/28943	0.136219	0.319223	0.232774	Necab2/Apln	2
GO:0030511	positive regulation of transforming growth factor beta receptor signaling pathway	2/585	32/28943	0.136219	0.319223	0.232774	Stk11/Itga8	2
GO:0032509	endosome transport via multivesicular body sorting pathway	2/585	32/28943	0.136219	0.319223	0.232774	Chmp7/Vta1	2
GO:0034389	lipid droplet organization	2/585	32/28943	0.136219	0.319223	0.232774	Plin5/Sqle	2
GO:0035162	embryonic hemopoiesis	2/585	32/28943	0.136219	0.319223	0.232774	Tal1/Vegfa	2
GO:0035987	endodermal cell differentiation	2/585	32/28943	0.136219	0.319223	0.232774	Hmga2/Hnf1b	2
GO:0039694	viral RNA genome replication	2/585	32/28943	0.136219	0.319223	0.232774	Hmga2/Top2b	2
GO:0045742	positive regulation of epidermal growth factor receptor signaling pathway	2/585	32/28943	0.136219	0.319223	0.232774	Adra2a/Esr2	2
GO:0050951	sensory perception of temperature stimulus	2/585	32/28943	0.136219	0.319223	0.232774	Adra2a/Ephb1	2
GO:0072337	modified amino acid transport	2/585	32/28943	0.136219	0.319223	0.232774	Slc9a3r1/Slc25a39	2
GO:1902751	positive regulation of cell cycle G2/M phase transition	2/585	32/28943	0.136219	0.319223	0.232774	Wnt10b/Smarcd3	2
GO:1903846	positive regulation of cellular response to transforming growth factor beta stimulus	2/585	32/28943	0.136219	0.319223	0.232774	Stk11/Itga8	2
GO:1904752	regulation of vascular associated smooth muscle cell migration	2/585	32/28943	0.136219	0.319223	0.232774	Fgf9/Prkg1	2
GO:0030003	cellular cation homeostasis	14/585	498/28943	0.136229	0.319223	0.232774	Myc/Ttc7/Flna/Slc24a3/Atp1a1/Gpr3/Tesc/Stim1/Atp2c1/Drd1/Wnt5a/Gp1bb/Bcl2/Tnni3	14
GO:0006720	isoprenoid metabolic process	4/585	98/28943	0.137237	0.321254	0.234255	Adh7/Cyp26b1/Hsd17b6/Cyp26c1	4
GO:1903321	negative regulation of protein modification by small protein conjugation or removal	4/585	98/28943	0.137237	0.321254	0.234255	Tnfaip3/Sirt7/Gtpbp4/Ivns1abp	4
GO:0036294	cellular response to decreased oxygen levels	5/585	135/28943	0.138956	0.325112	0.237068	Myc/Vegfa/Pten/Epha4/Bcl2	5
GO:0007164	establishment of tissue polarity	3/585	64/28943	0.139552	0.325247	0.237167	Foxf2/Wnt5a/Wnt7b	3
GO:0033344	cholesterol efflux	3/585	64/28943	0.139552	0.325247	0.237167	Ptch1/Shh/Apoa2	3
GO:0051893	regulation of focal adhesion assembly	3/585	64/28943	0.139552	0.325247	0.237167	Vegfa/Pten/Macf1	3
GO:0071260	cellular response to mechanical stimulus	3/585	64/28943	0.139552	0.325247	0.237167	Atp1a1/Pax2/Piezo1	3
GO:0090109	regulation of cell-substrate junction assembly	3/585	64/28943	0.139552	0.325247	0.237167	Vegfa/Pten/Macf1	3
GO:0090278	negative regulation of peptide hormone secretion	3/585	64/28943	0.139552	0.325247	0.237167	Adra2a/Inhbb/Mtnr1b	3
GO:0009260	ribonucleotide biosynthetic process	7/585	212/28943	0.139586	0.325247	0.237167	Myc/Entpd1/Gucy2f/Acss2/Ampd2/Guk1/Bcl2l1	7
GO:0071824	protein-DNA complex subunit organization	7/585	212/28943	0.139586	0.325247	0.237167	Yeats4/Hnf1b/Wnt10b/Myc/Sart3/Smarca2/Smarcd3	7
GO:0019226	transmission of nerve impulse	4/585	99/28943	0.140885	0.328106	0.239252	Pmp22/Drd1/Scn3a/Mtnr1b	4
GO:0009266	response to temperature stimulus	6/585	174/28943	0.141998	0.330531	0.24102	Zfp516/Vgf/Pmp22/Prrxl1/Fcor/Ephb1	6
GO:0019318	hexose metabolic process	8/585	253/28943	0.142486	0.331376	0.241636	Igfbp3/Sirt7/Myc/Nkx1-1/Onecut1/Stk11/Foxa2/Igf2	8
GO:0002828	regulation of type 2 immune response	2/585	33/28943	0.143162	0.331376	0.241636	Rara/Bcl6	2
GO:0009187	cyclic nucleotide metabolic process	2/585	33/28943	0.143162	0.331376	0.241636	Gucy2f/Ampd2	2
GO:0009584	detection of visible light	2/585	33/28943	0.143162	0.331376	0.241636	Gucy2f/Cngb1	2
GO:0021952	central nervous system projection neuron axonogenesis	2/585	33/28943	0.143162	0.331376	0.241636	Epha4/Ephb1	2
GO:0050996	positive regulation of lipid catabolic process	2/585	33/28943	0.143162	0.331376	0.241636	Plin5/Apoa2	2
GO:0060074	synapse maturation	2/585	33/28943	0.143162	0.331376	0.241636	Pten/Igsf21	2
GO:0062149	detection of stimulus involved in sensory perception of pain	2/585	33/28943	0.143162	0.331376	0.241636	Grm8/Ephb1	2
GO:0070741	response to interleukin-6	2/585	33/28943	0.143162	0.331376	0.241636	Gfi1/Foxa2	2
GO:0120178	steroid hormone biosynthetic process	2/585	33/28943	0.143162	0.331376	0.241636	Clcn2/Cyp11a1	2
GO:1902253	regulation of intrinsic apoptotic signaling pathway by p53 class mediator	2/585	33/28943	0.143162	0.331376	0.241636	Myc/Msx1	2
GO:0010656	negative regulation of muscle cell apoptotic process	3/585	65/28943	0.144246	0.333376	0.243094	Nkx2-5/Bcl2/Slc7a5	3
GO:0010972	negative regulation of G2/M transition of mitotic cell cycle	3/585	65/28943	0.144246	0.333376	0.243094	Hmga2/Cdk5rap3/Cdc6	3
GO:0060119	inner ear receptor cell development	3/585	65/28943	0.144246	0.333376	0.243094	Slc9a3r1/Atp8b1/Tprn	3
GO:0006282	regulation of DNA repair	7/585	214/28943	0.144425	0.333452	0.24315	Yeats4/Hmga2/Sirt7/Arid1b/Smarca2/Actr5/Smarcd3	7
GO:0009743	response to carbohydrate	7/585	214/28943	0.144425	0.333452	0.24315	Hnf1b/Runx2/Adra2a/Camk2n1/Pax2/Apoa2/Foxa2	7
GO:2001243	negative regulation of intrinsic apoptotic signaling pathway	4/585	100/28943	0.144571	0.33362	0.243272	Clu/Bcl2/Ivns1abp/Bcl2l1	4
GO:0017157	regulation of exocytosis	8/585	254/28943	0.144705	0.33376	0.243374	Nrn1/Myo5b/Adra2a/Grm8/Rph3al/Drd1/Bcl2l1/Chrm2	8
GO:0051321	meiotic cell cycle	10/585	336/28943	0.145591	0.335633	0.24474	Hmga2/Lif/Sirt7/Gpr3/Msx1/Cyp26b1/Top2b/Wnt5a/Meiob/Pdik1l	10
GO:0003158	endothelium development	5/585	138/28943	0.148271	0.341465	0.248993	Hapln2/Vegfa/Zeb1/Dll4/Nr2f2	5
GO:0010811	positive regulation of cell-substrate adhesion	5/585	138/28943	0.148271	0.341465	0.248993	Ccl28/Has2/Flna/Rreb1/Vegfa	5
GO:0002792	negative regulation of peptide secretion	3/585	66/28943	0.148991	0.342431	0.249697	Adra2a/Inhbb/Mtnr1b	3
GO:0009994	oocyte differentiation	3/585	66/28943	0.148991	0.342431	0.249697	Cyp51/Bcl2/Inhbb	3
GO:0072678	T cell migration	3/585	66/28943	0.148991	0.342431	0.249697	Cd200r1/Fadd/Wnt5a	3
GO:0090311	regulation of protein deacetylation	3/585	66/28943	0.148991	0.342431	0.249697	Baz2a/Bcl6/Vegfa	3
GO:0007097	nuclear migration	2/585	34/28943	0.150177	0.343942	0.250799	Slc9a3r1/Ntn1	2
GO:0010863	positive regulation of phospholipase C activity	2/585	34/28943	0.150177	0.343942	0.250799	Phb2/Pdgfra	2
GO:0016339	calcium-dependent cell-cell adhesion via plasma membrane cell adhesion molecules	2/585	34/28943	0.150177	0.343942	0.250799	Atp2c1/Cdh22	2
GO:0036037	CD8-positive, alpha-beta T cell activation	2/585	34/28943	0.150177	0.343942	0.250799	Bcl2/Pax1	2
GO:0048013	ephrin receptor signaling pathway	2/585	34/28943	0.150177	0.343942	0.250799	Epha4/Ephb1	2
GO:0060117	auditory receptor cell development	2/585	34/28943	0.150177	0.343942	0.250799	Slc9a3r1/Tprn	2
GO:1901186	positive regulation of ERBB signaling pathway	2/585	34/28943	0.150177	0.343942	0.250799	Adra2a/Esr2	2
GO:0000086	G2/M transition of mitotic cell cycle	5/585	139/28943	0.151433	0.346543	0.252696	Hmga2/Cdk5rap3/Wnt10b/Cdc6/Smarcd3	5
GO:0034976	response to endoplasmic reticulum stress	8/585	257/28943	0.151465	0.346543	0.252696	Tmem259/Cdk5rap3/Pmp22/Nhlrc1/Clu/Bcl2/Bcl2l1/Erp27	8
GO:0033045	regulation of sister chromatid segregation	4/585	102/28943	0.152055	0.347544	0.253425	Cdc6/Arid1b/Smarca2/Smarcd3	4
GO:0150115	cell-substrate junction organization	4/585	102/28943	0.152055	0.347544	0.253425	Vegfa/Pten/Bcl2/Macf1	4
GO:0032944	regulation of mononuclear cell proliferation	8/585	258/28943	0.153752	0.35062	0.255668	Bcl6/Ihh/Shh/Fadd/Pten/Bcl2/Bcl2l1/Igf2	8
GO:0006611	protein export from nucleus	3/585	67/28943	0.153786	0.35062	0.255668	Egr2/Sirt7/Ptpn14	3
GO:0009123	nucleoside monophosphate metabolic process	3/585	67/28943	0.153786	0.35062	0.255668	Ampd2/Guk1/Nt5e	3
GO:1902750	negative regulation of cell cycle G2/M phase transition	3/585	67/28943	0.153786	0.35062	0.255668	Hmga2/Cdk5rap3/Cdc6	3
GO:1905517	macrophage migration	3/585	67/28943	0.153786	0.35062	0.255668	Cd200r1/Mtus1/Cd9	3
GO:0032465	regulation of cytokinesis	4/585	103/28943	0.155852	0.354974	0.258843	Kif20a/Cdc6/Klhl13/Bcl2l1	4
GO:0070664	negative regulation of leukocyte proliferation	4/585	103/28943	0.155852	0.354974	0.258843	Bcl6/Ihh/Shh/Pten	4
[truncated: 2,554 more rows]

## Sheet: Epi_GO_Result_Table (2)
ID	Description	GeneRatio	BgRatio	pvalue	p.adjust	qvalue	geneID	Count
GO:0001655	urogenital system development	35/483	391/28943	8.31235e-16	3.6965e-12	2.7772e-12	Amh/Lif/Rara/Ahr/Adamts6/Bmp4/Myc/Sulf2/Mecom/Fat4/Epha7/Aph1c/Stk11/Cep290/Esr2/Tfap2a/Wnt5a/Mtss1/Wnt7b/Gdnf/Robo2/Dact2/Vegfa/Pcsk5/Pax2/Bcl2/Epha4/Nup160/Tiparp/Wnt2b/Ctnnbip1/Pdgfra/Spp1/Plxnd1/Wnt11	35
GO:0072001	renal system development	32/483	348/28943	6.95602e-15	1.54667e-11	1.16202e-11	Lif/Rara/Ahr/Adamts6/Bmp4/Myc/Sulf2/Mecom/Fat4/Epha7/Aph1c/Cep290/Tfap2a/Wnt5a/Mtss1/Wnt7b/Gdnf/Robo2/Dact2/Vegfa/Pcsk5/Pax2/Bcl2/Epha4/Nup160/Tiparp/Wnt2b/Ctnnbip1/Pdgfra/Spp1/Plxnd1/Wnt11	32
GO:0001822	kidney development	31/483	334/28943	1.43915e-14	2.13331e-11	1.60276e-11	Lif/Rara/Ahr/Adamts6/Bmp4/Myc/Sulf2/Fat4/Epha7/Aph1c/Cep290/Tfap2a/Wnt5a/Mtss1/Wnt7b/Gdnf/Robo2/Dact2/Vegfa/Pcsk5/Pax2/Bcl2/Epha4/Nup160/Tiparp/Wnt2b/Ctnnbip1/Pdgfra/Spp1/Plxnd1/Wnt11	31
GO:0060562	epithelial tube morphogenesis	30/483	397/28943	7.74832e-12	8.61419e-09	6.47188e-09	Rara/Mycn/Ahr/Bmp4/Myc/Sema5a/Sema4c/Abl1/Fat4/Epha7/Tfap2a/Cdk20/Wnt5a/Mtss1/Gdnf/Vegfa/Btrc/Pax2/Bcl2/Epha4/Pitx2/Sec24b/Wnt2b/Ctnnbip1/Pdgfra/Pxn/Hoxa5/Plxnd1/Adm/Arhgap35	30
GO:0001763	morphogenesis of a branching structure	23/483	249/28943	4.21335e-11	3.74735e-08	2.8154e-08	Mycn/Ahr/Bmp4/Myc/Sema5a/Snai2/Abl1/Fat4/Epha7/Wnt5a/Gdnf/Vegfa/Btrc/Pax2/Bcl2/Pitx2/Wnt2b/Ctnnbip1/Pdgfra/Pxn/Hoxa5/Plxnd1/Adm	23
GO:0061138	morphogenesis of a branching epithelium	22/483	229/28943	5.21495e-11	3.86514e-08	2.9039e-08	Mycn/Ahr/Bmp4/Myc/Sema5a/Snai2/Abl1/Fat4/Wnt5a/Gdnf/Vegfa/Btrc/Pax2/Bcl2/Pitx2/Wnt2b/Ctnnbip1/Pdgfra/Pxn/Hoxa5/Plxnd1/Adm	22
GO:0007409	axonogenesis	32/483	493/28943	8.10826e-11	4.66995e-08	3.50855e-08	Egr2/Cnp/Ntrk2/Sema5a/Rtn4r/Ptprm/Mbp/Sema4c/Olfm1/Abl1/Trim46/Nexn/Epha7/Stk11/Pmp22/Atl1/Wnt5a/Wnt7b/Trio/Gdnf/Robo2/Vegfa/Ablim1/Bcl2/Epha4/Mir124a-2/Nkx6-1/Plxnd1/Sptbn4/Arhgap35/Islr2/Ephb1	32
GO:0048754	branching morphogenesis of an epithelial tube	20/483	191/28943	8.40107e-11	4.66995e-08	3.50855e-08	Mycn/Ahr/Bmp4/Myc/Sema5a/Abl1/Fat4/Wnt5a/Gdnf/Vegfa/Btrc/Pax2/Bcl2/Pitx2/Wnt2b/Ctnnbip1/Pdgfra/Pxn/Hoxa5/Plxnd1	20
GO:0016055	Wnt signaling pathway	30/483	451/28943	1.77957e-10	8.79304e-08	6.60625e-08	Tnfaip3/Grb10/Ndrg2/Myc/Sema5a/Snai2/Sox13/Sulf2/Abl1/Wnt5b/Brd7/Amotl2/Stk11/Znrf3/Kremen1/Sost/Wnt5a/Wnt7b/Fzd8/Mcc/Btrc/Dkk2/Jade1/Pitx2/Wnt2b/Ptpru/Ctnnbip1/Cdk14/Vgll4/Wnt11	30
GO:0198738	cell-cell signaling by wnt	30/483	453/28943	1.97949e-10	8.80277e-08	6.61356e-08	Tnfaip3/Grb10/Ndrg2/Myc/Sema5a/Snai2/Sox13/Sulf2/Abl1/Wnt5b/Brd7/Amotl2/Stk11/Znrf3/Kremen1/Sost/Wnt5a/Wnt7b/Fzd8/Mcc/Btrc/Dkk2/Jade1/Pitx2/Wnt2b/Ptpru/Ctnnbip1/Cdk14/Vgll4/Wnt11	30
GO:0072006	nephron development	17/483	161/28943	1.93451e-09	7.8207e-07	5.87573e-07	Lif/Ahr/Bmp4/Myc/Sulf2/Fat4/Tfap2a/Mtss1/Wnt7b/Gdnf/Vegfa/Pax2/Bcl2/Nup160/Wnt2b/Ctnnbip1/Pdgfra	17
GO:0001656	metanephros development	13/483	91/28943	3.8944e-09	1.4432e-06	1.08428e-06	Lif/Bmp4/Myc/Fat4/Aph1c/Tfap2a/Mtss1/Wnt7b/Gdnf/Robo2/Pax2/Bcl2/Pdgfra	13
GO:0072073	kidney epithelium development	16/483	155/28943	8.03879e-09	2.74988e-06	2.066e-06	Lif/Rara/Bmp4/Myc/Fat4/Epha7/Mtss1/Wnt7b/Gdnf/Robo2/Vegfa/Pax2/Bcl2/Epha4/Wnt2b/Ctnnbip1	16
GO:0030098	lymphocyte differentiation	28/483	471/28943	8.67417e-09	2.75529e-06	2.07006e-06	Tnfaip3/Rara/Ahr/Hs1bp3/Lgals8/Bmp4/St3gal1/Ptger4/Bcl6/Sox13/Abl1/Mafb/Tpd52/Kit/Cyp26b1/Pou2f2/Fadd/Armc5/Brd7/Stk11/Arid2/Hdac7/Satb1/Fzd8/Bcl2/Pcid2/Rora/Onecut1	28
GO:0048705	skeletal system morphogenesis	20/483	261/28943	1.96516e-08	5.82605e-06	4.37714e-06	Rara/Mycn/Bmp4/Myc/Cst10/Col27a1/Cyp26b1/Hottip/Comp/Tfap2a/Vegfa/Ndst1/Satb2/Gnas/Tiparp/Pdgfra/Nkx3-2/Hoxa5/Hoxa3/Sox6	20
GO:0048638	regulation of developmental growth	25/483	402/28943	2.28374e-08	6.08141e-06	4.56899e-06	Dusp6/Rai1/Ahr/Bmp4/Col14a1/Sema5a/Ptger4/Rtn4r/Nedd4l/Sema4c/Olfm1/Abl1/Trim46/Epha7/Fgf20/Myoz1/Wnt5a/Vegfa/Bcl2/Slc23a2/Gnas/Nkx6-1/Vgll4/Sptbn4/Islr2	25
GO:0060537	muscle tissue development	28/483	494/28943	2.40593e-08	6.08141e-06	4.56899e-06	Egr2/Rara/Ahr/Bmp4/Col14a1/Myc/Megf10/Igfbp5/Cyp26b1/Hottip/Fadd/Fgf20/Tpm1/Pln/Pmp22/Myoz1/Wnt5a/Arid2/Hdac7/Vegfa/Pgm5/Bcl2/Tiparp/Pitx2/Pdgfra/Vgll4/Sox6/Ephb1	28
GO:0030178	negative regulation of Wnt signaling pathway	16/483	168/28943	2.55011e-08	6.08141e-06	4.56899e-06	Grb10/Snai2/Sox13/Wnt5b/Stk11/Znrf3/Kremen1/Sost/Wnt5a/Mcc/Dkk2/Jade1/Ptpru/Ctnnbip1/Vgll4/Wnt11	16
GO:0030111	regulation of Wnt signaling pathway	22/483	319/28943	2.59831e-08	6.08141e-06	4.56899e-06	Tnfaip3/Grb10/Sema5a/Snai2/Sox13/Sulf2/Abl1/Wnt5b/Stk11/Znrf3/Kremen1/Sost/Wnt5a/Mcc/Btrc/Dkk2/Jade1/Ptpru/Ctnnbip1/Cdk14/Vgll4/Wnt11	22
GO:0051216	cartilage development	18/483	216/28943	2.79309e-08	6.21045e-06	4.66594e-06	Rara/Mycn/Bmp4/Snai2/Sulf2/Cst10/Snai1/Col27a1/Comp/Zfp219/Wnt5a/Wnt7b/Satb2/Gnas/Nkx3-2/Hoxa5/Hoxa3/Sox6	18
GO:0060070	canonical Wnt signaling pathway	21/483	300/28943	4.18066e-08	8.85305e-06	6.65134e-06	Sema5a/Snai2/Sox13/Sulf2/Wnt5b/Stk11/Znrf3/Kremen1/Sost/Wnt5a/Wnt7b/Fzd8/Mcc/Btrc/Dkk2/Jade1/Wnt2b/Ptpru/Ctnnbip1/Cdk14/Wnt11	21
GO:0042692	muscle cell differentiation	26/483	449/28943	5.01287e-08	1.01328e-05	7.61284e-06	Rara/Bmp4/Col14a1/Myc/Megf10/Sema4c/Igfbp5/Kit/Cyp26b1/Hottip/Comp/Tpm1/Pmp22/Ninj1/Myoz1/Wnt7b/Vegfa/Pgm5/Bcl2/Pitx2/Pdgfra/Cd9/Sox6/Adm/Piezo1/Rora	26
GO:0060560	developmental growth involved in morphogenesis	20/483	278/28943	5.60593e-08	1.05471e-05	7.92412e-06	Ahr/Bmp4/Sema5a/Rtn4r/Nedd4l/Sema4c/Olfm1/Abl1/Cst10/Trim46/Epha7/Stk11/Wnt5a/Wnt7b/Vegfa/Slc23a2/Mir124a-2/Nkx6-1/Wnt11/Islr2	20
GO:0048732	gland development	27/483	483/28943	5.69218e-08	1.05471e-05	7.92412e-06	Tnfaip3/Cdk5rap3/Ahr/Bmp4/Snai2/Clcn2/Igfbp5/Sulf2/Abl1/Mafb/Asl/Fadd/Armc5/Stk11/Esr2/Wnt5a/Vegfa/Btrc/Bcl2/Pitx2/Pdgfra/Hoxa5/Hoxa3/Plxnd1/Taf10/Arhgap35/Onecut1	27
GO:0090090	negative regulation of canonical Wnt signaling pathway	14/483	135/28943	6.52307e-08	1.16032e-05	8.71756e-06	Snai2/Sox13/Wnt5b/Stk11/Znrf3/Kremen1/Sost/Wnt5a/Mcc/Dkk2/Jade1/Ptpru/Ctnnbip1/Wnt11	14
GO:0048736	appendage development	17/483	205/28943	7.28374e-08	1.19966e-05	9.0131e-06	Rara/Mycn/Bmp4/Sall3/Mecom/Cyp26b1/Hottip/Comp/Kremen1/Tfap2a/Zfp219/Wnt5a/Pcsk5/Hoxd12/Gnas/Pitx2/Taf10	17
GO:0060173	limb development	17/483	205/28943	7.28374e-08	1.19966e-05	9.0131e-06	Rara/Mycn/Bmp4/Sall3/Mecom/Cyp26b1/Hottip/Comp/Kremen1/Tfap2a/Zfp219/Wnt5a/Pcsk5/Hoxd12/Gnas/Pitx2/Taf10	17
GO:0060840	artery development	13/483	116/28943	7.65725e-08	1.21614e-05	9.13688e-06	Egr2/Adamts6/Bmp4/Ptger4/Comp/Arid2/Robo2/Ltbp1/Vegfa/Ndst1/Sec24b/Plxnd1/Wnt11	13
GO:0001667	ameboidal-type cell migration	26/483	471/28943	1.28411e-07	1.96912e-05	1.47941e-05	Fut8/Lgals8/Bmp4/Sema5a/Ptp4a3/Snai2/Ptprm/Sema4c/Abl1/Snai1/Kit/Amotl2/Tns3/Pmp22/Tfap2a/Wnt5a/Hdac7/Gdnf/Vegfa/Hbegf/Mcc/Pitx2/Pxn/Iqsec1/Plxnd1/Wnt11	26
GO:0045664	regulation of neuron differentiation	18/483	244/28943	1.77927e-07	2.63747e-05	1.98155e-05	Rara/Mycn/Bmp4/Bcl6/Pcp4/Alk/Fgf20/Mir212/Tfap2a/Zfhx2/Nepro/Tcf4/Bcl2/Mir124a-2/Nkx6-1/Zfp536/Ddx6/Tcf12	18
GO:0048706	embryonic skeletal system development	14/483	147/28943	1.90004e-07	2.71389e-05	2.03896e-05	Mycn/Bmp4/Sulf2/Tfap2a/Cdk20/Wnt5a/Ndst1/Pcsk5/Satb2/Gnas/Pdgfra/Nkx3-2/Hoxa5/Hoxa3	14
GO:0072080	nephron tubule development	12/483	105/28943	1.95288e-07	2.71389e-05	2.03896e-05	Lif/Bmp4/Myc/Fat4/Mtss1/Wnt7b/Gdnf/Vegfa/Pax2/Bcl2/Wnt2b/Ctnnbip1	12
GO:0060485	mesenchyme development	20/483	304/28943	2.39229e-07	3.05805e-05	2.29752e-05	Amh/Bmp4/Myc/Sema5a/Snai2/Sema4c/Snai1/Tfap2a/Wnt5a/Wnt7b/Gdnf/Robo2/Vegfa/Pax2/Bcl2/Epha4/Pitx2/Hoxa5/Taf10/Wnt11	20
GO:0060828	regulation of canonical Wnt signaling pathway	18/483	249/28943	2.40643e-07	3.05805e-05	2.29752e-05	Sema5a/Snai2/Sox13/Sulf2/Wnt5b/Stk11/Znrf3/Kremen1/Sost/Wnt5a/Mcc/Btrc/Dkk2/Jade1/Ptpru/Ctnnbip1/Cdk14/Wnt11	18
GO:0060993	kidney morphogenesis	12/483	107/28943	2.40683e-07	3.05805e-05	2.29752e-05	Lif/Ahr/Bmp4/Myc/Fat4/Wnt7b/Gdnf/Vegfa/Pax2/Bcl2/Wnt2b/Ctnnbip1	12
GO:0001503	ossification	24/483	426/28943	2.71231e-07	3.28382e-05	2.46715e-05	Egr2/Igfbp3/Ahr/Bmp4/Ptger4/Snai2/Igfbp5/Cst10/Fat4/Comp/Kremen1/Sost/Tfap2a/Wnt5a/Mtss1/Hdac7/Wnt7b/Vegfa/Bcl2/Satb2/Gnas/Ctnnbip1/Spp1/Wnt11	24
GO:1905332	positive regulation of morphogenesis of an epithelium	8/483	40/28943	2.73221e-07	3.28382e-05	2.46715e-05	Lif/Bmp4/Abl1/Gdnf/Vegfa/Pax2/Wnt2b/Pdgfra	8
GO:0050767	regulation of neurogenesis	25/483	463/28943	3.38687e-07	3.96352e-05	2.97782e-05	Egr2/Lif/Mycn/Ntrk2/Bmp4/Myc/Sema5a/Rtn4r/Mbp/Sema4c/Trim46/Epha7/Kit/Stk11/Nr1d1/Wnt5a/Wnt7b/Robo2/Vegfa/Epha4/Mir124a-2/Nkx6-1/Plxnd1/Nkx6-2/Islr2	25
GO:0061326	renal tubule development	12/483	111/28943	3.6056e-07	4.01958e-05	3.01993e-05	Lif/Bmp4/Myc/Fat4/Mtss1/Wnt7b/Gdnf/Vegfa/Pax2/Bcl2/Wnt2b/Ctnnbip1	12
GO:0001541	ovarian follicle development	10/483	73/28943	3.70593e-07	4.01958e-05	3.01993e-05	Amh/Ahr/Bmp4/Ptger4/Kit/Vgf/Esr2/Vegfa/Bcl2/Bcl2l1	10
GO:1905330	regulation of morphogenesis of an epithelium	10/483	73/28943	3.70593e-07	4.01958e-05	3.01993e-05	Lif/Bmp4/Snai2/Abl1/Wnt5a/Gdnf/Vegfa/Pax2/Wnt2b/Pdgfra	10
GO:2000027	regulation of animal organ morphogenesis	13/483	133/28943	3.84329e-07	4.06931e-05	3.05729e-05	Bmp4/Snai2/Abl1/Znrf3/Wnt5a/Wnt7b/Gdnf/Robo2/Vegfa/Pax2/Sec24b/Wnt2b/Wnt11	13
GO:0050770	regulation of axonogenesis	15/483	181/28943	4.29849e-07	4.34762e-05	3.26639e-05	Ntrk2/Sema5a/Rtn4r/Mbp/Sema4c/Trim46/Epha7/Stk11/Wnt5a/Robo2/Vegfa/Epha4/Plxnd1/Arhgap35/Islr2	15
GO:0007411	axon guidance	18/483	259/28943	4.30167e-07	4.34762e-05	3.26639e-05	Egr2/Sema5a/Rtn4r/Ptprm/Sema4c/Nexn/Epha7/Wnt5a/Wnt7b/Trio/Gdnf/Robo2/Vegfa/Ablim1/Epha4/Plxnd1/Arhgap35/Ephb1	18
GO:0097485	neuron projection guidance	18/483	260/28943	4.55157e-07	4.49797e-05	3.37934e-05	Egr2/Sema5a/Rtn4r/Ptprm/Sema4c/Nexn/Epha7/Wnt5a/Wnt7b/Trio/Gdnf/Robo2/Vegfa/Ablim1/Epha4/Plxnd1/Arhgap35/Ephb1	18
GO:0008585	female gonad development	12/483	119/28943	7.69208e-07	7.43624e-05	5.58688e-05	Amh/Ahr/Bmp4/Ptger4/Kit/Vgf/Esr2/Vegfa/Bcl2/Bcl2l1/Tiparp/Pdgfra	12
GO:0072009	nephron epithelium development	12/483	120/28943	8.41927e-07	7.86733e-05	5.91077e-05	Lif/Bmp4/Myc/Fat4/Mtss1/Wnt7b/Gdnf/Vegfa/Pax2/Bcl2/Wnt2b/Ctnnbip1	12
GO:0048536	spleen development	8/483	46/28943	8.49184e-07	7.86733e-05	5.91077e-05	Ahr/Abl1/Fadd/Bcl2/Pitx2/Nkx3-2/Pcid2/Onecut1	8
GO:0061448	connective tissue development	19/483	302/28943	9.37924e-07	8.51214e-05	6.39521e-05	Rara/Mycn/Bmp4/Snai2/Sulf2/Cst10/Snai1/Col27a1/Comp/Zfp219/Wnt5a/Wnt7b/Zfp516/Satb2/Gnas/Nkx3-2/Hoxa5/Hoxa3/Sox6	19
GO:0046545	development of primary female sexual characteristics	12/483	122/28943	1.00589e-06	8.94635e-05	6.72143e-05	Amh/Ahr/Bmp4/Ptger4/Kit/Vgf/Esr2/Vegfa/Bcl2/Bcl2l1/Tiparp/Pdgfra	12
GO:0007389	pattern specification process	25/483	493/28943	1.0691e-06	9.32214e-05	7.00377e-05	Egr2/Bmp4/Mafb/Snai1/Cyp26b1/Cep290/Tfap2a/Cdk20/Wnt5a/Wnt7b/Gdnf/Robo2/Pcsk5/Pax2/Satb2/Hoxd12/Pitx2/Wnt2b/Ctnnbip1/Nkx3-2/Hoxa5/Hoxa3/Taf10/Wnt11/Zic1	25
GO:0060688	regulation of morphogenesis of a branching structure	9/483	66/28943	1.48454e-06	0.000126957	9.53833e-05	Bmp4/Snai2/Abl1/Wnt5a/Gdnf/Vegfa/Pax2/Wnt2b/Pdgfra	9
GO:0048565	digestive tract development	12/483	128/28943	1.68014e-06	0.000139159	0.000104551	Bmp4/Pdgfc/Fat4/Kit/Wnt5a/Pcsk5/Bcl2/Pitx2/Pdgfra/Nkx3-2/Hoxa5/Mir7-2	12
GO:0001658	branching involved in ureteric bud morphogenesis	9/483	67/28943	1.68981e-06	0.000139159	0.000104551	Bmp4/Myc/Fat4/Gdnf/Vegfa/Pax2/Bcl2/Wnt2b/Ctnnbip1	9
GO:0046660	female sex differentiation	13/483	152/28943	1.76986e-06	0.000143102	0.000107513	Amh/Ahr/Bmp4/Ptger4/Kit/Vgf/Esr2/Wnt5a/Vegfa/Bcl2/Bcl2l1/Tiparp/Pdgfra	13
GO:0001657	ureteric bud development	11/483	107/28943	1.83171e-06	0.000145457	0.000109283	Rara/Bmp4/Myc/Fat4/Gdnf/Robo2/Vegfa/Pax2/Bcl2/Wnt2b/Ctnnbip1	11
GO:0072088	nephron epithelium morphogenesis	10/483	88/28943	2.15419e-06	0.00016612	0.000124806	Lif/Bmp4/Myc/Fat4/Gdnf/Vegfa/Pax2/Bcl2/Wnt2b/Ctnnbip1	10
GO:0010001	glial cell differentiation	17/483	261/28943	2.18525e-06	0.00016612	0.000124806	Egr2/Lif/Cnp/Mycn/Ntrk2/Bmp4/Sox13/Abl1/Nr1d1/Pmp22/Drd1/Pax2/Epha4/Gpr157/Nkx6-1/Nkx6-2/Sox6	17
GO:0031099	regeneration	13/483	155/28943	2.20397e-06	0.00016612	0.000124806	Lif/Rtn4r/Sulf2/Kremen1/Ninj1/Myoz1/Bcl2/Epha4/Apoa2/Rtn4rl2/Ninj2/Cd9/Adm	13
GO:0072044	collecting duct development	5/483	14/28943	2.24139e-06	0.000166124	0.00012481	Bmp4/Wnt7b/Dact2/Pax2/Spp1	5
GO:0072163	mesonephric epithelium development	11/483	110/28943	2.40991e-06	0.000172853	0.000129865	Rara/Bmp4/Myc/Fat4/Gdnf/Robo2/Vegfa/Pax2/Bcl2/Wnt2b/Ctnnbip1	11
GO:0072164	mesonephric tubule development	11/483	110/28943	2.40991e-06	0.000172853	0.000129865	Rara/Bmp4/Myc/Fat4/Gdnf/Robo2/Vegfa/Pax2/Bcl2/Wnt2b/Ctnnbip1	11
GO:0072028	nephron morphogenesis	10/483	90/28943	2.65034e-06	0.000187081	0.000140555	Lif/Bmp4/Myc/Fat4/Gdnf/Vegfa/Pax2/Bcl2/Wnt2b/Ctnnbip1	10
GO:0033002	muscle cell proliferation	17/483	266/28943	2.82465e-06	0.000195542	0.000146912	Tnfaip3/Igfbp3/Ndrg2/Bmp4/Myc/Megf10/Igfbp5/Fgf20/Tpm1/Esr2/Arid2/Vegfa/Hbegf/Prkg1/Ctnnbip1/Vgll4/Ephb1	17
GO:0001843	neural tube closure	11/483	112/28943	2.87903e-06	0.000195542	0.000146912	Rara/Bmp4/Sema4c/Abl1/Tfap2a/Cdk20/Wnt5a/Pax2/Sec24b/Adm/Arhgap35	11
GO:0030217	T cell differentiation	19/483	326/28943	2.90213e-06	0.000195542	0.000146912	Rara/Hs1bp3/Bmp4/Ptger4/Bcl6/Sox13/Abl1/Mafb/Kit/Cyp26b1/Fadd/Armc5/Brd7/Stk11/Arid2/Satb1/Fzd8/Bcl2/Rora	19
GO:0007219	Notch signaling pathway	14/483	185/28943	3.05746e-06	0.000202515	0.00015215	Ptp4a3/Bcl6/Snai2/Got1/Snai1/Fat4/Kit/Aph1c/Pln/Robo2/Nepro/Traf7/Rita1/Onecut1	14
GO:0001823	mesonephros development	11/483	113/28943	3.14223e-06	0.000202515	0.00015215	Rara/Bmp4/Myc/Fat4/Gdnf/Robo2/Vegfa/Pax2/Bcl2/Wnt2b/Ctnnbip1	11
GO:0060606	tube closure	11/483	113/28943	3.14223e-06	0.000202515	0.00015215	Rara/Bmp4/Sema4c/Abl1/Tfap2a/Cdk20/Wnt5a/Pax2/Sec24b/Adm/Arhgap35	11
GO:0061333	renal tubule morphogenesis	10/483	92/28943	3.24294e-06	0.000206019	0.000154783	Bmp4/Myc/Fat4/Mtss1/Gdnf/Vegfa/Pax2/Bcl2/Wnt2b/Ctnnbip1	10
GO:0001558	regulation of cell growth	23/483	459/28943	3.508e-06	0.000219719	0.000165076	Igfbp3/Col14a1/Sema5a/Bcl6/Rtn4r/Nedd4l/Sema4c/Igfbp5/Olfm1/Abl1/Trim46/Epha7/Stk11/Wnt5a/Vegfa/Hbegf/Bcl2/Slc23a2/Jade1/Nkx6-1/Vgll4/Wnt11/Islr2	23
GO:0016331	morphogenesis of embryonic epithelium	14/483	188/28943	3.69021e-06	0.000227922	0.000171239	Rara/Bmp4/Sema4c/Abl1/Tfap2a/Cdk20/Wnt5a/Wnt7b/Gdnf/Pax2/Sec24b/Wnt2b/Adm/Arhgap35	14
GO:0060675	ureteric bud morphogenesis	9/483	74/28943	3.93992e-06	0.00023735	0.000178322	Bmp4/Myc/Fat4/Gdnf/Vegfa/Pax2/Bcl2/Wnt2b/Ctnnbip1	9
GO:0048562	embryonic organ morphogenesis	19/483	333/28943	3.94963e-06	0.00023735	0.000178322	Mycn/Bmp4/Myc/Mafb/Tfap2a/Wnt5a/Ndst1/Pax2/Satb2/Gnas/Pitx2/Sec24b/Pdgfra/Nkx3-2/Hoxa5/Mfap5/Hoxa3/Wnt11/Myo7a	19
GO:0048588	developmental cell growth	17/483	273/28943	4.00298e-06	0.00023735	0.000178322	Col14a1/Sema5a/Rtn4r/Nedd4l/Sema4c/Olfm1/Abl1/Cst10/Trim46/Epha7/Stk11/Wnt5a/Vegfa/Slc23a2/Mir124a-2/Nkx6-1/Islr2	17
GO:0048645	animal organ formation	9/483	75/28943	4.41174e-06	0.000258145	0.000193945	Bmp4/Wnt5a/Gdnf/Robo2/Pax2/Wnt2b/Nkx3-2/Hoxa3/Wnt11	9
GO:0055123	digestive system development	12/483	141/28943	4.64111e-06	0.000268039	0.000201379	Bmp4/Pdgfc/Fat4/Kit/Wnt5a/Pcsk5/Bcl2/Pitx2/Pdgfra/Nkx3-2/Hoxa5/Mir7-2	12
GO:0014020	primary neural tube formation	11/483	119/28943	5.21e-06	0.000297037	0.000223165	Rara/Bmp4/Sema4c/Abl1/Tfap2a/Cdk20/Wnt5a/Pax2/Sec24b/Adm/Arhgap35	11
GO:0050768	negative regulation of neurogenesis	13/483	168/28943	5.37882e-06	0.00030278	0.00022748	Mycn/Bmp4/Sema5a/Rtn4r/Mbp/Sema4c/Trim46/Epha7/Nr1d1/Wnt5a/Wnt7b/Nkx6-1/Nkx6-2	13
GO:0060976	coronary vasculature development	9/483	77/28943	5.50228e-06	0.000305858	0.000229793	Adamts6/Bmp4/Arid2/Ltbp1/Vegfa/Ndst1/Pcsk5/Sec24b/Plxnd1	9
GO:0010092	specification of animal organ identity	7/483	42/28943	5.61814e-06	0.000305882	0.00022981	Bmp4/Wnt5a/Gdnf/Robo2/Pax2/Wnt2b/Wnt11	7
GO:1901654	response to ketone	14/483	195/28943	5.64027e-06	0.000305882	0.00022981	Wbp2/Ahr/Bmp4/Mir615/Ptger4/Mbp/Pln/Esr2/Gdnf/Nr1h3/Gnas/Bcl2l1/Spp1/Mir7-2	14
GO:0030900	forebrain development	21/483	407/28943	5.94738e-06	0.000314857	0.000236554	Ntrk2/Bmp4/Sema5a/Rtn4r/Alk/Cep120/Sall3/Mecom/Fat4/Tfap2a/Drd1/Wnt5a/Wnt7b/Robo2/Ndst1/Prkg1/Rtn4rl2/Pitx2/Wnt2b/Arhgap35/Zic1	21
GO:0032102	negative regulation of response to external stimulus	21/483	407/28943	5.94738e-06	0.000314857	0.000236554	Tnfaip3/Sema5a/Ptger4/Cd200r1/Rtn4r/Sema4c/Psmb4/Klrd1/Aph1c/Kremen1/Nr1d1/Myoz1/Wnt5a/Robo2/Prkg1/Tkfc/Epha4/Nr1h3/Pdgfra/Cd9/Rora	21
GO:0072175	epithelial tube formation	13/483	170/28943	6.12236e-06	0.000316931	0.000238112	Rara/Bmp4/Sema4c/Abl1/Tfap2a/Cdk20/Wnt5a/Gdnf/Vegfa/Pax2/Sec24b/Adm/Arhgap35	13
GO:0072171	mesonephric tubule morphogenesis	9/483	78/28943	6.12909e-06	0.000316931	0.000238112	Bmp4/Myc/Fat4/Gdnf/Vegfa/Pax2/Bcl2/Wnt2b/Ctnnbip1	9
GO:0048864	stem cell development	10/483	99/28943	6.31549e-06	0.000322816	0.000242533	Bmp4/Sema5a/Snai2/Sema4c/Tfap2a/Wnt7b/Gdnf/Bcl2/Pitx2/Mir7-2	10
GO:0002065	columnar/cuboidal epithelial cell differentiation	12/483	146/28943	6.653e-06	0.000336203	0.000252591	Rara/Bmp4/Clcn2/Abl1/Wnt5a/Nkx6-1/Nkx3-2/Hoxa5/Nkx6-2/Wnt11/Mir7-2/Onecut1	12
GO:0051961	negative regulation of nervous system development	13/483	172/28943	6.95522e-06	0.000347527	0.000261098	Mycn/Bmp4/Sema5a/Rtn4r/Mbp/Sema4c/Trim46/Epha7/Nr1d1/Wnt5a/Wnt7b/Nkx6-1/Nkx6-2	13
GO:0001759	organ induction	6/483	29/28943	7.17979e-06	0.000354761	0.000266534	Bmp4/Wnt5a/Gdnf/Robo2/Wnt2b/Wnt11	6
GO:1990138	neuron projection extension	14/483	200/28943	7.54639e-06	0.000368778	0.000277065	Sema5a/Rtn4r/Nedd4l/Sema4c/Olfm1/Abl1/Trim46/Stk11/Wnt5a/Vegfa/Slc23a2/Mir124a-2/Nkx6-1/Islr2	14
GO:0031128	developmental induction	7/483	44/28943	7.75374e-06	0.000370883	0.000278646	Bmp4/Tfap2a/Wnt5a/Gdnf/Robo2/Wnt2b/Wnt11	7
GO:0061387	regulation of extent of cell growth	11/483	124/28943	7.75626e-06	0.000370883	0.000278646	Sema5a/Rtn4r/Sema4c/Olfm1/Abl1/Trim46/Epha7/Wnt5a/Vegfa/Nkx6-1/Islr2	11
GO:0070371	ERK1 and ERK2 cascade	19/483	350/28943	8.05202e-06	0.000380929	0.000286194	Dusp6/Lif/Grb10/Rara/Ndrg2/Bmp4/Myc/Ptger4/Abl1/Pdgfc/Epha7/Fgf20/Dnajc27/Esr2/Traf7/Vegfa/Epha4/Pdgfra/Ephb1	19
GO:0030183	B cell differentiation	13/483	175/28943	8.3921e-06	0.000384386	0.000288791	Tnfaip3/Ahr/Lgals8/St3gal1/Bcl6/Abl1/Tpd52/Kit/Pou2f2/Hdac7/Bcl2/Pcid2/Onecut1	13
GO:0035107	appendage morphogenesis	13/483	175/28943	8.3921e-06	0.000384386	0.000288791	Mycn/Bmp4/Sall3/Mecom/Cyp26b1/Hottip/Tfap2a/Zfp219/Wnt5a/Pcsk5/Hoxd12/Gnas/Pitx2	13
GO:0035108	limb morphogenesis	13/483	175/28943	8.3921e-06	0.000384386	0.000288791	Mycn/Bmp4/Sall3/Mecom/Cyp26b1/Hottip/Tfap2a/Zfp219/Wnt5a/Pcsk5/Hoxd12/Gnas/Pitx2	13
GO:0060348	bone development	16/483	259/28943	8.47085e-06	0.000384386	0.000288791	Rara/Bmp4/Ptger4/Sulf2/Cst10/Pdgfc/Fat4/Col27a1/Kit/Cyp26b1/Hottip/Comp/Tfap2a/Ninj1/Gnas/Pitx2	16
GO:0021602	cranial nerve morphogenesis	6/483	30/28943	8.84874e-06	0.000394314	0.00029625	Egr2/Mafb/Tfap2a/Pax2/Hoxa3/Ephb1	6
GO:0090596	sensory organ morphogenesis	18/483	321/28943	8.95639e-06	0.000394314	0.00029625	Ntrk2/Bmp4/Myc/Ptprm/Mafb/Cyp26b1/Tfap2a/Wnt5a/Vegfa/Pax2/Bcl2/Mir124a-2/Pitx2/Sec24b/Nkx3-2/Mfap5/Myo7a/Ephb1	18
GO:0014812	muscle cell migration	11/483	126/28943	9.0443e-06	0.000394314	0.00029625	Igfbp3/Grb10/Myc/Ptger4/Megf10/Igfbp5/Lpar1/Tpm1/Pcsk5/Prkg1/Bcl2	11
GO:0048640	negative regulation of developmental growth	11/483	126/28943	9.0443e-06	0.000394314	0.00029625	Rai1/Bmp4/Sema5a/Rtn4r/Sema4c/Trim46/Epha7/Myoz1/Wnt5a/Gnas/Vgll4	11
GO:0045926	negative regulation of growth	16/483	261/28943	9.32818e-06	0.000402742	0.000302582	Rai1/Bmp4/Sema5a/Bcl6/Rtn4r/Sema4c/Igfbp5/Trim46/Epha7/Stk11/Myoz1/Wnt5a/Bcl2/Gnas/Vgll4/Wnt11	16
GO:0001654	eye development	21/483	424/28943	1.1062e-05	0.000473005	0.000355371	Lif/Rara/Ahr/Ntrk2/Bmp4/Clcn2/Ptprm/Slc17a6/Cep290/Tfap2a/Ninj1/Cdk20/Vegfa/Pax2/Bcl2/Mir124a-2/Pitx2/Pdgfra/Mfap5/Arhgap35/Ephb1	21
GO:0040013	negative regulation of locomotion	19/483	360/28943	1.19723e-05	0.000503252	0.000378096	Igfbp3/Sema5a/Ptger4/Cd200r1/Ptprm/Sema4c/Igfbp5/Tpm1/Drd1/Nisch/Wnt5a/Arid2/Robo2/Mcc/Prkg1/Bcl2/Epha4/Ptpru/Wnt11	19
GO:0010631	epithelial cell migration	18/483	328/28943	1.19957e-05	0.000503252	0.000378096	Lgals8/Bmp4/Sema5a/Ptp4a3/Snai2/Ptprm/Abl1/Snai1/Kit/Tns3/Wnt5a/Hdac7/Vegfa/Hbegf/Mcc/Pxn/Iqsec1/Plxnd1	18
GO:0150063	visual system development	21/483	427/28943	1.2296e-05	0.000511029	0.000383939	Lif/Rara/Ahr/Ntrk2/Bmp4/Clcn2/Ptprm/Slc17a6/Cep290/Tfap2a/Ninj1/Cdk20/Vegfa/Pax2/Bcl2/Mir124a-2/Pitx2/Pdgfra/Mfap5/Arhgap35/Ephb1	21
GO:0090132	epithelium migration	18/483	330/28943	1.30192e-05	0.000536078	0.000402758	Lgals8/Bmp4/Sema5a/Ptp4a3/Snai2/Ptprm/Abl1/Snai1/Kit/Tns3/Wnt5a/Hdac7/Vegfa/Hbegf/Mcc/Pxn/Iqsec1/Plxnd1	18
GO:0030323	respiratory tube development	15/483	239/28943	1.33757e-05	0.000543515	0.000408345	Lif/Mycn/Bmp4/Clcn2/Igfbp5/Tns3/Wnt5a/Wnt7b/Vegfa/Pcsk5/Pitx2/Sec24b/Wnt2b/Pdgfra/Hoxa5	15
GO:0042063	gliogenesis	19/483	363/28943	1.34443e-05	0.000543515	0.000408345	Egr2/Lif/Cnp/Mycn/Ntrk2/Bmp4/Myc/Sox13/Abl1/Nr1d1/Pmp22/Drd1/Pax2/Epha4/Gpr157/Nkx6-1/Cd9/Nkx6-2/Sox6	19
GO:0003151	outflow tract morphogenesis	9/483	86/28943	1.37396e-05	0.000545535	0.000409863	Bmp4/Tfap2a/Wnt5a/Robo2/Vegfa/Pitx2/Sec24b/Plxnd1/Wnt11	9
GO:0072078	nephron tubule morphogenesis	9/483	86/28943	1.37396e-05	0.000545535	0.000409863	Bmp4/Myc/Fat4/Gdnf/Vegfa/Pax2/Bcl2/Wnt2b/Ctnnbip1	9
GO:0010721	negative regulation of cell development	14/483	211/28943	1.38648e-05	0.000545636	0.000409939	Mycn/Bmp4/Sema5a/Rtn4r/Mbp/Sema4c/Trim46/Epha7/Nr1d1/Wnt5a/Wnt7b/Vegfa/Nkx6-1/Nkx6-2	14
GO:0090130	tissue migration	18/483	332/28943	1.41203e-05	0.000546564	0.000410636	Lgals8/Bmp4/Sema5a/Ptp4a3/Snai2/Ptprm/Abl1/Snai1/Kit/Tns3/Wnt5a/Hdac7/Vegfa/Hbegf/Mcc/Pxn/Iqsec1/Plxnd1	18
GO:0048880	sensory system development	21/483	431/28943	1.41342e-05	0.000546564	0.000410636	Lif/Rara/Ahr/Ntrk2/Bmp4/Clcn2/Ptprm/Slc17a6/Cep290/Tfap2a/Ninj1/Cdk20/Vegfa/Pax2/Bcl2/Mir124a-2/Pitx2/Pdgfra/Mfap5/Arhgap35/Ephb1	21
GO:0030516	regulation of axon extension	10/483	109/28943	1.49023e-05	0.000571296	0.000429218	Sema5a/Rtn4r/Sema4c/Olfm1/Abl1/Trim46/Wnt5a/Vegfa/Nkx6-1/Islr2	10
GO:0035148	tube formation	13/483	185/28943	1.52489e-05	0.00057675	0.000433315	Rara/Bmp4/Sema4c/Abl1/Tfap2a/Cdk20/Wnt5a/Gdnf/Vegfa/Pax2/Sec24b/Adm/Arhgap35	13
GO:0051146	striated muscle cell differentiation	18/483	334/28943	1.53039e-05	0.00057675	0.000433315	Rara/Bmp4/Col14a1/Myc/Igfbp5/Cyp26b1/Hottip/Tpm1/Pmp22/Myoz1/Vegfa/Pgm5/Bcl2/Pitx2/Pdgfra/Cd9/Sox6/Piezo1	18
GO:0001838	embryonic epithelial tube formation	12/483	159/28943	1.58435e-05	0.000592067	0.000444823	Rara/Bmp4/Sema4c/Abl1/Tfap2a/Cdk20/Wnt5a/Gdnf/Pax2/Sec24b/Adm/Arhgap35	12
GO:0001841	neural tube formation	11/483	134/28943	1.62415e-05	0.000601881	0.000452196	Rara/Bmp4/Sema4c/Abl1/Tfap2a/Cdk20/Wnt5a/Pax2/Sec24b/Adm/Arhgap35	11
GO:0010977	negative regulation of neuron projection development	12/483	160/28943	1.68735e-05	0.000620136	0.000465911	Sema5a/Rtn4r/Mbp/Sema4c/Trim46/Epha7/Lpar1/Kremen1/Pmp22/Wnt5a/Epha4/Rtn4rl2	12
GO:0009791	post-embryonic development	11/483	135/28943	1.74207e-05	0.000632332	0.000475074	Ahr/Bmp4/Abl1/Mecom/Asl/Vegfa/Bcl2/Gnas/Tiparp/Sox6/Myo7a	11
GO:0014909	smooth muscle cell migration	10/483	111/28943	1.74897e-05	0.000632332	0.000475074	Igfbp3/Grb10/Myc/Ptger4/Igfbp5/Lpar1/Tpm1/Pcsk5/Prkg1/Bcl2	10
GO:0009582	detection of abiotic stimulus	11/483	136/28943	1.86735e-05	0.000669684	0.000503137	Myc/Sema5a/Tmc1/Pkd2l1/Gucy2f/Cep250/Kit/Pcp2/Grm8/Piezo1/Ephb1	11
GO:0003156	regulation of animal organ formation	6/483	34/28943	1.89412e-05	0.000673852	0.000506269	Bmp4/Wnt5a/Gdnf/Robo2/Wnt2b/Wnt11	6
GO:0060425	lung morphogenesis	8/483	69/28943	1.94593e-05	0.000686788	0.000515987	Lif/Bmp4/Wnt7b/Pitx2/Sec24b/Wnt2b/Pdgfra/Hoxa5	8
GO:0009581	detection of external stimulus	11/483	137/28943	2.00035e-05	0.000700436	0.000526241	Myc/Sema5a/Tmc1/Pkd2l1/Gucy2f/Cep250/Kit/Pcp2/Grm8/Piezo1/Ephb1	11
GO:0019932	second-messenger-mediated signaling	17/483	309/28943	2.01953e-05	0.000701629	0.000527137	Rasd1/Ahr/Ntrk2/Ptger4/Gucy2f/Sla2/Lpar1/Pln/Mapk7/Drd1/Myoz1/Gucy1b2/Vegfa/Spink1/Prkg1/Gnas/Pebp1	17
GO:0048675	axon extension	11/483	138/28943	2.14147e-05	0.000738225	0.000554632	Sema5a/Rtn4r/Sema4c/Olfm1/Abl1/Trim46/Wnt5a/Vegfa/Mir124a-2/Nkx6-1/Islr2	11
GO:0043010	camera-type eye development	19/483	376/28943	2.18808e-05	0.000748492	0.000562346	Lif/Rara/Ahr/Ntrk2/Bmp4/Clcn2/Ptprm/Slc17a6/Cep290/Tfap2a/Ninj1/Cdk20/Vegfa/Pax2/Mir124a-2/Pitx2/Pdgfra/Arhgap35/Ephb1	19
GO:0003129	heart induction	4/483	11/28943	2.3033e-05	0.000775969	0.000582989	Bmp4/Wnt5a/Robo2/Wnt11	4
GO:0072102	glomerulus morphogenesis	4/483	11/28943	2.3033e-05	0.000775969	0.000582989	Ahr/Bmp4/Mtss1/Pdgfra	4
GO:0031290	retinal ganglion cell axon guidance	5/483	22/28943	2.64022e-05	0.000873506	0.000656269	Ptprm/Epha7/Robo2/Vegfa/Ephb1	5
GO:0072170	metanephric tubule development	5/483	22/28943	2.64022e-05	0.000873506	0.000656269	Lif/Fat4/Mtss1/Wnt7b/Pax2	5
GO:0090183	regulation of kidney development	6/483	36/28943	2.66685e-05	0.000873506	0.000656269	Bmp4/Myc/Gdnf/Vegfa/Pax2/Wnt2b	6
GO:0070997	neuron death	21/483	450/28943	2.67139e-05	0.000873506	0.000656269	Tmem259/Ntrk2/Pcp4/Cd200r1/Abl1/Epha7/Fadd/Fgf20/Esr2/Eif2s1/Tfap2a/Wnt5a/Gdnf/Traf7/Vegfa/Bcl2/Slc23a2/Bcl2l1/Tldc2/Mir124a-2/Ephb1	21
GO:0043583	ear development	15/483	254/28943	2.72902e-05	0.000885834	0.000665532	Mycn/Bmp4/Myc/Tmc1/Mafb/Fat4/Fgf20/Tfap2a/Wnt5a/Pax2/Bcl2/Epha4/Sec24b/Nkx3-2/Myo7a	15
GO:0001649	osteoblast differentiation	14/483	225/28943	2.83756e-05	0.000914392	0.000686987	Igfbp3/Ahr/Bmp4/Ptger4/Snai2/Igfbp5/Hdac7/Wnt7b/Vegfa/Satb2/Gnas/Ctnnbip1/Spp1/Wnt11	14
GO:0010720	positive regulation of cell development	19/483	384/28943	2.9178e-05	0.000933485	0.000701332	Egr2/Lif/Ntrk2/Bmp4/Myc/Sema5a/Abl1/Kit/Stk11/Ninj1/Robo2/Vegfa/Bcl2/Epha4/Mir124a-2/Nkx6-1/Plxnd1/Nkx6-2/Islr2	19
GO:0048662	negative regulation of smooth muscle cell proliferation	8/483	73/28943	2.95154e-05	0.000937536	0.000704375	Tnfaip3/Igfbp3/Ndrg2/Igfbp5/Tpm1/Esr2/Prkg1/Ctnnbip1	8
GO:0072202	cell differentiation involved in metanephros development	5/483	23/28943	3.32748e-05	0.00104206	0.000782908	Lif/Bmp4/Fat4/Gdnf/Pax2	5
GO:0090190	positive regulation of branching involved in ureteric bud morphogenesis	5/483	23/28943	3.32748e-05	0.00104206	0.000782908	Bmp4/Gdnf/Vegfa/Pax2/Wnt2b	5
GO:0003337	mesenchymal to epithelial transition involved in metanephros morphogenesis	4/483	12/28943	3.40938e-05	0.00104562	0.00078558	Lif/Bmp4/Gdnf/Pax2	4
GO:0060536	cartilage morphogenesis	4/483	12/28943	3.40938e-05	0.00104562	0.00078558	Snai2/Snai1/Wnt7b/Hoxa5	4
GO:2000826	regulation of heart morphogenesis	4/483	12/28943	3.40938e-05	0.00104562	0.00078558	Bmp4/Wnt5a/Robo2/Wnt11	4
GO:0055001	muscle cell development	14/483	229/28943	3.44421e-05	0.00104907	0.00078817	Bmp4/Col14a1/Megf10/Hottip/Comp/Tpm1/Pmp22/Myoz1/Vegfa/Pgm5/Bcl2/Pitx2/Pdgfra/Adm	14
GO:0003002	regionalization	19/483	389/28943	3.47747e-05	0.00105199	0.000790369	Egr2/Bmp4/Mafb/Snai1/Cyp26b1/Cdk20/Wnt5a/Wnt7b/Gdnf/Robo2/Pcsk5/Pax2/Pitx2/Wnt2b/Ctnnbip1/Hoxa5/Hoxa3/Taf10/Wnt11	19
GO:0072132	mesenchyme morphogenesis	7/483	55/28943	3.50579e-05	0.0010534	0.000791422	Myc/Snai2/Snai1/Wnt5a/Robo2/Taf10/Wnt11	7
GO:0014706	striated muscle tissue development	16/483	291/28943	3.54464e-05	0.00105792	0.000794821	Rara/Bmp4/Col14a1/Fadd/Fgf20/Tpm1/Pln/Wnt5a/Arid2/Hdac7/Vegfa/Pgm5/Pitx2/Pdgfra/Vgll4/Sox6	16
GO:0072210	metanephric nephron development	6/483	38/28943	3.67467e-05	0.00108942	0.000818485	Lif/Bmp4/Tfap2a/Gdnf/Pax2/Pdgfra	6
GO:0022407	regulation of cell-cell adhesion	22/483	497/28943	3.82922e-05	0.00112772	0.000847261	Tnfaip3/Rara/Lgals8/Bmp4/Bcl6/Mbp/Megf10/Sox13/Nck2/Abl1/Epha7/Fadd/Brd7/Mapk7/Wnt5a/Arid2/Vegfa/Prkg1/Ptpru/Cd9/Piezo1/Chst2	22
GO:0010463	mesenchymal cell proliferation	7/483	56/28943	3.94955e-05	0.0011555	0.000868135	Mycn/Bmp4/Myc/Fat4/Wnt5a/Ctnnbip1/Wnt11	7
GO:0045444	fat cell differentiation	15/483	265/28943	4.44323e-05	0.00129144	0.000970265	Egr2/Trib2/Snai2/Zadh2/Sox13/Mecom/Wnt5b/Nr1d1/Arl4a/Wnt5a/Trio/Vegfa/Zfp516/Pdgfra/Rora	15
GO:0003018	vascular process in circulatory system	14/483	235/28943	4.56724e-05	0.00131887	0.00099087	Ahr/Ptp4a3/Ptprm/Adra1d/Abl1/Comp/Esr2/Drd1/Vegfa/Prkg1/Ctnnbip1/Tbxas1/Adm/Arhgap35	14
GO:0014910	regulation of smooth muscle cell migration	9/483	100/28943	4.62737e-05	0.00132123	0.000992643	Igfbp3/Myc/Ptger4/Igfbp5/Lpar1/Tpm1/Pcsk5/Prkg1/Bcl2	9
GO:0045598	regulation of fat cell differentiation	11/483	150/28943	4.63484e-05	0.00132123	0.000992643	Trib2/Snai2/Zadh2/Sox13/Mecom/Wnt5b/Nr1d1/Wnt5a/Trio/Vegfa/Rora	11
GO:0030324	lung development	14/483	236/28943	4.78266e-05	0.00135468	0.00101778	Lif/Mycn/Bmp4/Clcn2/Igfbp5/Tns3/Wnt5a/Wnt7b/Vegfa/Pitx2/Sec24b/Wnt2b/Pdgfra/Hoxa5	14
GO:0060541	respiratory system development	15/483	267/28943	4.84049e-05	0.00136238	0.00102357	Lif/Rara/Mycn/Bmp4/Clcn2/Igfbp5/Tns3/Wnt5a/Wnt7b/Vegfa/Pitx2/Sec24b/Wnt2b/Pdgfra/Hoxa5	15
GO:1901214	regulation of neuron death	19/483	399/28943	4.89157e-05	0.0013681	0.00102786	Tmem259/Ntrk2/Pcp4/Cd200r1/Abl1/Epha7/Fgf20/Esr2/Eif2s1/Tfap2a/Wnt5a/Gdnf/Traf7/Vegfa/Bcl2/Slc23a2/Bcl2l1/Tldc2/Ephb1	19
GO:0072207	metanephric epithelium development	5/483	25/28943	5.11127e-05	0.00141179	0.00106069	Lif/Fat4/Mtss1/Wnt7b/Pax2	5
GO:0090189	regulation of branching involved in ureteric bud morphogenesis	5/483	25/28943	5.11127e-05	0.00141179	0.00106069	Bmp4/Gdnf/Vegfa/Pax2/Wnt2b	5
GO:2001233	regulation of apoptotic signaling pathway	19/483	401/28943	5.22911e-05	0.00143542	0.00107844	Il20ra/Tnfaip3/Bmp4/Myc/Snai2/Nck2/Siglec1/Snai1/Fadd/Mapk7/Mnt/Pmp22/Gdnf/Traf7/Vegfa/Bcl2/Ivns1abp/Bcl2l1/Traf1	19
GO:0060021	roof of mouth development	9/483	102/28943	5.41062e-05	0.00147614	0.00110903	Snai2/Snai1/Tfap2a/Cdk20/Wnt5a/Satb2/Tiparp/Pdgfra/Wnt11	9
GO:0035850	epithelial cell differentiation involved in kidney development	6/483	41/28943	5.7372e-05	0.00154957	0.0011642	Lif/Bmp4/Fat4/Mtss1/Gdnf/Pax2	6
GO:2000242	negative regulation of reproductive process	8/483	80/28943	5.74945e-05	0.00154957	0.0011642	Amh/Lif/Bmp4/Snai1/Kit/Stk11/Wnt5a/Bcl2l1	8
GO:0003279	cardiac septum development	10/483	128/28943	5.98631e-05	0.00159351	0.00119721	Adamts6/Bmp4/Wnt5a/Robo2/Ltbp1/Ndst1/Pcsk5/Pitx2/Plxnd1/Wnt11	10
GO:0008406	gonad development	14/483	241/28943	5.99844e-05	0.00159351	0.00119721	Amh/Rara/Ahr/Bmp4/Ptger4/Kit/Vgf/Esr2/Wnt5a/Vegfa/Bcl2/Bcl2l1/Tiparp/Pdgfra	14
GO:0008361	regulation of cell size	13/483	211/28943	6.02e-05	0.00159351	0.00119721	Ahr/Sema5a/Rtn4r/Sema4c/Olfm1/Abl1/Trim46/Epha7/Wnt5a/Vegfa/Nkx6-1/Arhgap35/Islr2	13
GO:0010464	regulation of mesenchymal cell proliferation	6/483	42/28943	6.59977e-05	0.00171369	0.00128751	Mycn/Bmp4/Myc/Wnt5a/Ctnnbip1/Wnt11	6
GO:0090175	regulation of establishment of planar polarity	6/483	42/28943	6.59977e-05	0.00171369	0.00128751	Abl1/Znrf3/Wnt5a/Wnt7b/Sec24b/Wnt11	6
GO:0110110	positive regulation of animal organ morphogenesis	6/483	42/28943	6.59977e-05	0.00171369	0.00128751	Bmp4/Wnt5a/Gdnf/Robo2/Wnt2b/Wnt11	6
GO:0031345	negative regulation of cell projection organization	13/483	213/28943	6.62819e-05	0.00171369	0.00128751	Sema5a/Rtn4r/Mbp/Sema4c/Trim46/Epha7/Kif24/Lpar1/Kremen1/Pmp22/Wnt5a/Epha4/Rtn4rl2	13
GO:0072160	nephron tubule epithelial cell differentiation	4/483	14/28943	6.71396e-05	0.00171592	0.00128918	Lif/Fat4/Mtss1/Pax2	4
GO:0072178	nephric duct morphogenesis	4/483	14/28943	6.71396e-05	0.00171592	0.00128918	Bmp4/Epha7/Pax2/Epha4	4
GO:0048660	regulation of smooth muscle cell proliferation	12/483	185/28943	7.02707e-05	0.00178568	0.00134159	Tnfaip3/Igfbp3/Ndrg2/Bmp4/Myc/Igfbp5/Tpm1/Esr2/Vegfa/Hbegf/Prkg1/Ctnnbip1	12
GO:0045137	development of primary sexual characteristics	14/483	245/28943	7.15723e-05	0.0017982	0.001351	Amh/Rara/Ahr/Bmp4/Ptger4/Kit/Vgf/Esr2/Wnt5a/Vegfa/Bcl2/Bcl2l1/Tiparp/Pdgfra	14
GO:0048762	mesenchymal cell differentiation	14/483	245/28943	7.15723e-05	0.0017982	0.001351	Bmp4/Sema5a/Snai2/Sema4c/Snai1/Tfap2a/Wnt5a/Gdnf/Vegfa/Pax2/Bcl2/Epha4/Pitx2/Wnt11	14
GO:0003338	metanephros morphogenesis	5/483	27/28943	7.55579e-05	0.00188767	0.00141822	Lif/Bmp4/Wnt7b/Gdnf/Pax2	5
GO:0001736	establishment of planar polarity	7/483	63/28943	8.52272e-05	0.00211735	0.00159077	Abl1/Fat4/Znrf3/Wnt5a/Wnt7b/Sec24b/Wnt11	7
GO:0048863	stem cell differentiation	15/483	282/28943	8.95308e-05	0.00218491	0.00164154	Lif/Bmp4/Sema5a/Snai2/Sema4c/Kit/Tfap2a/Wnt7b/Gdnf/Pax2/Bcl2/Pitx2/Pdgfra/Sox6/Mir7-2	15
GO:0072176	nephric duct development	4/483	15/28943	9.03482e-05	0.00218491	0.00164154	Bmp4/Epha7/Pax2/Epha4	4
GO:0072283	metanephric renal vesicle morphogenesis	4/483	15/28943	9.03482e-05	0.00218491	0.00164154	Lif/Bmp4/Gdnf/Pax2	4
GO:2000811	negative regulation of anoikis	4/483	15/28943	9.03482e-05	0.00218491	0.00164154	Ntrk2/Snai2/Bcl2/Bcl2l1	4
GO:0048704	embryonic skeletal system morphogenesis	9/483	109/28943	9.08948e-05	0.00218491	0.00164154	Mycn/Bmp4/Tfap2a/Ndst1/Satb2/Gnas/Pdgfra/Hoxa5/Hoxa3	9
GO:0060349	bone morphogenesis	9/483	109/28943	9.08948e-05	0.00218491	0.00164154	Rara/Bmp4/Cst10/Col27a1/Cyp26b1/Hottip/Comp/Tfap2a/Gnas	9
GO:1902105	regulation of leukocyte differentiation	17/483	349/28943	9.1798e-05	0.00219476	0.00164894	Lif/Rara/Bmp4/Myc/Bcl6/Sox13/Abl1/Mafb/Cyp26b1/Fadd/Brd7/Rbp1/Ninj1/Arid2/Gnas/Ctnnbip1/Pcid2	17
GO:0003007	heart morphogenesis	15/483	283/28943	9.31253e-05	0.00221459	0.00166383	Ahr/Bmp4/Snai2/Snai1/Fat4/Tpm1/Tfap2a/Wnt5a/Arid2/Robo2/Vegfa/Pitx2/Sec24b/Plxnd1/Wnt11	15
GO:0007164	establishment of tissue polarity	7/483	64/28943	9.43332e-05	0.00223138	0.00167645	Abl1/Fat4/Znrf3/Wnt5a/Wnt7b/Sec24b/Wnt11	7
GO:0002067	glandular epithelial cell differentiation	8/483	86/28943	9.64666e-05	0.00226977	0.00170529	Rara/Bmp4/Clcn2/Wnt5a/Nkx6-1/Hoxa5/Nkx6-2/Onecut1	8
GO:0001569	branching involved in blood vessel morphogenesis	6/483	45/28943	9.82355e-05	0.00229923	0.00172742	Ahr/Sema5a/Abl1/Vegfa/Pitx2/Plxnd1	6
GO:0048659	smooth muscle cell proliferation	12/483	192/28943	0.000100188	0.00233266	0.00175254	Tnfaip3/Igfbp3/Ndrg2/Bmp4/Myc/Igfbp5/Tpm1/Esr2/Vegfa/Hbegf/Prkg1/Ctnnbip1	12
GO:2001236	regulation of extrinsic apoptotic signaling pathway	11/483	164/28943	0.000103796	0.00240407	0.00180619	Tnfaip3/Bmp4/Snai2/Siglec1/Fadd/Mapk7/Gdnf/Vegfa/Bcl2/Bcl2l1/Traf1	11
GO:0008202	steroid metabolic process	17/483	354/28943	0.000108989	0.00251127	0.00188673	Snai2/Clcn2/Pank2/Snai1/Kit/Cyp26b1/Apobr/Armc5/Nr1d1/Pmp22/Sqle/Apoa2/Tiparp/Pdgfra/Spp1/Adm/Rora	17
GO:0032835	glomerulus development	7/483	66/28943	0.000114923	0.00263435	0.0019792	Ahr/Bmp4/Sulf2/Mtss1/Pax2/Bcl2/Pdgfra	7
GO:0001707	mesoderm formation	7/483	67/28943	0.000126508	0.00288503	0.00216754	Bmp4/Snai1/Armc5/Wnt5a/Pax2/Taf10/Wnt11	7
GO:0070372	regulation of ERK1 and ERK2 cascade	16/483	326/28943	0.000134426	0.00304997	0.00229146	Dusp6/Lif/Rara/Ndrg2/Bmp4/Abl1/Pdgfc/Epha7/Fgf20/Dnajc27/Esr2/Traf7/Vegfa/Epha4/Pdgfra/Ephb1	16
GO:0050771	negative regulation of axonogenesis	7/483	68/28943	0.000139022	0.00313823	0.00235777	Sema5a/Rtn4r/Mbp/Sema4c/Trim46/Epha7/Wnt5a	7
GO:0003205	cardiac chamber development	12/483	199/28943	0.000140455	0.00315457	0.00237005	Ahr/Adamts6/Bmp4/Tpm1/Wnt5a/Robo2/Ltbp1/Ndst1/Pcsk5/Pitx2/Plxnd1/Wnt11	12
GO:0035137	hindlimb morphogenesis	6/483	48/28943	0.000141888	0.00317073	0.00238219	Bmp4/Sall3/Mecom/Hottip/Gnas/Pitx2	6
GO:0043276	anoikis	5/483	31/28943	0.000150524	0.0033324	0.00250365	Ntrk2/Snai2/Stk11/Bcl2/Bcl2l1	5
GO:0035270	endocrine system development	10/483	143/28943	0.000151036	0.0033324	0.00250365	Bmp4/Armc5/Wnt5a/Pitx2/Pdgfra/Nkx6-1/Hoxa5/Hoxa3/Nkx6-2/Onecut1	10
GO:1903706	regulation of hemopoiesis	19/483	435/28943	0.000151371	0.0033324	0.00250365	Lif/Rara/Bmp4/Myc/Bcl6/Snai2/Sox13/Abl1/Mafb/Cyp26b1/Fadd/Brd7/Rbp1/Ninj1/Arid2/Gnas/Ctnnbip1/Hoxa5/Pcid2	19
GO:0072234	metanephric nephron tubule development	4/483	17/28943	0.000153411	0.00334422	0.00251253	Lif/Fat4/Wnt7b/Pax2	4
GO:2000696	regulation of epithelial cell differentiation involved in kidney development	4/483	17/28943	0.000153411	0.00334422	0.00251253	Lif/Fat4/Gdnf/Pax2	4
GO:0019218	regulation of steroid metabolic process	9/483	117/28943	0.000156621	0.00339752	0.00255258	Snai2/Clcn2/Pank2/Snai1/Kit/Armc5/Nr1d1/Apoa2/Rora	9
GO:0070232	regulation of T cell apoptotic process	6/483	49/28943	0.000159429	0.00344166	0.00258573	Bmp4/St3gal1/Siglec1/Fadd/Wnt5a/Bcl2	6
GO:0035296	regulation of tube diameter	11/483	173/28943	0.000166456	0.00355467	0.00267064	Ahr/Ptprm/Adra1d/Abl1/Comp/Esr2/Drd1/Vegfa/Prkg1/Tbxas1/Adm	11
GO:0097746	blood vessel diameter maintenance	11/483	173/28943	0.000166456	0.00355467	0.00267064	Ahr/Ptprm/Adra1d/Abl1/Comp/Esr2/Drd1/Vegfa/Prkg1/Tbxas1/Adm	11
GO:0035904	aorta development	7/483	70/28943	0.000167062	0.00355467	0.00267064	Egr2/Adamts6/Robo2/Ltbp1/Ndst1/Sec24b/Plxnd1	7
GO:0043542	endothelial cell migration	13/483	234/28943	0.00016997	0.00359086	0.00269783	Lgals8/Bmp4/Sema5a/Ptp4a3/Snai2/Ptprm/Abl1/Tns3/Wnt5a/Hdac7/Vegfa/Pxn/Plxnd1	13
GO:0071695	anatomical structure maturation	15/483	299/28943	0.000170378	0.00359086	0.00269783	Anks1/Cst10/Fat4/Pou2f2/Mir212/Pmp22/Esr2/Wnt5a/Vegfa/Spink1/Pax2/Bcl2/Pebp1/Hoxa5/Sptbn4	15
GO:0035150	regulation of tube size	11/483	174/28943	0.000175073	0.0036724	0.00275909	Ahr/Ptprm/Adra1d/Abl1/Comp/Esr2/Drd1/Vegfa/Prkg1/Tbxas1/Adm	11
GO:0042490	mechanoreceptor differentiation	8/483	94/28943	0.000180227	0.00374521	0.00281379	Mycn/Ntrk2/Bmp4/Tmc1/Fat4/Fgf20/Sec24b/Myo7a	8
GO:0031346	positive regulation of cell projection organization	19/483	441/28943	0.000180228	0.00374521	0.00281379	Lif/Ntrk2/Bmp4/Sema5a/Pcp4/Alk/Cep120/Abl1/Kit/Cep135/Stk11/Wnt5a/Robo2/Vegfa/Epha4/Mir124a-2/Plxnd1/Arhgap35/Islr2	19
GO:0048332	mesoderm morphogenesis	7/483	71/28943	0.000182704	0.003779	0.00283918	Bmp4/Snai1/Armc5/Wnt5a/Pax2/Taf10/Wnt11	7
GO:0072089	stem cell proliferation	10/483	147/28943	0.000189312	0.00388931	0.00292205	Bmp4/Snai2/Cep120/Mecom/Sart3/Znrf3/Wnt5a/Wnt2b/Hoxa3/Wnt11	10
GO:0002062	chondrocyte differentiation	9/483	120/28943	0.000189786	0.00388931	0.00292205	Bmp4/Snai2/Sulf2/Cst10/Col27a1/Comp/Zfp219/Nkx3-2/Sox6	9
GO:0045685	regulation of glial cell differentiation	8/483	95/28943	0.000193971	0.00393458	0.00295607	Egr2/Lif/Mycn/Bmp4/Nr1d1/Epha4/Nkx6-1/Nkx6-2	8
GO:0003128	heart field specification	4/483	18/28943	0.00019465	0.00393458	0.00295607	Bmp4/Wnt5a/Robo2/Wnt11	4
GO:0072077	renal vesicle morphogenesis	4/483	18/28943	0.00019465	0.00393458	0.00295607	Lif/Bmp4/Gdnf/Pax2	4
GO:0008038	neuron recognition	6/483	51/28943	0.000199636	0.0040171	0.00301807	Sema5a/Nexn/Wnt5a/Robo2/Epha4/Arhgap35	6
GO:0048738	cardiac muscle tissue development	14/483	271/28943	0.000206148	0.00412947	0.00310249	Rara/Bmp4/Col14a1/Fadd/Fgf20/Tpm1/Pln/Wnt5a/Arid2/Vegfa/Pitx2/Pdgfra/Vgll4/Sox6	14
GO:0050769	positive regulation of neurogenesis	15/483	305/28943	0.000211182	0.00421133	0.00316399	Egr2/Lif/Ntrk2/Myc/Sema5a/Kit/Stk11/Robo2/Vegfa/Epha4/Mir124a-2/Nkx6-1/Plxnd1/Nkx6-2/Islr2	15
GO:0007498	mesoderm development	9/483	122/28943	0.000214989	0.00426706	0.00320586	Amh/Bmp4/Snai1/Armc5/Wnt5a/Vegfa/Pax2/Taf10/Wnt11	9
GO:0048872	homeostasis of number of cells	17/483	375/28943	0.000215896	0.00426706	0.00320586	Tnfaip3/Cdk5rap3/Ahr/Bmp4/Col14a1/Bcl6/Stat4/Abl1/Mafb/Mecom/Kit/Sart3/Fadd/Vegfa/Bcl2/Hoxa5/Sox6	17
GO:0061035	regulation of cartilage development	7/483	73/28943	0.000217538	0.00428049	0.00321595	Rara/Bmp4/Snai2/Zfp219/Wnt5a/Nkx3-2/Sox6	7
GO:0061005	cell differentiation involved in kidney development	6/483	52/28943	0.000222528	0.00435939	0.00327523	Lif/Bmp4/Fat4/Mtss1/Gdnf/Pax2	6
GO:0046777	protein autophosphorylation	13/483	241/28943	0.000226793	0.00442347	0.00332337	Ntrk2/Alk/Abl1/Pdgfc/Epha7/Kit/Stk11/Mapk7/Eif2s1/Vegfa/Epha4/Pdgfra/Ephb1	13
GO:0048013	ephrin receptor signaling pathway	5/483	34/28943	0.00023657	0.004594	0.00345149	Anks1/Nck2/Epha7/Epha4/Ephb1	5
GO:0044772	mitotic cell cycle phase transition	19/483	451/28943	0.000239127	0.00462348	0.00347364	Cdk5rap3/E2f3/Myc/Ccnd3/Cdk18/Anapc1/Ube2s/Brd7/Rad51c/Arid2/Bcl2/Mir124a-2/Jade1/Ccng2/Cdk14/Taf10/Pcid2/Zw10/Topbp1	19
GO:0060033	anatomical structure regression	4/483	19/28943	0.000243316	0.00466391	0.00350402	Amh/Slc17a6/Ninj1/Wnt7b	4
GO:0060231	mesenchymal to epithelial transition	4/483	19/28943	0.000243316	0.00466391	0.00350402	Lif/Bmp4/Gdnf/Pax2	4
GO:0019935	cyclic-nucleotide-mediated signaling	8/483	99/28943	0.00025784	0.00490006	0.00368144	Ahr/Ptger4/Gucy2f/Lpar1/Gucy1b2/Prkg1/Gnas/Pebp1	8
GO:2001237	negative regulation of extrinsic apoptotic signaling pathway	8/483	99/28943	0.00025784	0.00490006	0.00368144	Tnfaip3/Bmp4/Snai2/Mapk7/Gdnf/Vegfa/Bcl2/Bcl2l1	8
GO:0030336	negative regulation of cell migration	15/483	312/28943	0.000269234	0.00509482	0.00382776	Igfbp3/Ptger4/Cd200r1/Ptprm/Igfbp5/Tpm1/Drd1/Nisch/Arid2/Mcc/Prkg1/Bcl2/Epha4/Ptpru/Wnt11	15
GO:0071900	regulation of protein serine/threonine kinase activity	16/483	347/28943	0.000271884	0.00512317	0.00384906	Tnfaip3/Cdk5rap3/Trib2/Bmp4/Ccnd3/Abl1/Pdgfc/Kit/Mapre3/Mst1r/Pmp22/Wnt5a/Vegfa/Fzd8/Epha4/Ccng2	16
GO:0021545	cranial nerve development	6/483	54/28943	0.000274487	0.00515039	0.00386951	Egr2/Mafb/Tfap2a/Pax2/Hoxa3/Ephb1	6
GO:0072087	renal vesicle development	4/483	20/28943	0.000300151	0.00558482	0.0041959	Lif/Bmp4/Gdnf/Pax2	4
GO:0072243	metanephric nephron epithelium development	4/483	20/28943	0.000300151	0.00558482	0.0041959	Lif/Fat4/Wnt7b/Pax2	4
GO:2000378	negative regulation of reactive oxygen species metabolic process	6/483	55/28943	0.000303805	0.00562925	0.00422928	Mycn/Ptger4/Esr2/Tfap2a/Pax2/Bcl2	6
GO:0022612	gland morphogenesis	10/483	157/28943	0.000322027	0.00594213	0.00446435	Tnfaip3/Bmp4/Snai2/Igfbp5/Sulf2/Esr2/Wnt5a/Btrc/Bcl2/Plxnd1	10
GO:0035265	organ growth	12/483	218/28943	0.000325719	0.00597245	0.00448713	Dusp6/Rara/Ahr/Col14a1/Cst10/Col27a1/Fgf20/Comp/Arid2/Bcl2/Pdgfra/Vgll4	12
GO:0048592	eye morphogenesis	11/483	187/28943	0.000326356	0.00597245	0.00448713	Ntrk2/Bmp4/Ptprm/Tfap2a/Vegfa/Pax2/Bcl2/Mir124a-2/Pitx2/Mfap5/Ephb1	11
GO:0045686	negative regulation of glial cell differentiation	5/483	37/28943	0.000355673	0.00640355	0.00481102	Mycn/Bmp4/Nr1d1/Nkx6-1/Nkx6-2	5
GO:0060071	Wnt signaling pathway, planar cell polarity pathway	5/483	37/28943	0.000355673	0.00640355	0.00481102	Abl1/Znrf3/Wnt5a/Wnt7b/Wnt11	5
GO:0070286	axonemal dynein complex assembly	5/483	37/28943	0.000355673	0.00640355	0.00481102	Dnah7b/Ccdc63/Dnah1/Dnah7c/Lrrc49	5
GO:1904738	vascular associated smooth muscle cell migration	5/483	37/28943	0.000355673	0.00640355	0.00481102	Grb10/Igfbp5/Tpm1/Pcsk5/Prkg1	5
GO:0048469	cell maturation	12/483	221/28943	0.000368578	0.00657753	0.00494173	Anks1/Cst10/Pou2f2/Mir212/Pmp22/Esr2/Vegfa/Spink1/Bcl2/Pebp1/Hoxa5/Sptbn4	12
GO:0048839	inner ear development	12/483	221/28943	0.000368578	0.00657753	0.00494173	Mycn/Bmp4/Tmc1/Mafb/Fat4/Fgf20/Tfap2a/Wnt5a/Pax2/Epha4/Sec24b/Myo7a	12
GO:0035567	non-canonical Wnt signaling pathway	6/483	57/28943	0.000369773	0.00657753	0.00494173	Abl1/Znrf3/Wnt5a/Wnt7b/Fzd8/Wnt11	6
GO:0045667	regulation of osteoblast differentiation	10/483	161/28943	0.00039339	0.00696974	0.0052364	Ahr/Bmp4/Ptger4/Snai2/Igfbp5/Hdac7/Wnt7b/Vegfa/Gnas/Ctnnbip1	10
GO:0048608	reproductive structure development	15/483	324/28943	0.000400949	0.00707547	0.00531583	Amh/Rara/Ahr/Bmp4/Ptger4/Kit/Vgf/Stk11/Esr2/Wnt5a/Vegfa/Bcl2/Bcl2l1/Tiparp/Pdgfra	15
GO:0007212	dopamine receptor signaling pathway	5/483	38/28943	0.000403995	0.00710104	0.00533505	Klf16/Alk/Rgs8/Drd1/Gnas	5
GO:0060271	cilium assembly	16/483	360/28943	0.000407647	0.00713703	0.00536208	Cep120/Dnah7b/Cep250/Kif24/Cep135/Ccdc63/Cep290/Dnah1/Ablim3/Ablim1/Cfap43/Dnah7c/Arhgap35/Cfap20/Lrrc49/Onecut1	16
GO:2000146	negative regulation of cell motility	15/483	325/28943	0.00041407	0.00716642	0.00538417	Igfbp3/Ptger4/Cd200r1/Ptprm/Igfbp5/Tpm1/Drd1/Nisch/Arid2/Mcc/Prkg1/Bcl2/Epha4/Ptpru/Wnt11	15
GO:0048844	artery morphogenesis	7/483	81/28943	0.00041416	0.00716642	0.00538417	Bmp4/Ptger4/Comp/Arid2/Vegfa/Sec24b/Wnt11	7
GO:0051145	smooth muscle cell differentiation	7/483	81/28943	0.00041416	0.00716642	0.00538417	Bmp4/Kit/Comp/Wnt7b/Vegfa/Pitx2/Adm	7
GO:0032535	regulation of cellular component size	17/483	398/28943	0.000428416	0.00738437	0.00554791	Ahr/Sema5a/Rtn4r/Sema4c/Nck2/Olfm1/Abl1/Trim46/Epha7/Tpm1/Wnt5a/Wnt7b/Vegfa/Nkx6-1/Arhgap35/Islr2/Vill	17
GO:0060438	trachea development	4/483	22/28943	0.000441353	0.00751991	0.00564975	Rara/Bmp4/Wnt7b/Hoxa5	4
GO:0072273	metanephric nephron morphogenesis	4/483	22/28943	0.000441353	0.00751991	0.00564975	Lif/Bmp4/Gdnf/Pax2	4
GO:2000209	regulation of anoikis	4/483	22/28943	0.000441353	0.00751991	0.00564975	Ntrk2/Snai2/Bcl2/Bcl2l1	4
GO:0051099	positive regulation of binding	11/483	194/28943	0.000445698	0.00754873	0.0056714	Rara/Bmp4/Myc/Plcl1/Abl1/Mapre3/Eif2s1/Wnt5a/Epha4/Pitx2/Plxnd1	11
GO:0045599	negative regulation of fat cell differentiation	6/483	59/28943	0.000446439	0.00754873	0.0056714	Trib2/Zadh2/Wnt5a/Trio/Vegfa/Rora	6
GO:0061458	reproductive system development	15/483	328/28943	0.000455665	0.00767554	0.00576667	Amh/Rara/Ahr/Bmp4/Ptger4/Kit/Vgf/Stk11/Esr2/Wnt5a/Vegfa/Bcl2/Bcl2l1/Tiparp/Pdgfra	15
GO:0051962	positive regulation of nervous system development	16/483	366/28943	0.000487822	0.00814689	0.0061208	Egr2/Lif/Ntrk2/Myc/Sema5a/Kit/Stk11/Robo2/Vegfa/Epha4/Mir124a-2/Nkx6-1/Plxnd1/Nkx6-2/Islr2/Ephb1	16
GO:0033674	positive regulation of kinase activity	18/483	440/28943	0.000489015	0.00814689	0.0061208	Ntrk2/Ccnd3/Alk/Abl1/Pdgfc/Epha7/Kit/Mapre3/Mst1r/Stk11/Wnt5a/Vegfa/Hbegf/Fzd8/Epha4/Pdgfra/Pxn/Ephb1	18
GO:0002066	columnar/cuboidal epithelial cell development	6/483	60/28943	0.000489143	0.00814689	0.0061208	Rara/Bmp4/Wnt5a/Nkx3-2/Hoxa5/Mir7-2	6
GO:0008544	epidermis development	16/483	367/28943	0.000502421	0.00833681	0.00626349	Mycn/Bmp4/Tmc1/Igfbp5/Mafb/Snai1/Cyp26b1/Klk14/Fgf20/Tfap2a/Wnt5a/Satb1/Bcl2/Gnas/Sec24b/Myo7a	16
GO:0060638	mesenchymal-epithelial cell signaling	3/483	10/28943	0.000507896	0.00836523	0.00628484	Wnt5a/Wnt2b/Hoxa5	3
GO:0060982	coronary artery morphogenesis	3/483	10/28943	0.000507896	0.00836523	0.00628484	Arid2/Vegfa/Sec24b	3
GO:0071425	hematopoietic stem cell proliferation	5/483	40/28943	0.000515314	0.00841997	0.00632596	Snai2/Mecom/Sart3/Wnt5a/Wnt2b	5
GO:0050678	regulation of epithelial cell proliferation	18/483	442/28943	0.000515599	0.00841997	0.00632596	Tnfaip3/Mycn/Bmp4/Tinf2/Myc/Sema5a/Snai2/Ptprm/Sulf2/Stk11/Nr1d1/Esr2/Wnt5a/Mtss1/Vegfa/Mcc/Pax2/Hoxa5	18
GO:0034109	homotypic cell-cell adhesion	7/483	84/28943	0.000516899	0.00841997	0.00632596	Megf10/Comp/Prkg1/Gnas/Ptpru/Pdgfra/Cd9	7
GO:0042491	inner ear auditory receptor cell differentiation	6/483	61/28943	0.00053496	0.00867004	0.00651384	Mycn/Bmp4/Tmc1/Fgf20/Sec24b/Myo7a	6
GO:0045165	cell fate commitment	14/483	298/28943	0.00053615	0.00867004	0.00651384	Rara/Bmp4/Sox13/Cyp26b1/Wnt5b/Wnt5a/Wnt7b/Pax2/Bcl2/Wnt2b/Nkx6-2/Wnt11/Sox6/Onecut1	14
GO:0070228	regulation of lymphocyte apoptotic process	7/483	85/28943	0.000555321	0.00894751	0.00672231	Bmp4/St3gal1/Myc/Siglec1/Fadd/Wnt5a/Bcl2	7
GO:0034329	cell junction assembly	18/483	445/28943	0.000557811	0.00895518	0.00672807	Ntrk2/Farp1/Snai2/Nedd4l/Abl1/Snai1/Epha7/Pmp22/Gpc6/Wnt5a/Hdac7/Vegfa/Bcl2/Pxn/Cd9/Plxnd1/Wnt11/Ephb1	18
GO:0007517	muscle organ development	16/483	371/28943	0.00056463	0.00903205	0.00678582	Egr2/Lif/Bmp4/Myc/Megf10/Cyp26b1/Hottip/Tpm1/Pmp22/Myoz1/Wnt5a/Mtss1/Hdac7/Bcl2/Pitx2/Ephb1	16
GO:0021915	neural tube development	11/483	200/28943	0.000575234	0.00913595	0.00686389	Rara/Bmp4/Sema4c/Abl1/Tfap2a/Cdk20/Wnt5a/Pax2/Sec24b/Adm/Arhgap35	11
GO:0030308	negative regulation of cell growth	11/483	200/28943	0.000575234	0.00913595	0.00686389	Sema5a/Bcl6/Rtn4r/Sema4c/Trim46/Epha7/Stk11/Wnt5a/Bcl2/Vgll4/Wnt11	11
GO:0002335	mature B cell differentiation	5/483	41/28943	0.000578917	0.00916172	0.00688325	Tnfaip3/Lgals8/St3gal1/Bcl6/Pou2f2	5
GO:0031102	neuron projection regeneration	6/483	62/28943	0.000584043	0.00917752	0.00689512	Rtn4r/Kremen1/Bcl2/Epha4/Rtn4rl2/Adm	6
GO:0050982	detection of mechanical stimulus	6/483	62/28943	0.000584043	0.00917752	0.00689512	Myc/Tmc1/Pkd2l1/Kit/Grm8/Piezo1	6
GO:0030278	regulation of ossification	9/483	140/28943	0.000593596	0.00929479	0.00698322	Egr2/Bmp4/Ptger4/Comp/Kremen1/Sost/Tfap2a/Wnt5a/Bcl2	9
GO:1901215	negative regulation of neuron death	13/483	267/28943	0.000601751	0.00938943	0.00705433	Tmem259/Ntrk2/Pcp4/Cd200r1/Fgf20/Esr2/Tfap2a/Gdnf/Vegfa/Bcl2/Slc23a2/Bcl2l1/Tldc2	13
GO:1903522	regulation of blood circulation	13/483	268/28943	0.000623058	0.00967534	0.00726913	Smtn/Ahr/Adra1d/Abl1/Tpm1/Pln/Drd1/Hbegf/Pebp1/Tbxas1/Sptbn4/Adm/Kcnj5	13
GO:0003417	growth plate cartilage development	4/483	24/28943	0.000624426	0.00967534	0.00726913	Rara/Cst10/Col27a1/Comp	4
GO:0048708	astrocyte differentiation	7/483	87/28943	0.000638966	0.00983211	0.00738691	Lif/Mycn/Abl1/Nr1d1/Drd1/Epha4/Sox6	7
GO:0060113	inner ear receptor cell differentiation	7/483	87/28943	0.000638966	0.00983211	0.00738691	Mycn/Bmp4/Tmc1/Fat4/Fgf20/Sec24b/Myo7a	7
GO:0031076	embryonic camera-type eye development	5/483	42/28943	0.00064823	0.00990612	0.00744251	Rara/Tfap2a/Cdk20/Pax2/Pitx2	5
GO:0048730	epidermis morphogenesis	5/483	42/28943	0.00064823	0.00990612	0.00744251	Igfbp5/Snai1/Klk14/Tfap2a/Bcl2	5
GO:0021675	nerve development	7/483	88/28943	0.000684375	0.0102673	0.00771384	Egr2/Sulf2/Mafb/Tfap2a/Pax2/Hoxa3/Ephb1	7
GO:0003139	secondary heart field specification	3/483	11/28943	0.000689719	0.0102673	0.00771384	Bmp4/Wnt5a/Wnt11	3
GO:0034115	negative regulation of heterotypic cell-cell adhesion	3/483	11/28943	0.000689719	0.0102673	0.00771384	Tnfaip3/Mbp/Mapk7	3
GO:0070587	regulation of cell-cell adhesion involved in gastrulation	3/483	11/28943	0.000689719	0.0102673	0.00771384	Tnfaip3/Mbp/Mapk7	3
GO:0090037	positive regulation of protein kinase C signaling	3/483	11/28943	0.000689719	0.0102673	0.00771384	Wnt5a/Vegfa/Wnt11	3
GO:0002761	regulation of myeloid leukocyte differentiation	9/483	143/28943	0.000691557	0.0102673	0.00771384	Lif/Rara/Myc/Mafb/Fadd/Rbp1/Ninj1/Gnas/Ctnnbip1	9
GO:0030326	embryonic limb morphogenesis	9/483	143/28943	0.000691557	0.0102673	0.00771384	Mycn/Bmp4/Mecom/Cyp26b1/Tfap2a/Wnt5a/Hoxd12/Gnas/Pitx2	9
GO:0035113	embryonic appendage morphogenesis	9/483	143/28943	0.000691557	0.0102673	0.00771384	Mycn/Bmp4/Mecom/Cyp26b1/Tfap2a/Wnt5a/Hoxd12/Gnas/Pitx2	9
GO:0014911	positive regulation of smooth muscle cell migration	6/483	64/28943	0.000692641	0.0102673	0.00771384	Myc/Ptger4/Igfbp5/Lpar1/Pcsk5/Bcl2	6
GO:0035883	enteroendocrine cell differentiation	5/483	43/28943	0.000723573	0.0106901	0.00803155	Bmp4/Wnt5a/Nkx6-1/Nkx6-2/Onecut1	5
GO:0001738	morphogenesis of a polarized epithelium	7/483	89/28943	0.000732302	0.0106965	0.00803637	Abl1/Fat4/Znrf3/Wnt5a/Wnt7b/Sec24b/Wnt11	7
GO:0014032	neural crest cell development	7/483	89/28943	0.000732302	0.0106965	0.00803637	Bmp4/Sema5a/Snai2/Sema4c/Tfap2a/Gdnf/Pitx2	7
GO:0007413	axonal fasciculation	4/483	25/28943	0.000733629	0.0106965	0.00803637	Sema5a/Wnt5a/Epha4/Arhgap35	4
GO:0106030	neuron projection fasciculation	4/483	25/28943	0.000733629	0.0106965	0.00803637	Sema5a/Wnt5a/Epha4/Arhgap35	4
GO:1904035	regulation of epithelial cell apoptotic process	8/483	116/28943	0.000748571	0.0108787	0.00817325	Tnfaip3/Bmp4/Sema5a/Abl1/Mapk7/Eif2s1/Bcl2/Wnt11	8
GO:0035886	vascular associated smooth muscle cell differentiation	5/483	44/28943	0.000805269	0.0116646	0.00876367	Kit/Comp/Vegfa/Pitx2/Adm	5
GO:0048286	lung alveolus development	6/483	66/28943	0.000816237	0.0117469	0.00882554	Lif/Bmp4/Igfbp5/Tns3/Vegfa/Hoxa5	6
GO:0070231	T cell apoptotic process	6/483	66/28943	0.000816237	0.0117469	0.00882554	Bmp4/St3gal1/Siglec1/Fadd/Wnt5a/Bcl2	6
GO:0009612	response to mechanical stimulus	10/483	177/28943	0.000823461	0.0118127	0.00887492	Myc/Ptger4/Tmc1/Pkd2l1/Got1/Kit/Pax2/Grm8/Wnt11/Piezo1	10
GO:1901342	regulation of vasculature development	14/483	312/28943	0.000838419	0.0119886	0.00900708	Lif/Sema5a/Ptger4/Ptprm/Abl1/Mapk7/Ninj1/Wnt5a/Vegfa/Tcf4/Pxn/Hoxa5/Plxnd1/Adm	14
GO:0120161	regulation of cold-induced thermogenesis	9/483	147/28943	0.000842308	0.0120056	0.00901985	Grb10/Plcl1/Pdgfc/Stk11/Nr1d1/Vegfa/Zfp516/Nr1h3/Gnas	9
GO:0071880	adenylate cyclase-activating adrenergic receptor signaling pathway	4/483	26/28943	0.000855667	0.0121454	0.0091249	Adra1d/Pln/Drd1/Gnas	4
GO:1902107	positive regulation of leukocyte differentiation	11/483	210/28943	0.000860311	0.0121454	0.0091249	Lif/Rara/Bcl6/Sox13/Fadd/Brd7/Ninj1/Arid2/Gnas/Ctnnbip1/Pcid2	11
GO:1903708	positive regulation of hemopoiesis	11/483	210/28943	0.000860311	0.0121454	0.0091249	Lif/Rara/Bcl6/Sox13/Fadd/Brd7/Ninj1/Arid2/Gnas/Ctnnbip1/Pcid2	11
GO:0007162	negative regulation of cell adhesion	14/483	313/28943	0.000864633	0.0121678	0.00914172	Tnfaip3/Bmp4/Sema5a/Bcl6/Snai2/Mbp/Abl1/Mapk7/Dact2/Vegfa/Prkg1/Epha4/Cd9/Plxnd1	14
GO:1904019	epithelial cell apoptotic process	9/483	148/28943	0.000883892	0.0122985	0.00923994	Tnfaip3/Bmp4/Sema5a/Abl1/Mapk7/Eif2s1/Bcl2/Bcl2l1/Wnt11	9
GO:0060350	endochondral bone morphogenesis	6/483	67/28943	0.000884079	0.0122985	0.00923994	Rara/Bmp4/Cst10/Col27a1/Comp/Gnas	6
GO:0045666	positive regulation of neuron differentiation	8/483	119/28943	0.000884985	0.0122985	0.00923994	Rara/Bmp4/Bcl6/Pcp4/Tcf4/Mir124a-2/Nkx6-1/Tcf12	8
GO:2000106	regulation of leukocyte apoptotic process	8/483	119/28943	0.000884985	0.0122985	0.00923994	Bmp4/St3gal1/Myc/Siglec1/Fadd/Wnt5a/Bcl2/Bcl2l1	8
GO:0044782	cilium organization	16/483	388/28943	0.000908093	0.0123091	0.00924787	Cep120/Dnah7b/Cep250/Kif24/Cep135/Ccdc63/Cep290/Dnah1/Ablim3/Ablim1/Cfap43/Dnah7c/Arhgap35/Cfap20/Lrrc49/Onecut1	16
GO:0003310	pancreatic A cell differentiation	3/483	12/28943	0.000908261	0.0123091	0.00924787	Nkx6-1/Nkx6-2/Onecut1	3
GO:0060433	bronchus development	3/483	12/28943	0.000908261	0.0123091	0.00924787	Bmp4/Wnt7b/Hoxa5	3
GO:0060439	trachea morphogenesis	3/483	12/28943	0.000908261	0.0123091	0.00924787	Bmp4/Wnt7b/Hoxa5	3
GO:0070586	cell-cell adhesion involved in gastrulation	3/483	12/28943	0.000908261	0.0123091	0.00924787	Tnfaip3/Mbp/Mapk7	3
GO:0072182	regulation of nephron tubule epithelial cell differentiation	3/483	12/28943	0.000908261	0.0123091	0.00924787	Lif/Fat4/Pax2	3
GO:0090184	positive regulation of kidney development	3/483	12/28943	0.000908261	0.0123091	0.00924787	Bmp4/Myc/Pax2	3
GO:0016311	dephosphorylation	15/483	351/28943	0.000910656	0.0123091	0.00924787	Dusp6/Cdk5rap3/Bod1/Ahr/Ptp4a3/Ptprm/Stk11/Ppp1r12a/Tns3/Ptpn21/Mtmr9/Btrc/Mgat5/Bcl2/Ptpru	15
GO:0043087	regulation of GTPase activity	15/483	351/28943	0.000910656	0.0123091	0.00924787	Ntrk2/Tbc1d4/Bcl6/Rtn4r/Rgs8/Arhgap29/Eif2s1/Wnt5a/Prkg1/Epha4/Gnas/Iqsec1/Plxnd1/Wnt11/Arhgap35	15
GO:0002064	epithelial cell development	12/483	245/28943	0.000916316	0.0123481	0.00927715	Rara/Bmp4/Esr2/Frmd6/Tfap2a/Wnt5a/Dact2/Vegfa/Nkx3-2/Hoxa5/Mir7-2/Onecut1	12
GO:0016358	dendrite development	14/483	315/28943	0.000919139	0.0123487	0.00927762	Ntrk2/Farp1/Alk/Nedd4l/Nck2/Abl1/Lpar1/Stk11/Mir212/Prkg1/Igsf9/Epha4/Iqsec1/Ephb1	14
GO:0106106	cold-induced thermogenesis	9/483	149/28943	0.000927129	0.0124185	0.00933008	Grb10/Plcl1/Pdgfc/Stk11/Nr1d1/Vegfa/Zfp516/Nr1h3/Gnas	9
GO:0002573	myeloid leukocyte differentiation	12/483	246/28943	0.000949116	0.0126552	0.00950789	Lif/Rara/Bmp4/Myc/Mafb/Kit/Fadd/Rbp1/Ninj1/Vegfa/Gnas/Ctnnbip1	12
GO:0031016	pancreas development	7/483	93/28943	0.000951192	0.0126552	0.00950789	Bmp4/Wnt5a/Pax2/Nkx6-1/Nkx3-2/Nkx6-2/Onecut1	7
GO:0032233	positive regulation of actin filament bundle assembly	6/483	68/28943	0.000956181	0.0126552	0.00950789	Abl1/Lpar1/Tpm1/Mtss1/Pxn/Wnt11	6
GO:0035315	hair cell differentiation	6/483	68/28943	0.000956181	0.0126552	0.00950789	Mycn/Bmp4/Tmc1/Fgf20/Sec24b/Myo7a	6
GO:0007548	sex differentiation	14/483	317/28943	0.000976512	0.0128859	0.00968124	Amh/Rara/Ahr/Bmp4/Ptger4/Kit/Vgf/Esr2/Wnt5a/Vegfa/Bcl2/Bcl2l1/Tiparp/Pdgfra	14
GO:0030517	negative regulation of axon extension	5/483	46/28943	0.000989045	0.0129661	0.00974151	Sema5a/Rtn4r/Sema4c/Trim46/Wnt5a	5
GO:0014821	phasic smooth muscle contraction	4/483	27/28943	0.000991338	0.0129661	0.00974151	Ptger4/Kit/Drd1/Gdnf	4
GO:0042753	positive regulation of circadian rhythm	4/483	27/28943	0.000991338	0.0129661	0.00974151	Ptger4/Nr1d1/Btrc/Rora	4
GO:1903035	negative regulation of response to wounding	7/483	94/28943	0.00101322	0.0132135	0.00992737	Rtn4r/Kremen1/Myoz1/Prkg1/Epha4/Pdgfra/Cd9	7
GO:0021700	developmental maturation	15/483	355/28943	0.00101998	0.0132627	0.00996432	Anks1/Cst10/Fat4/Pou2f2/Mir212/Pmp22/Esr2/Wnt5a/Vegfa/Spink1/Pax2/Bcl2/Pebp1/Hoxa5/Sptbn4	15
GO:0007369	gastrulation	10/483	183/28943	0.00106162	0.0137639	0.0103409	Tnfaip3/Bmp4/Mbp/Snai1/Armc5/Mapk7/Wnt5a/Pax2/Taf10/Wnt11	10
GO:0008589	regulation of smoothened signaling pathway	7/483	95/28943	0.00107839	0.0139407	0.0104737	Sall3/Herc4/Cdk20/Wnt7b/Ndst1/Rora/Zic1	7
GO:0007628	adult walking behavior	5/483	47/28943	0.0010918	0.0140325	0.0105427	Pmp22/Drd1/Epha4/Sptbn4/Zic1	5
GO:0043114	regulation of vascular permeability	5/483	47/28943	0.0010918	0.0140325	0.0105427	Ptp4a3/Vegfa/Ctnnbip1/Adm/Arhgap35	5
GO:0030522	intracellular receptor signaling pathway	11/483	218/28943	0.00116497	0.0149297	0.0112168	Tnfaip3/Wbp2/Rara/Ntrk2/Snai2/Cyp26b1/Trim68/Esr2/Tkfc/Zfp536/Rora	11
GO:0009895	negative regulation of catabolic process	14/483	324/28943	0.00120162	0.0153552	0.0115364	Tnfaip3/Cdk5rap3/Alk/Anks1/Psmf1/Rraga/Grin2c/Mtmr9/Gdnf/Vegfa/Bcl2/Apoa2/Rybp/Sf3b3	14
GO:0021954	central nervous system neuron development	7/483	97/28943	0.00121857	0.0155272	0.0116657	Ntrk2/Tfap2a/Drd1/Epha4/Sptbn4/Arhgap35/Ephb1	7
GO:0000280	nuclear division	18/483	478/28943	0.00125696	0.0159705	0.0119987	Lif/Bmp4/Anapc1/Cyp26b1/Ube2s/Brd7/Rad51c/Reep4/Wnt5a/Arid2/Hsf2bp/Mir124a-2/Pebp1/Chmp1a/Pcid2/Zw10/Topbp1/Stag1	18
GO:0048678	response to axon injury	6/483	72/28943	0.00129077	0.0163454	0.0122804	Rtn4r/Kremen1/Bcl2/Epha4/Rtn4rl2/Matn4	6
GO:0050772	positive regulation of axonogenesis	7/483	98/28943	0.00129381	0.0163454	0.0122804	Ntrk2/Sema5a/Stk11/Robo2/Vegfa/Plxnd1/Islr2	7
GO:0061311	cell surface receptor signaling pathway involved in heart development	4/483	29/28943	0.00130677	0.0164623	0.0123682	Bmp4/Snai1/Wnt5a/Wnt11	4
GO:0048593	camera-type eye morphogenesis	9/483	157/28943	0.0013385	0.0168144	0.0126328	Ntrk2/Bmp4/Ptprm/Tfap2a/Vegfa/Pax2/Mir124a-2/Pitx2/Ephb1	9
GO:1901888	regulation of cell junction assembly	11/483	222/28943	0.00134773	0.0168827	0.0126841	Ntrk2/Farp1/Snai2/Nedd4l/Abl1/Snai1/Epha7/Gpc6/Wnt5a/Vegfa/Ephb1	11
GO:0001659	temperature homeostasis	10/483	189/28943	0.00135337	0.0169057	0.0127013	Grb10/Plcl1/Pdgfc/Stk11/Nr1d1/Drd1/Vegfa/Zfp516/Nr1h3/Gnas	10
GO:0051402	neuron apoptotic process	14/483	329/28943	0.00138777	0.0172869	0.0129877	Ntrk2/Pcp4/Abl1/Epha7/Fadd/Fgf20/Esr2/Tfap2a/Gdnf/Traf7/Vegfa/Bcl2/Bcl2l1/Mir124a-2	14
GO:0090659	walking behavior	5/483	50/28943	0.00144766	0.0179825	0.0135103	Pmp22/Drd1/Epha4/Sptbn4/Zic1	5
GO:0014831	gastro-intestinal system smooth muscle contraction	3/483	14/28943	0.00146589	0.0181583	0.0136424	Ptger4/Sulf2/Kit	3
GO:0030032	lamellipodium assembly	6/483	74/28943	0.00148835	0.0182482	0.0137099	Nck2/Kit/Pmp22/Ablim3/Ablim1/Pxn	6
GO:0003014	renal system process	8/483	129/28943	0.00148956	0.0182482	0.0137099	Bmp4/Ptger4/Sulf2/Adra1d/Bcl2/Gnas/Corin/Adm	8
GO:0003073	regulation of systemic arterial blood pressure	8/483	129/28943	0.00148956	0.0182482	0.0137099	Smtn/Ahr/Nedd4l/Adra1d/Camk2n1/Tpm1/Corin/Adm	8
GO:0046632	alpha-beta T cell differentiation	8/483	129/28943	0.00148956	0.0182482	0.0137099	Rara/Ptger4/Bcl6/Abl1/Armc5/Satb1/Bcl2/Rora	8
GO:2000241	regulation of reproductive process	11/483	225/28943	0.00149972	0.0183221	0.0137655	Amh/Lif/Bmp4/Ptger4/Snai1/Kit/Stk11/Wnt5a/Vegfa/Spink1/Bcl2l1	11
GO:0051098	regulation of binding	16/483	408/28943	0.00152546	0.0185442	0.0139323	Lif/Rara/Bmp4/Myc/Plcl1/Abl1/Mapre3/Zfp90/Pln/Eif2s1/Wnt5a/Epha4/Pitx2/Ctnnbip1/Plxnd1/Taf10	16
GO:0010634	positive regulation of epithelial cell migration	9/483	160/28943	0.00152624	0.0185442	0.0139323	Bmp4/Sema5a/Snai2/Abl1/Wnt5a/Hdac7/Vegfa/Hbegf/Iqsec1	9
GO:2000377	regulation of reactive oxygen species metabolic process	9/483	161/28943	0.00159331	0.0193064	0.014505	Dcxr/Mycn/Ptger4/Esr2/Tfap2a/Pax2/Pid1/Bcl2/Romo1	9
GO:0014033	neural crest cell differentiation	7/483	102/28943	0.00163179	0.0197189	0.0148149	Bmp4/Sema5a/Snai2/Sema4c/Tfap2a/Gdnf/Pitx2	7
GO:0007224	smoothened signaling pathway	9/483	162/28943	0.00166273	0.0200384	0.015055	Sall3/Pkd2l1/Herc4/Cdk20/Wnt7b/Ndst1/Nkx6-1/Rora/Zic1	9
GO:0003085	negative regulation of systemic arterial blood pressure	4/483	31/28943	0.00168628	0.0201583	0.015145	Smtn/Ahr/Nedd4l/Adra1d	4
GO:0061036	positive regulation of cartilage development	4/483	31/28943	0.00168628	0.0201583	0.015145	Bmp4/Zfp219/Wnt5a/Sox6	4
GO:0070233	negative regulation of T cell apoptotic process	4/483	31/28943	0.00168628	0.0201583	0.015145	Bmp4/St3gal1/Fadd/Bcl2	4
GO:0010563	negative regulation of phosphorus metabolic process	17/483	453/28943	0.00175907	0.020916	0.0157143	Dusp6/Tnfaip3/Igfbp3/Cdk5rap3/Bod1/Grb10/Ahr/Bmp4/Pcp4/Nck2/Abl1/Camk2n1/Drd1/Spink1/Pid1/Mgat5/Pebp1	17
GO:0045936	negative regulation of phosphate metabolic process	17/483	453/28943	0.00175907	0.020916	0.0157143	Dusp6/Tnfaip3/Igfbp3/Cdk5rap3/Bod1/Grb10/Ahr/Bmp4/Pcp4/Nck2/Abl1/Camk2n1/Drd1/Spink1/Pid1/Mgat5/Pebp1	17
GO:0048681	negative regulation of axon regeneration	3/483	15/28943	0.00180978	0.0213477	0.0160386	Rtn4r/Kremen1/Epha4	3
GO:0072074	kidney mesenchyme development	3/483	15/28943	0.00180978	0.0213477	0.0160386	Bmp4/Myc/Pax2	3
GO:0097084	vascular associated smooth muscle cell development	3/483	15/28943	0.00180978	0.0213477	0.0160386	Comp/Vegfa/Adm	3
GO:0048146	positive regulation of fibroblast proliferation	6/483	77/28943	0.00182688	0.0214924	0.0161474	Lif/Myc/Abl1/Pdgfc/Wnt5a/Pdgfra	6
GO:0030850	prostate gland development	5/483	53/28943	0.00188231	0.0216327	0.0162527	Ahr/Bmp4/Stk11/Esr2/Wnt5a	5
GO:0031103	axon regeneration	5/483	53/28943	0.00188231	0.0216327	0.0162527	Rtn4r/Kremen1/Bcl2/Epha4/Rtn4rl2	5
GO:0060412	ventricular septum morphogenesis	5/483	53/28943	0.00188231	0.0216327	0.0162527	Bmp4/Wnt5a/Robo2/Pitx2/Wnt11	5
GO:0050808	synapse organization	18/483	496/28943	0.00188494	0.0216327	0.0162527	Ntrk2/Erc2/Farp1/Ndrg2/Abl1/Epha7/Cttnbp2/Ppfibp2/Pmp22/Drd1/Gpc6/Wnt5a/Wnt7b/Gdnf/Igsf9/Epha4/Plxnd1/Ephb1	18
GO:1990845	adaptive thermogenesis	9/483	165/28943	0.00188566	0.0216327	0.0162527	Grb10/Plcl1/Pdgfc/Stk11/Nr1d1/Vegfa/Zfp516/Nr1h3/Gnas	9
GO:0002313	mature B cell differentiation involved in immune response	4/483	32/28943	0.00190204	0.0216327	0.0162527	Tnfaip3/Lgals8/St3gal1/Bcl6	4
GO:0003416	endochondral bone growth	4/483	32/28943	0.00190204	0.0216327	0.0162527	Rara/Cst10/Col27a1/Comp	4
GO:0030224	monocyte differentiation	4/483	32/28943	0.00190204	0.0216327	0.0162527	Bmp4/Myc/Vegfa/Ctnnbip1	4
GO:0071875	adrenergic receptor signaling pathway	4/483	32/28943	0.00190204	0.0216327	0.0162527	Adra1d/Pln/Drd1/Gnas	4
GO:1901099	negative regulation of signal transduction in absence of ligand	4/483	32/28943	0.00190204	0.0216327	0.0162527	Snai2/Mapk7/Gdnf/Bcl2	4
GO:1904752	regulation of vascular associated smooth muscle cell migration	4/483	32/28943	0.00190204	0.0216327	0.0162527	Igfbp5/Tpm1/Pcsk5/Prkg1	4
GO:2000352	negative regulation of endothelial cell apoptotic process	4/483	32/28943	0.00190204	0.0216327	0.0162527	Tnfaip3/Sema5a/Abl1/Mapk7	4
GO:2001240	negative regulation of extrinsic apoptotic signaling pathway in absence of ligand	4/483	32/28943	0.00190204	0.0216327	0.0162527	Snai2/Mapk7/Gdnf/Bcl2	4
GO:0043405	regulation of MAP kinase activity	10/483	198/28943	0.00191041	0.0216724	0.0162826	Cdk5rap3/Trib2/Bmp4/Pdgfc/Kit/Mst1r/Wnt5a/Vegfa/Fzd8/Epha4	10
GO:0033077	T cell differentiation in thymus	7/483	105/28943	0.00192748	0.0218105	0.0163863	Bmp4/Abl1/Mafb/Fadd/Stk11/Fzd8/Bcl2	7
GO:0038034	signal transduction in absence of ligand	6/483	78/28943	0.00195175	0.021886	0.016443	Snai2/Fadd/Mapk7/Gdnf/Bcl2/Bcl2l1	6
GO:0097192	extrinsic apoptotic signaling pathway in absence of ligand	6/483	78/28943	0.00195175	0.021886	0.016443	Snai2/Fadd/Mapk7/Gdnf/Bcl2/Bcl2l1	6
GO:0005996	monosaccharide metabolic process	12/483	268/28943	0.00195876	0.021886	0.016443	Dcxr/Igfbp3/Myc/Otogl/Stk11/Nisch/Tkfc/Pgm5/Slc23a2/Man1c1/Rora/Onecut1	12
GO:0021537	telencephalon development	12/483	268/28943	0.00195876	0.021886	0.016443	Ntrk2/Bmp4/Rtn4r/Alk/Cep120/Sall3/Fat4/Drd1/Wnt5a/Robo2/Rtn4rl2/Zic1	12
GO:0050730	regulation of peptidyl-tyrosine phosphorylation	12/483	268/28943	0.00195876	0.021886	0.016443	Lif/Ptger4/Abl1/Pdgfc/Epha7/Kit/Gdnf/Vegfa/Hbegf/Spink1/Epha4/Pdgfra	12
GO:0014013	regulation of gliogenesis	8/483	135/28943	0.00198586	0.0221331	0.0166287	Egr2/Lif/Mycn/Bmp4/Myc/Nr1d1/Nkx6-1/Nkx6-2	8
GO:0001704	formation of primary germ layer	7/483	106/28943	0.00203474	0.0226213	0.0169955	Bmp4/Snai1/Armc5/Wnt5a/Pax2/Taf10/Wnt11	7
GO:2000351	regulation of endothelial cell apoptotic process	5/483	54/28943	0.00204637	0.0226938	0.01705	Tnfaip3/Bmp4/Sema5a/Abl1/Mapk7	5
GO:0045669	positive regulation of osteoblast differentiation	6/483	79/28943	0.00208297	0.0230422	0.0173117	Bmp4/Ptger4/Wnt7b/Vegfa/Gnas/Ctnnbip1	6
GO:0009584	detection of visible light	4/483	33/28943	0.00213617	0.023398	0.017579	Sema5a/Gucy2f/Cep250/Pcp2	4
GO:0048841	regulation of axon extension involved in axon guidance	4/483	33/28943	0.00213617	0.023398	0.017579	Sema5a/Sema4c/Wnt5a/Vegfa	4
GO:0060914	heart formation	4/483	33/28943	0.00213617	0.023398	0.017579	Bmp4/Wnt5a/Robo2/Wnt11	4
GO:0061037	negative regulation of cartilage development	4/483	33/28943	0.00213617	0.023398	0.017579	Rara/Bmp4/Snai2/Nkx3-2	4
GO:0001889	liver development	8/483	137/28943	0.00217745	0.0237398	0.0178358	Tnfaip3/Cdk5rap3/Ahr/Bmp4/Sulf2/Asl/Taf10/Onecut1	8
GO:0045765	regulation of angiogenesis	13/483	308/28943	0.00217806	0.0237398	0.0178358	Lif/Sema5a/Ptprm/Abl1/Mapk7/Ninj1/Wnt5a/Vegfa/Tcf4/Pxn/Hoxa5/Plxnd1/Adm	13
GO:0032330	regulation of chondrocyte differentiation	5/483	55/28943	0.00222063	0.023912	0.0179652	Bmp4/Snai2/Zfp219/Nkx3-2/Sox6	5
GO:0048546	digestive tract morphogenesis	5/483	55/28943	0.00222063	0.023912	0.0179652	Bmp4/Wnt5a/Bcl2/Pitx2/Pdgfra	5
GO:0048701	embryonic cranial skeleton morphogenesis	5/483	55/28943	0.00222063	0.023912	0.0179652	Bmp4/Tfap2a/Ndst1/Gnas/Pdgfra	5
GO:0070527	platelet aggregation	5/483	55/28943	0.00222063	0.023912	0.0179652	Comp/Prkg1/Gnas/Pdgfra/Cd9	5
GO:0043966	histone H3 acetylation	6/483	80/28943	0.00222074	0.023912	0.0179652	Wbp2/Lif/Zzz3/Jade1/Taf10/Sf3b3	6
GO:0034599	cellular response to oxidative stress	12/483	273/28943	0.00228142	0.024506	0.0184115	Tnfaip3/Fut8/Bmp4/Abl1/Mapk7/Zfp277/Eif2s1/Pax2/Bcl2/Romo1/Tldc2/Pdgfra	12
GO:0002683	negative regulation of immune system process	17/483	465/28943	0.002308	0.0247317	0.0185811	Tnfaip3/Rara/Ahr/Bmp4/Myc/Ptger4/Bcl6/Snai2/Cd200r1/Sla2/Mafb/Psmb4/Klrd1/Fadd/Nr1d1/Apoa2/Nr1h3	17
GO:0097191	extrinsic apoptotic signaling pathway	11/483	238/28943	0.00232932	0.0249002	0.0187076	Tnfaip3/Bmp4/Snai2/Siglec1/Fadd/Mapk7/Gdnf/Vegfa/Bcl2/Bcl2l1/Traf1	11
GO:0034754	cellular hormone metabolic process	8/483	139/28943	0.00238326	0.0252998	0.0190078	Clcn2/Adh7/Cyp26b1/Rbp1/Tiparp/Pdgfra/Spp1/Adm	8
GO:0042310	vasoconstriction	7/483	109/28943	0.0023844	0.0252998	0.0190078	Ahr/Adra1d/Abl1/Comp/Drd1/Tbxas1/Adm	7
GO:0070227	lymphocyte apoptotic process	7/483	109/28943	0.0023844	0.0252998	0.0190078	Bmp4/St3gal1/Myc/Siglec1/Fadd/Wnt5a/Bcl2	7
GO:0099563	modification of synaptic structure	4/483	34/28943	0.00238946	0.0252998	0.0190078	Abl1/Cttnbp2/Drd1/Epha4	4
GO:1901861	regulation of muscle tissue development	5/483	56/28943	0.00240545	0.0253548	0.0190492	Bmp4/Megf10/Igfbp5/Hdac7/Bcl2	5
GO:0042445	hormone metabolic process	11/483	239/28943	0.00240606	0.0253548	0.0190492	Clcn2/Adh7/Cyp26b1/Chst8/Rbp1/Pcsk5/Tiparp/Corin/Pdgfra/Spp1/Adm	11
GO:0061008	hepaticobiliary system development	8/483	140/28943	0.00249172	0.0261955	0.0196808	Tnfaip3/Cdk5rap3/Ahr/Bmp4/Sulf2/Asl/Taf10/Onecut1	8
GO:0010595	positive regulation of endothelial cell migration	7/483	110/28943	0.00251067	0.0263324	0.0197837	Bmp4/Sema5a/Snai2/Abl1/Wnt5a/Hdac7/Vegfa	7
GO:0033044	regulation of chromosome organization	11/483	241/28943	0.00256568	0.026783	0.0201222	Tinf2/Myc/Anapc1/Brd7/Arid2/Rtel1/Actr5/Setmar/Slx1b/Pcid2/Zw10	11
GO:2001234	negative regulation of apoptotic signaling pathway	11/483	241/28943	0.00256568	0.026783	0.0201222	Tnfaip3/Bmp4/Snai2/Snai1/Mapk7/Mnt/Gdnf/Vegfa/Bcl2/Ivns1abp/Bcl2l1	11
GO:0031018	endocrine pancreas development	5/483	57/28943	0.00260118	0.0268593	0.0201795	Bmp4/Wnt5a/Nkx6-1/Nkx6-2/Onecut1	5
GO:0034113	heterotypic cell-cell adhesion	5/483	57/28943	0.00260118	0.0268593	0.0201795	Tnfaip3/Cd200r1/Mbp/Mapk7/Ninj1	5
GO:0048538	thymus development	5/483	57/28943	0.00260118	0.0268593	0.0201795	Abl1/Mafb/Fadd/Bcl2/Hoxa3	5
GO:0072577	endothelial cell apoptotic process	5/483	57/28943	0.00260118	0.0268593	0.0201795	Tnfaip3/Bmp4/Sema5a/Abl1/Mapk7	5
GO:0070571	negative regulation of neuron projection regeneration	3/483	17/28943	0.00263854	0.0268593	0.0201795	Rtn4r/Kremen1/Epha4	3
GO:0071498	cellular response to fluid shear stress	3/483	17/28943	0.00263854	0.0268593	0.0201795	Mapk7/Mtss1/Spp1	3
GO:1902033	regulation of hematopoietic stem cell proliferation	3/483	17/28943	0.00263854	0.0268593	0.0201795	Snai2/Mecom/Wnt5a	3
GO:2000047	regulation of cell-cell adhesion mediated by cadherin	3/483	17/28943	0.00263854	0.0268593	0.0201795	Wnt5a/Vegfa/Ptpru	3
GO:2001028	positive regulation of endothelial cell chemotaxis	3/483	17/28943	0.00263854	0.0268593	0.0201795	Sema5a/Snai2/Vegfa	3
GO:2001171	positive regulation of ATP biosynthetic process	3/483	17/28943	0.00263854	0.0268593	0.0201795	Myc/Pid1/Bcl2l1	3
GO:0007519	skeletal muscle tissue development	10/483	207/28943	0.00263943	0.0268593	0.0201795	Egr2/Myc/Megf10/Cyp26b1/Hottip/Pmp22/Myoz1/Bcl2/Pitx2/Ephb1	10
GO:0002063	chondrocyte development	4/483	35/28943	0.00266264	0.0269722	0.0202643	Sulf2/Cst10/Col27a1/Comp	4
GO:0035116	embryonic hindlimb morphogenesis	4/483	35/28943	0.00266264	0.0269722	0.0202643	Bmp4/Mecom/Gnas/Pitx2	4
GO:0042176	regulation of protein catabolic process	14/483	355/28943	0.0027876	0.0281738	0.0211671	Tmem259/Sh3rf3/Tnfaip3/Cdk5rap3/Trib2/Psmf1/Grin2c/Cdc20b/Wnt5a/Btrc/Tiparp/Rybp/Vgll4/Sf3b3	14
GO:0014014	negative regulation of gliogenesis	5/483	58/28943	0.00280821	0.0281899	0.0211792	Mycn/Bmp4/Nr1d1/Nkx6-1/Nkx6-2	5
GO:0042311	vasodilation	5/483	58/28943	0.00280821	0.0281899	0.0211792	Ptprm/Esr2/Drd1/Vegfa/Prkg1	5
GO:0051496	positive regulation of stress fiber assembly	5/483	58/28943	0.00280821	0.0281899	0.0211792	Abl1/Lpar1/Tpm1/Pxn/Wnt11	5
GO:0001101	response to acid chemical	10/483	209/28943	0.00282829	0.0283275	0.0212826	Ntrk2/Pkd2l1/Pdgfc/Rraga/Vegfa/Bcl2/Bcl2l1/Mir674/Mir1897/Pdgfra	10
GO:0014912	negative regulation of smooth muscle cell migration	4/483	36/28943	0.00295649	0.0294788	0.0221475	Igfbp3/Igfbp5/Tpm1/Prkg1	4
GO:0048710	regulation of astrocyte differentiation	4/483	36/28943	0.00295649	0.0294788	0.0221475	Lif/Mycn/Nr1d1/Epha4	4
GO:0042471	ear morphogenesis	8/483	144/28943	0.00296476	0.029495	0.0221598	Myc/Mafb/Tfap2a/Wnt5a/Pax2/Sec24b/Nkx3-2/Myo7a	8
GO:0018108	peptidyl-tyrosine phosphorylation	13/483	320/28943	0.00302475	0.0297166	0.0223262	Lif/Ptger4/Abl1/Pdgfc/Epha7/Kit/Gdnf/Vegfa/Hbegf/Spink1/Epha4/Pdgfra/Pxn	13
GO:0030166	proteoglycan biosynthetic process	5/483	59/28943	0.00302689	0.0297166	0.0223262	Hs6st3/Chst8/Ndst1/Man1c1/Hs3st1	5
GO:1903350	response to dopamine	5/483	59/28943	0.00302689	0.0297166	0.0223262	Klf16/Alk/Rgs8/Drd1/Gnas	5
GO:1903351	cellular response to dopamine	5/483	59/28943	0.00302689	0.0297166	0.0223262	Klf16/Alk/Rgs8/Drd1/Gnas	5
GO:1903034	regulation of response to wounding	9/483	177/28943	0.00302713	0.0297166	0.0223262	Ptger4/Rtn4r/Kremen1/Myoz1/Hbegf/Prkg1/Epha4/Pdgfra/Cd9	9
GO:2001242	regulation of intrinsic apoptotic signaling pathway	9/483	177/28943	0.00302713	0.0297166	0.0223262	Il20ra/Myc/Snai2/Nck2/Snai1/Mapk7/Bcl2/Ivns1abp/Bcl2l1	9
GO:0031145	anaphase-promoting complex-dependent catabolic process	3/483	18/28943	0.00312732	0.0302989	0.0227637	Anapc1/Ube2s/Cdc20b	3
GO:0033574	response to testosterone	3/483	18/28943	0.00312732	0.0302989	0.0227637	Pln/Esr2/Spp1	3
GO:0036159	inner dynein arm assembly	3/483	18/28943	0.00312732	0.0302989	0.0227637	Dnah7b/Dnah1/Dnah7c	3
GO:0048715	negative regulation of oligodendrocyte differentiation	3/483	18/28943	0.00312732	0.0302989	0.0227637	Bmp4/Nkx6-1/Nkx6-2	3
GO:0060572	morphogenesis of an epithelial bud	3/483	18/28943	0.00312732	0.0302989	0.0227637	Bmp4/Wnt5a/Wnt2b	3
GO:1905244	regulation of modification of synaptic structure	3/483	18/28943	0.00312732	0.0302989	0.0227637	Abl1/Cttnbp2/Epha4	3
GO:0018212	peptidyl-tyrosine modification	13/483	322/28943	0.00318897	0.0307018	0.0230664	Lif/Ptger4/Abl1/Pdgfc/Epha7/Kit/Gdnf/Vegfa/Hbegf/Spink1/Epha4/Pdgfra/Pxn	13
GO:0010632	regulation of epithelial cell migration	11/483	248/28943	0.00319302	0.0307018	0.0230664	Bmp4/Sema5a/Snai2/Ptprm/Abl1/Wnt5a/Hdac7/Vegfa/Hbegf/Mcc/Iqsec1	11
GO:0010921	regulation of phosphatase activity	6/483	86/28943	0.00319652	0.0307018	0.0230664	Cdk5rap3/Bod1/Ahr/Ppp1r12a/Mtmr9/Mgat5	6
GO:0019229	regulation of vasoconstriction	6/483	86/28943	0.00319652	0.0307018	0.0230664	Ahr/Adra1d/Abl1/Drd1/Tbxas1/Adm	6
GO:0032231	regulation of actin filament bundle assembly	7/483	115/28943	0.00322092	0.0308695	0.0231924	Ptger4/Abl1/Lpar1/Tpm1/Mtss1/Pxn/Wnt11	7
GO:0003309	type B pancreatic cell differentiation	4/483	37/28943	0.00327174	0.0310223	0.0233072	Bmp4/Wnt5a/Nkx6-1/Onecut1	4
GO:0044342	type B pancreatic cell proliferation	4/483	37/28943	0.00327174	0.0310223	0.0233072	Igfbp3/Igfbp5/Nr1d1/Nkx6-1	4
GO:0048846	axon extension involved in axon guidance	4/483	37/28943	0.00327174	0.0310223	0.0233072	Sema5a/Sema4c/Wnt5a/Vegfa	4
GO:0060441	epithelial tube branching involved in lung morphogenesis	4/483	37/28943	0.00327174	0.0310223	0.0233072	Bmp4/Wnt2b/Pdgfra/Hoxa5	4
GO:1902284	neuron projection extension involved in neuron projection guidance	4/483	37/28943	0.00327174	0.0310223	0.0233072	Sema5a/Sema4c/Wnt5a/Vegfa	4
GO:0022409	positive regulation of cell-cell adhesion	13/483	324/28943	0.00336038	0.0317548	0.0238575	Rara/Lgals8/Bcl6/Megf10/Sox13/Nck2/Fadd/Brd7/Wnt5a/Arid2/Ptpru/Piezo1/Chst2	13
GO:1901655	cellular response to ketone	8/483	147/28943	0.00336328	0.0317548	0.0238575	Ahr/Bmp4/Mir615/Ptger4/Gdnf/Gnas/Spp1/Mir7-2	8
GO:0050906	detection of stimulus involved in sensory perception	9/483	180/28943	0.00338378	0.0318807	0.0239521	Myc/Sema5a/Tmc1/Pkd2l1/Gucy2f/Cep250/Kit/Grm8/Ephb1	9
GO:0031032	actomyosin structure organization	10/483	215/28943	0.00346045	0.0325341	0.024443	Ptger4/Abl1/Lpar1/Tpm1/Frmd6/Myoz1/Pgm5/Pdgfra/Pxn/Wnt11	10
GO:0071887	leukocyte apoptotic process	8/483	148/28943	0.00350496	0.032883	0.0247052	Bmp4/St3gal1/Myc/Siglec1/Fadd/Wnt5a/Bcl2/Bcl2l1	8
GO:0006939	smooth muscle contraction	7/483	117/28943	0.00354436	0.033113	0.024878	Ptger4/Sulf2/Kit/Comp/Drd1/Gdnf/Prkg1	7
GO:0035249	synaptic transmission, glutamatergic	7/483	117/28943	0.00354436	0.033113	0.024878	Ntrk2/Slc17a6/Aph1c/Grin2c/Drd1/Grm8/Grik4	7
GO:0003281	ventricular septum development	6/483	88/28943	0.00358365	0.0333399	0.0250484	Bmp4/Wnt5a/Robo2/Ltbp1/Pitx2/Wnt11	6
GO:0051881	regulation of mitochondrial membrane potential	6/483	88/28943	0.00358365	0.0333399	0.0250484	Myc/Got1/Pank2/Pid1/Bcl2/Bcl2l1	6
GO:0030099	myeloid cell differentiation	16/483	445/28943	0.00359878	0.0333675	0.0250692	Lif/Cdk5rap3/Rara/Bmp4/Myc/Bcl6/Mafb/Kit/Fadd/Rbp1/Ninj1/Vegfa/Gnas/Ctnnbip1/Hoxa5/Sox6	16
GO:0006470	protein dephosphorylation	11/483	252/28943	0.00360341	0.0333675	0.0250692	Dusp6/Bod1/Ptp4a3/Ptprm/Stk11/Ppp1r12a/Ptpn21/Btrc/Mgat5/Bcl2/Ptpru	11
GO:0098868	bone growth	4/483	38/28943	0.00360913	0.0333675	0.0250692	Rara/Cst10/Col27a1/Comp	4
GO:0010544	negative regulation of platelet activation	3/483	19/28943	0.00366807	0.0334946	0.0251647	Prkg1/Pdgfra/Cd9	3
GO:0032570	response to progesterone	3/483	19/28943	0.00366807	0.0334946	0.0251647	Wbp2/Mbp/Nr1h3	3
GO:0033623	regulation of integrin activation	3/483	19/28943	0.00366807	0.0334946	0.0251647	Ptger4/Pcsk5/Piezo1	3
GO:0060576	intestinal epithelial cell development	3/483	19/28943	0.00366807	0.0334946	0.0251647	Nkx3-2/Hoxa5/Mir7-2	3
GO:1901862	negative regulation of muscle tissue development	3/483	19/28943	0.00366807	0.0334946	0.0251647	Bmp4/Igfbp5/Hdac7	3
GO:1904251	regulation of bile acid metabolic process	3/483	19/28943	0.00366807	0.0334946	0.0251647	Pank2/Kit/Nr1d1	3
GO:0043523	regulation of neuron apoptotic process	12/483	290/28943	0.00371781	0.0338793	0.0254537	Ntrk2/Pcp4/Abl1/Epha7/Fgf20/Esr2/Tfap2a/Gdnf/Traf7/Vegfa/Bcl2/Bcl2l1	12
GO:0007178	transmembrane receptor protein serine/threonine kinase signaling pathway	15/483	407/28943	0.00378108	0.0343854	0.0258339	Amh/Fut8/Bmp4/Got1/Abl1/Comp/Stk11/Sost/Wnt5a/Gdnf/Ltbp1/Dact2/Pxn/Mir7-2/Onecut1	15
GO:0030218	erythrocyte differentiation	8/483	150/28943	0.00380216	0.0345065	0.0259249	Cdk5rap3/Bmp4/Bcl6/Mafb/Kit/Vegfa/Hoxa5/Sox6	8
GO:0048709	oligodendrocyte differentiation	7/483	119/28943	0.00389195	0.0352495	0.0264831	Cnp/Ntrk2/Bmp4/Sox13/Nkx6-1/Nkx6-2/Sox6	7
GO:0045216	cell-cell junction organization	10/483	219/28943	0.00394082	0.0355166	0.0266838	Snai2/Nedd4l/Snai1/Pmp22/Mtss1/Hdac7/Vegfa/Epha4/Cd9/Wnt11	10
GO:0060538	skeletal muscle organ development	10/483	219/28943	0.00394082	0.0355166	0.0266838	Egr2/Myc/Megf10/Cyp26b1/Hottip/Pmp22/Myoz1/Bcl2/Pitx2/Ephb1	10
GO:0006775	fat-soluble vitamin metabolic process	4/483	39/28943	0.00396936	0.0355166	0.0266838	Snai2/Snai1/Cyp26b1/Rbp1	4
GO:0030201	heparan sulfate proteoglycan metabolic process	4/483	39/28943	0.00396936	0.0355166	0.0266838	Hs6st3/Sulf2/Ndst1/Hs3st1	4
GO:0035066	positive regulation of histone acetylation	4/483	39/28943	0.00396936	0.0355166	0.0266838	Wbp2/Lif/Snai2/Brd7	4
GO:0045879	negative regulation of smoothened signaling pathway	4/483	39/28943	0.00396936	0.0355166	0.0266838	Sall3/Herc4/Cdk20/Wnt7b	4
GO:0001755	neural crest cell migration	5/483	63/28943	0.0040255	0.0358028	0.0268988	Bmp4/Sema5a/Sema4c/Gdnf/Pitx2	5
GO:0042551	neuron maturation	5/483	63/28943	0.0040255	0.0358028	0.0268988	Anks1/Mir212/Pmp22/Bcl2/Sptbn4	5
GO:0060324	face development	5/483	63/28943	0.0040255	0.0358028	0.0268988	Rara/Tfap2a/Wnt5a/Tiparp/Pdgfra	5
GO:0006888	endoplasmic reticulum to Golgi vesicle-mediated transport	7/483	120/28943	0.00407515	0.036172	0.0271762	Trappc3l/Tmed7/Sec16a/Ergic2/Copg1/Sec24b/Zw10	7
GO:0003231	cardiac ventricle development	8/483	152/28943	0.00411846	0.0364837	0.0274104	Ahr/Bmp4/Tpm1/Wnt5a/Robo2/Ltbp1/Pitx2/Wnt11	8
GO:0034976	response to endoplasmic reticulum stress	11/483	257/28943	0.00417461	0.0369075	0.0277288	Tmem259/Cdk5rap3/Nck2/Sec16a/Abl1/Pmp22/Eif2s1/Nhlrc1/Bcl2/Nr1h3/Bcl2l1	11
GO:0006029	proteoglycan metabolic process	6/483	91/28943	0.0042282	0.0372395	0.0279782	Hs6st3/Sulf2/Chst8/Ndst1/Man1c1/Hs3st1	6
GO:0043116	negative regulation of vascular permeability	3/483	20/28943	0.0042624	0.0372395	0.0279782	Vegfa/Adm/Arhgap35	3
GO:0060841	venous blood vessel development	3/483	20/28943	0.0042624	0.0372395	0.0279782	Ahr/Vegfa/Pitx2	3
GO:0060973	cell migration involved in heart development	3/483	20/28943	0.0042624	0.0372395	0.0279782	Bmp4/Snai2/Pitx2	3
GO:0072189	ureter development	3/483	20/28943	0.0042624	0.0372395	0.0279782	Bmp4/Mecom/Pax2	3
GO:0090036	regulation of protein kinase C signaling	3/483	20/28943	0.0042624	0.0372395	0.0279782	Wnt5a/Vegfa/Wnt11	3
GO:0007189	adenylate cyclase-activating G protein-coupled receptor signaling pathway	8/483	153/28943	0.00428403	0.0373551	0.028065	Ptger4/Adra1d/Lpar1/Pln/Drd1/Gnas/Gpr157/Adm	8
GO:0071260	cellular response to mechanical stimulus	5/483	64/28943	0.00430795	0.0374901	0.0281665	Ptger4/Got1/Pax2/Wnt11/Piezo1	5
GO:0043409	negative regulation of MAPK cascade	9/483	187/28943	0.00434469	0.0377357	0.028351	Dusp6/Lif/Cdk5rap3/Ndrg2/Bmp4/Abl1/Mecom/Epha4/Pebp1	9
GO:0060351	cartilage development involved in endochondral bone morphogenesis	4/483	40/28943	0.00435314	0.0377357	0.028351	Rara/Cst10/Col27a1/Comp	4
GO:0035082	axoneme assembly	6/483	92/28943	0.00446095	0.0385201	0.0289403	Dnah7b/Ccdc63/Dnah1/Cfap43/Dnah7c/Lrrc49	6
GO:0097581	lamellipodium organization	6/483	92/28943	0.00446095	0.0385201	0.0289403	Nck2/Kit/Pmp22/Ablim3/Ablim1/Pxn	6
GO:0090497	mesenchymal cell migration	5/483	65/28943	0.00460424	0.0396803	0.029812	Bmp4/Sema5a/Sema4c/Gdnf/Pitx2	5
GO:0035264	multicellular organism growth	10/483	224/28943	0.00461381	0.0396859	0.0298162	Rai1/Rara/Comp/Sp2/Pmp22/Bcl2/Gnas/Hoxa5/Sptbn4/Taf10	10
GO:0043367	CD4-positive, alpha-beta T cell differentiation	6/483	93/28943	0.004703	0.040375	0.0303339	Rara/Ptger4/Bcl6/Armc5/Satb1/Rora	6
GO:0050680	negative regulation of epithelial cell proliferation	9/483	190/28943	0.00481643	0.0411597	0.0309235	Bmp4/Tinf2/Snai2/Ptprm/Stk11/Esr2/Wnt5a/Mtss1/Mcc	9
GO:0048167	regulation of synaptic plasticity	14/483	378/28943	0.00484303	0.0411597	0.0309235	Gria1/Rara/Ntrk2/Erc2/Abl1/Kit/Vgf/Grin2c/Drd1/Epha4/Bcl2l1/Mir674/Mir129-1/Mir7-2	14
GO:0031058	positive regulation of histone modification	7/483	124/28943	0.00487393	0.0411597	0.0309235	Wbp2/Lif/Bcl6/Snai2/Sart3/Brd7/Vegfa	7
GO:0008217	regulation of blood pressure	10/483	226/28943	0.00490704	0.0411597	0.0309235	Smtn/Ahr/Nedd4l/Adra1d/Camk2n1/Tpm1/Nisch/Gnas/Corin/Adm	10
GO:0045637	regulation of myeloid cell differentiation	10/483	226/28943	0.00490704	0.0411597	0.0309235	Lif/Rara/Myc/Mafb/Fadd/Rbp1/Ninj1/Gnas/Ctnnbip1/Hoxa5	10
GO:0016486	peptide hormone processing	3/483	21/28943	0.00491182	0.0411597	0.0309235	Chst8/Pcsk5/Corin	3
GO:0046325	negative regulation of glucose import	3/483	21/28943	0.00491182	0.0411597	0.0309235	Grb10/Myc/Pid1	3
GO:0048569	post-embryonic animal organ development	3/483	21/28943	0.00491182	0.0411597	0.0309235	Ahr/Vegfa/Myo7a	3
GO:0070230	positive regulation of lymphocyte apoptotic process	3/483	21/28943	0.00491182	0.0411597	0.0309235	Myc/Siglec1/Wnt5a	3
GO:0090050	positive regulation of cell migration involved in sprouting angiogenesis	3/483	21/28943	0.00491182	0.0411597	0.0309235	Abl1/Hdac7/Vegfa	3
GO:0150146	cell junction disassembly	3/483	21/28943	0.00491182	0.0411597	0.0309235	Snai2/Epha4/Iqsec1	3
GO:0007622	rhythmic behavior	5/483	66/28943	0.00491473	0.0411597	0.0309235	Egr2/Ptger4/Nr1d1/Drd1/Gpr157	5
GO:0045776	negative regulation of blood pressure	5/483	66/28943	0.00491473	0.0411597	0.0309235	Smtn/Ahr/Nedd4l/Adra1d/Gnas	5
GO:0140694	non-membrane-bounded organelle assembly	14/483	379/28943	0.00495455	0.0414152	0.0311155	Cep120/Cep135/Mapre3/Tpm1/Eif2s1/Myoz1/Sqle/Traf7/Patl1/Pgm5/Pdgfra/Chmp1a/Ddx6/Stag1	14
GO:0046631	alpha-beta T cell activation	9/483	191/28943	0.00498221	0.0414904	0.0311719	Rara/Myc/Ptger4/Bcl6/Abl1/Armc5/Satb1/Bcl2/Rora	9
GO:0050731	positive regulation of peptidyl-tyrosine phosphorylation	9/483	191/28943	0.00498221	0.0414904	0.0311719	Lif/Ptger4/Abl1/Kit/Gdnf/Vegfa/Hbegf/Epha4/Pdgfra	9
GO:0010976	positive regulation of neuron projection development	10/483	227/28943	0.00505904	0.0420486	0.0315913	Lif/Ntrk2/Bmp4/Pcp4/Alk/Abl1/Wnt5a/Vegfa/Mir124a-2/Arhgap35	10
GO:0042060	wound healing	14/483	380/28943	0.00506814	0.0420486	0.0315913	Ptger4/Snai2/Comp/Tpm1/Myoz1/Wnt5a/Vegfa/Hbegf/Prkg1/Gnas/Pdgfra/Cd9/Arhgap35/Chmp1a	14
GO:0001578	microtubule bundle formation	7/483	125/28943	0.00509084	0.0421582	0.0316737	Dnah7b/Trim46/Ccdc63/Dnah1/Cfap43/Dnah7c/Lrrc49	7
GO:0038084	vascular endothelial growth factor signaling pathway	4/483	42/28943	0.0051941	0.0429334	0.0322561	Ptp4a3/Vegfa/Tcf4/Pdgfra	4
GO:0048008	platelet-derived growth factor receptor signaling pathway	5/483	67/28943	0.00523978	0.0432306	0.0324794	Abl1/Pdgfc/Vegfa/Tiparp/Pdgfra	5
GO:0000082	G1/S transition of mitotic cell cycle	10/483	230/28943	0.00553729	0.0454215	0.0341254	E2f3/Myc/Ccnd3/Cdk18/Brd7/Arid2/Bcl2/Jade1/Cdk14/Taf10	10
GO:0070661	leukocyte proliferation	14/483	384/28943	0.00554371	0.0454215	0.0341254	Ahr/Bmp4/Myc/Bcl6/Ccnd3/Stat4/Nck2/Abl1/Kit/Fadd/Armc5/Satb1/Bcl2/Bcl2l1	14
GO:0019933	cAMP-mediated signaling	5/483	68/28943	0.00557975	0.0454215	0.0341254	Ahr/Ptger4/Lpar1/Gnas/Pebp1	5
GO:0030810	positive regulation of nucleotide biosynthetic process	3/483	22/28943	0.00561768	0.0454215	0.0341254	Myc/Pid1/Bcl2l1	3
GO:0034143	regulation of toll-like receptor 4 signaling pathway	3/483	22/28943	0.00561768	0.0454215	0.0341254	Nr1d1/Ninj1/Nr1h3	3
GO:0048486	parasympathetic nervous system development	3/483	22/28943	0.00561768	0.0454215	0.0341254	Egr2/Tfap2a/Gdnf	3
GO:0048532	anatomical structure arrangement	3/483	22/28943	0.00561768	0.0454215	0.0341254	Egr2/Tfap2a/Pax2	3
GO:0050849	negative regulation of calcium-mediated signaling	3/483	22/28943	0.00561768	0.0454215	0.0341254	Sla2/Mapk7/Myoz1	3
GO:0050910	detection of mechanical stimulus involved in sensory perception of sound	3/483	22/28943	0.00561768	0.0454215	0.0341254	Myc/Tmc1/Kit	3
GO:1900373	positive regulation of purine nucleotide biosynthetic process	3/483	22/28943	0.00561768	0.0454215	0.0341254	Myc/Pid1/Bcl2l1	3
GO:2000810	regulation of bicellular tight junction assembly	3/483	22/28943	0.00561768	0.0454215	0.0341254	Snai2/Nedd4l/Snai1	3
GO:0010453	regulation of cell fate commitment	4/483	43/28943	0.00565262	0.0454561	0.0341514	Bmp4/Wnt5a/Nkx6-2/Wnt11	4
GO:0045823	positive regulation of heart contraction	4/483	43/28943	0.00565262	0.0454561	0.0341514	Smtn/Adra1d/Tpm1/Adm	4
GO:0050919	negative chemotaxis	4/483	43/28943	0.00565262	0.0454561	0.0341514	Rtn4r/Sema4c/Wnt5a/Robo2	4
GO:0048511	rhythmic process	12/483	306/28943	0.00566302	0.0454575	0.0341524	Amh/Rai1/Ahr/Ntrk2/Ptger4/Nr1d1/Esr2/Drd1/Btrc/Gpr157/Pdgfra/Rora	12
GO:0050920	regulation of chemotaxis	10/483	231/28943	0.00570432	0.0457065	0.0343395	Sema5a/Snai2/Sema4c/Lpar1/Mtus1/Ninj1/Wnt5a/Robo2/Vegfa/Pdgfra	10
GO:0001570	vasculogenesis	6/483	97/28943	0.00576861	0.0461301	0.0346578	Ntrk2/Hdac7/Wnt7b/Tiparp/Pitx2/Adm	6
GO:0001952	regulation of cell-matrix adhesion	7/483	128/28943	0.00578518	0.0461301	0.0346578	Bcl6/Abl1/Ninj1/Vegfa/Pcsk5/Bcl2/Onecut1	7
GO:0001933	negative regulation of protein phosphorylation	13/483	346/28943	0.00578831	0.0461301	0.0346578	Dusp6/Tnfaip3/Igfbp3/Cdk5rap3/Bmp4/Pcp4/Nck2/Abl1/Camk2n1/Drd1/Spink1/Pid1/Pebp1	13
GO:0048545	response to steroid hormone	10/483	232/28943	0.00587526	0.0467393	0.0351155	Wbp2/Ntrk2/Bmp4/Mbp/Trim68/Esr2/Gdnf/Bcl2/Nr1h3/Spp1	10
GO:0006913	nucleocytoplasmic transport	13/483	347/28943	0.00592529	0.0468857	0.0352255	Egr2/E2f3/Thoc7/Bmp4/Lsg1/Pola2/Ppp1r12a/Dnajc27/Drd1/Nup160/Rita1/Pcid2/Zic1	13
GO:0009615	response to virus	13/483	347/28943	0.00592529	0.0468857	0.0352255	Lgals8/Hnrnpul1/Isg20/Pou2f2/Fadd/Armc5/Mst1r/Tkfc/Bcl2/Ivns1abp/Bcl2l1/Nt5c3/Polr3e	13
GO:0051169	nuclear transport	13/483	347/28943	0.00592529	0.0468857	0.0352255	Egr2/E2f3/Thoc7/Bmp4/Lsg1/Pola2/Ppp1r12a/Dnajc27/Drd1/Nup160/Rita1/Pcid2/Zic1	13
GO:0034101	erythrocyte homeostasis	8/483	162/28943	0.00601471	0.0475087	0.0356935	Cdk5rap3/Bmp4/Bcl6/Mafb/Kit/Vegfa/Hoxa5/Sox6	8
GO:0019216	regulation of lipid metabolic process	14/483	388/28943	0.00605453	0.0477385	0.0358661	Snai2/Clcn2/Alk/Pank2/Snai1/Kit/Armc5/Nr1d1/Mtmr9/Apoa2/Acsl3/Nr1h3/Pdgfra/Rora	14
GO:0140014	mitotic nuclear division	12/483	309/28943	0.00610444	0.0480468	0.0360978	Bmp4/Anapc1/Ube2s/Brd7/Reep4/Arid2/Mir124a-2/Pebp1/Chmp1a/Pcid2/Zw10/Stag1	12
GO:0001782	B cell homeostasis	4/483	44/28943	0.00613736	0.0481355	0.0361644	Tnfaip3/Ahr/Abl1/Bcl2	4
GO:0050918	positive chemotaxis	4/483	44/28943	0.00613736	0.0481355	0.0361644	Sema5a/Wnt5a/Wnt7b/Vegfa	4
GO:0007204	positive regulation of cytosolic calcium ion concentration	10/483	234/28943	0.00622911	0.0485636	0.0364861	Bmp4/Ptger4/Adra1d/Abl1/Lpar1/Drd1/Bcl2/Gpr157/Pdgfra/Adm	10
GO:0097305	response to alcohol	10/483	234/28943	0.00622911	0.0485636	0.0364861	Rara/Ahr/Mir615/Ptger4/Adh7/Gramd1c/Bcl2/Gnas/Bcl2l1/Mir7-2	10
GO:0009755	hormone-mediated signaling pathway	8/483	163/28943	0.00623562	0.0485636	0.0364861	Wbp2/Rara/Ntrk2/Bmp4/Trim68/Nr1d1/Esr2/Nr1h3	8
GO:0035637	multicellular organismal signaling	8/483	163/28943	0.00623562	0.0485636	0.0364861	Gria1/Ntrk2/Pln/Pmp22/Drd1/Scn3a/Sptbn4/Kcnj5	8
GO:0043406	positive regulation of MAP kinase activity	7/483	130/28943	0.00628587	0.0488694	0.0367158	Pdgfc/Kit/Mst1r/Wnt5a/Vegfa/Fzd8/Epha4	7
GO:1904036	negative regulation of epithelial cell apoptotic process	5/483	70/28943	0.00630584	0.048939	0.0367681	Tnfaip3/Sema5a/Abl1/Mapk7/Bcl2	5
GO:0050803	regulation of synapse structure or activity	11/483	272/28943	0.00633096	0.0490111	0.0368223	Ntrk2/Farp1/Abl1/Epha7/Cttnbp2/Slc17a6/Gpc6/Wnt5a/Igsf9/Epha4/Ephb1	11
GO:0019226	transmission of nerve impulse	6/483	99/28943	0.00636288	0.0490111	0.0368223	Gria1/Ntrk2/Pmp22/Drd1/Scn3a/Sptbn4	6
GO:0051492	regulation of stress fiber assembly	6/483	99/28943	0.00636288	0.0490111	0.0368223	Ptger4/Abl1/Lpar1/Tpm1/Pxn/Wnt11	6
GO:0062207	regulation of pattern recognition receptor signaling pathway	6/483	99/28943	0.00636288	0.0490111	0.0368223	Tnfaip3/Gramd4/Nr1d1/Ninj1/Tkfc/Nr1h3	6
GO:0002043	blood vessel endothelial cell proliferation involved in sprouting angiogenesis	3/483	23/28943	0.00638125	0.0490111	0.0368223	Bmp4/Sema5a/Vegfa	3
GO:2001026	regulation of endothelial cell chemotaxis	3/483	23/28943	0.00638125	0.0490111	0.0368223	Sema5a/Snai2/Vegfa	3
GO:0007163	establishment or maintenance of cell polarity	10/483	235/28943	0.00641214	0.0491634	0.0369367	Cyp26b1/Amotl2/Stk11/Cep290/Wnt5a/Wnt7b/Wnt11/Arhgap35/Zw10/Ephb1	10
GO:0009314	response to radiation	15/483	432/28943	0.00646456	0.0494606	0.03716	Myc/Sema5a/Snai2/Gucy2f/Cep250/Uvssa/Kit/Pcp2/Stk11/Eif2s1/Drd1/Bcl2/Bcl2l1/Actr5/Topbp1	15
GO:0008016	regulation of heart contraction	9/483	199/28943	0.00647314	0.0494606	0.03716	Smtn/Adra1d/Tpm1/Pln/Hbegf/Pebp1/Sptbn4/Adm/Kcnj5	9
GO:2001239	regulation of extrinsic apoptotic signaling pathway in absence of ligand	4/483	45/28943	0.00664894	0.0507023	0.0380929	Snai2/Mapk7/Gdnf/Bcl2	4
GO:2001243	negative regulation of intrinsic apoptotic signaling pathway	6/483	100/28943	0.00667614	0.0507023	0.0380929	Snai2/Snai1/Mapk7/Bcl2/Ivns1abp/Bcl2l1	6
GO:0001764	neuron migration	9/483	200/28943	0.00668126	0.0507023	0.0380929	Ntrk2/Trim46/Esr2/Drd1/Vegfa/Prkg1/Satb2/Pitx2/Nkx6-1	9
GO:0000079	regulation of cyclin-dependent protein serine/threonine kinase activity	5/483	71/28943	0.00669266	0.0507023	0.0380929	Tnfaip3/Cdk5rap3/Ccnd3/Mapre3/Ccng2	5
GO:0034121	regulation of toll-like receptor signaling pathway	5/483	71/28943	0.00669266	0.0507023	0.0380929	Tnfaip3/Gramd4/Nr1d1/Ninj1/Nr1h3	5
GO:2001020	regulation of response to DNA damage stimulus	12/483	313/28943	0.00673492	0.0509357	0.0382683	Myc/Snai2/Abl1/Snai1/Brd7/Arid2/Bcl2l1/Rtel1/Actr5/Setmar/Taf10/Sf3b3	12
GO:0042326	negative regulation of phosphorylation	14/483	394/28943	0.00689086	0.0520095	0.039075	Dusp6/Tnfaip3/Igfbp3/Cdk5rap3/Grb10/Bmp4/Pcp4/Nck2/Abl1/Camk2n1/Drd1/Spink1/Pid1/Pebp1	14
GO:0060326	cell chemotaxis	12/483	314/28943	0.0069003	0.0520095	0.039075	Sema5a/Snai2/Lpar1/Kit/Mtus1/Ninj1/Wnt5a/Vegfa/Hbegf/Pdgfra/Spp1/Ephb1	12
GO:0032092	positive regulation of protein binding	6/483	101/28943	0.00700044	0.052675	0.039575	Bmp4/Plcl1/Abl1/Mapre3/Wnt5a/Plxnd1	6
GO:0007281	germ cell development	14/483	395/28943	0.0070388	0.0528559	0.0397109	Amh/Rara/Bmp4/Rimbp3/Pank2/Kit/Ccdc63/Stk11/Dnah1/Spink1/Cfap43/Bcl2/Bcl2l1/Pebp1	14
GO:0000271	polysaccharide biosynthetic process	5/483	72/28943	0.00709579	0.0528559	0.0397109	Grb10/Ptger4/Nr1d1/Nhlrc1/Ndst1	5
GO:0007585	respiratory gaseous exchange by respiratory system	5/483	72/28943	0.00709579	0.0528559	0.0397109	Fut8/Mafb/Ndst1/Cfap43/Hoxa5	5
GO:0055002	striated muscle cell development	5/483	72/28943	0.00709579	0.0528559	0.0397109	Hottip/Tpm1/Myoz1/Pgm5/Pdgfra	5
GO:0071868	cellular response to monoamine stimulus	5/483	72/28943	0.00709579	0.0528559	0.0397109	Klf16/Alk/Rgs8/Drd1/Gnas	5
GO:0071870	cellular response to catecholamine stimulus	5/483	72/28943	0.00709579	0.0528559	0.0397109	Klf16/Alk/Rgs8/Drd1/Gnas	5
GO:0051495	positive regulation of cytoskeleton organization	9/483	202/28943	0.00711287	0.0528624	0.0397158	Sema5a/Cep120/Nck2/Abl1/Lpar1/Tpm1/Mtss1/Pxn/Wnt11	9
GO:0021955	central nervous system neuron axonogenesis	4/483	46/28943	0.00718797	0.0528624	0.0397158	Epha4/Sptbn4/Arhgap35/Ephb1	4
GO:0030225	macrophage differentiation	4/483	46/28943	0.00718797	0.0528624	0.0397158	Lif/Bmp4/Fadd/Vegfa	4
GO:2000758	positive regulation of peptidyl-lysine acetylation	4/483	46/28943	0.00718797	0.0528624	0.0397158	Wbp2/Lif/Snai2/Brd7	4
GO:0002320	lymphoid progenitor cell differentiation	3/483	24/28943	0.00720365	0.0528624	0.0397158	Bmp4/Kit/Bcl2	3
GO:0021889	olfactory bulb interneuron differentiation	3/483	24/28943	0.00720365	0.0528624	0.0397158	Sall3/Wnt5a/Robo2	3
GO:0034405	response to fluid shear stress	3/483	24/28943	0.00720365	0.0528624	0.0397158	Mapk7/Mtss1/Spp1	3
GO:0050908	detection of light stimulus involved in visual perception	3/483	24/28943	0.00720365	0.0528624	0.0397158	Sema5a/Gucy2f/Cep250	3
GO:0050962	detection of light stimulus involved in sensory perception	3/483	24/28943	0.00720365	0.0528624	0.0397158	Sema5a/Gucy2f/Cep250	3
GO:0045862	positive regulation of proteolysis	13/483	357/28943	0.0074423	0.0545237	0.040964	Tmem259/Sh3rf3/Trib2/Myc/Gramd4/Mbp/Sart3/Fadd/Aph1c/Cdc20b/Btrc/Plgrkt/Epha4	13
GO:0002763	positive regulation of myeloid leukocyte differentiation	5/483	73/28943	0.00751556	0.0549699	0.0412991	Lif/Fadd/Ninj1/Gnas/Ctnnbip1	5
GO:0032872	regulation of stress-activated MAPK cascade	9/483	204/28943	0.00756551	0.055132	0.0414209	Sh3rf3/Bmp4/Sema4c/Mecom/Wnt5a/Wnt7b/Vegfa/Traf1/Ephb1	9
GO:0071902	positive regulation of protein serine/threonine kinase activity	9/483	204/28943	0.00756551	0.055132	0.0414209	Ccnd3/Pdgfc/Kit/Mapre3/Mst1r/Wnt5a/Vegfa/Fzd8/Epha4	9
GO:0090287	regulation of cellular response to growth factor stimulus	12/483	318/28943	0.00759405	0.055132	0.0414209	Grb10/Bmp4/Ptp4a3/Got1/Sulf2/Abl1/Stk11/Sost/Wnt5a/Ltbp1/Tcf4/Onecut1	12
GO:0110053	regulation of actin filament organization	11/483	279/28943	0.00759758	0.055132	0.0414209	Sema5a/Ptger4/Nck2/Abl1/Lpar1/Tpm1/Mtss1/Pxn/Wnt11/Arhgap35/Vill	11
GO:0045930	negative regulation of mitotic cell cycle	10/483	241/28943	0.00759971	0.055132	0.0414209	Cdk5rap3/Bmp4/Abl1/Brd7/Bcl2/Jade1/Setmar/Pcid2/Zw10/Topbp1	10
GO:0050974	detection of mechanical stimulus involved in sensory perception	4/483	47/28943	0.00775506	0.055985	0.0420618	Myc/Tmc1/Kit/Grm8	4
GO:0120163	negative regulation of cold-induced thermogenesis	4/483	47/28943	0.00775506	0.055985	0.0420618	Plcl1/Stk11/Nr1d1/Nr1h3	4
GO:1903524	positive regulation of blood circulation	4/483	47/28943	0.00775506	0.055985	0.0420618	Smtn/Adra1d/Tpm1/Adm	4
GO:1904029	regulation of cyclin-dependent protein kinase activity	5/483	74/28943	0.00795231	0.0573159	0.0430617	Tnfaip3/Cdk5rap3/Ccnd3/Mapre3/Ccng2	5
GO:0002262	myeloid cell homeostasis	9/483	206/28943	0.0080398	0.057533	0.0432248	Cdk5rap3/Bmp4/Bcl6/Mafb/Mecom/Kit/Vegfa/Hoxa5/Sox6	9
GO:0007263	nitric oxide mediated signal transduction	3/483	25/28943	0.00808593	0.057533	0.0432248	Rasd1/Vegfa/Spink1	3
GO:0008209	androgen metabolic process	3/483	25/28943	0.00808593	0.057533	0.0432248	Tiparp/Spp1/Adm	3
GO:0034114	regulation of heterotypic cell-cell adhesion	3/483	25/28943	0.00808593	0.057533	0.0432248	Tnfaip3/Mbp/Mapk7	3
GO:0044331	cell-cell adhesion mediated by cadherin	3/483	25/28943	0.00808593	0.057533	0.0432248	Wnt5a/Vegfa/Ptpru	3
GO:0048333	mesodermal cell differentiation	3/483	25/28943	0.00808593	0.057533	0.0432248	Bmp4/Pax2/Taf10	3
GO:0048857	neural nucleus development	3/483	25/28943	0.00808593	0.057533	0.0432248	Bcl2/Pitx2/Sec24b	3
GO:2001169	regulation of ATP biosynthetic process	3/483	25/28943	0.00808593	0.057533	0.0432248	Myc/Pid1/Bcl2l1	3
GO:0051403	stress-activated MAPK cascade	10/483	244/28943	0.00825377	0.0586334	0.0440516	Sh3rf3/Bmp4/Ptger4/Sema4c/Mecom/Wnt5a/Wnt7b/Vegfa/Traf1/Ephb1	10
GO:0043491	protein kinase B signaling	9/483	207/28943	0.00828527	0.0586433	0.044059	Rara/Ntrk2/Sema5a/Igfbp5/Mst1r/Stk11/Vegfa/Hbegf/Pax2	9
GO:0070302	regulation of stress-activated protein kinase signaling cascade	9/483	207/28943	0.00828527	0.0586433	0.044059	Sh3rf3/Bmp4/Sema4c/Mecom/Wnt5a/Wnt7b/Vegfa/Traf1/Ephb1	9
GO:0050773	regulation of dendrite development	7/483	137/28943	0.00829472	0.0586433	0.044059	Ntrk2/Alk/Nedd4l/Abl1/Stk11/Mir212/Epha4	7
GO:0030198	extracellular matrix organization	12/483	322/28943	0.00834143	0.0587593	0.0441461	Adamts6/Col14a1/Sema5a/Sulf2/Abl1/Col27a1/Comp/Pmp22/Tfap2a/Matn4/Pdgfra/Adamts8	12
GO:0043124	negative regulation of I-kappaB kinase/NF-kappaB signaling	4/483	48/28943	0.00835077	0.0587593	0.0441461	Tnfaip3/Abl1/Nr1d1/Rora	4
GO:0043949	regulation of cAMP-mediated signaling	4/483	48/28943	0.00835077	0.0587593	0.0441461	Ptger4/Lpar1/Gnas/Pebp1	4
GO:0051606	detection of stimulus	11/483	283/28943	0.0084052	0.0587786	0.0441606	Myc/Sema5a/Tmc1/Pkd2l1/Gucy2f/Cep250/Kit/Pcp2/Grm8/Piezo1/Ephb1	11
GO:0034637	cellular carbohydrate biosynthetic process	5/483	75/28943	0.00840638	0.0587786	0.0441606	Grb10/Got1/Nr1d1/Nhlrc1/Ndst1	5
GO:0071867	response to monoamine	5/483	75/28943	0.00840638	0.0587786	0.0441606	Klf16/Alk/Rgs8/Drd1/Gnas	5
GO:0071869	response to catecholamine	5/483	75/28943	0.00840638	0.0587786	0.0441606	Klf16/Alk/Rgs8/Drd1/Gnas	5
GO:0045860	positive regulation of protein kinase activity	13/483	363/28943	0.0084904	0.0592729	0.044532	Ccnd3/Abl1/Pdgfc/Kit/Mapre3/Mst1r/Stk11/Wnt5a/Vegfa/Hbegf/Fzd8/Epha4/Pxn	13
GO:0043062	extracellular structure organization	12/483	323/28943	0.00853696	0.0595045	0.044706	Adamts6/Col14a1/Sema5a/Sulf2/Abl1/Col27a1/Comp/Pmp22/Tfap2a/Matn4/Pdgfra/Adamts8	12
GO:0032874	positive regulation of stress-activated MAPK cascade	7/483	138/28943	0.00861619	0.0599628	0.0450503	Sh3rf3/Bmp4/Sema4c/Wnt5a/Wnt7b/Vegfa/Traf1	7
GO:0045229	external encapsulating structure organization	12/483	324/28943	0.00873606	0.060702	0.0456057	Adamts6/Col14a1/Sema5a/Sulf2/Abl1/Col27a1/Comp/Pmp22/Tfap2a/Matn4/Pdgfra/Adamts8	12
GO:0022408	negative regulation of cell-cell adhesion	9/483	209/28943	0.00879327	0.0609201	0.0457696	Tnfaip3/Bmp4/Bcl6/Mbp/Abl1/Mapk7/Vegfa/Prkg1/Cd9	9
GO:0072091	regulation of stem cell proliferation	6/483	106/28943	0.00879485	0.0609201	0.0457696	Bmp4/Snai2/Mecom/Wnt5a/Hoxa3/Wnt11	6
GO:0021772	olfactory bulb development	4/483	49/28943	0.00897566	0.0617666	0.0464055	Sall3/Wnt5a/Robo2/Zic1	4
GO:0071526	semaphorin-plexin signaling pathway	4/483	49/28943	0.00897566	0.0617666	0.0464055	Sema5a/Sema4c/Gdnf/Plxnd1	4
GO:0002070	epithelial cell maturation	3/483	26/28943	0.009029	0.0617666	0.0464055	Esr2/Vegfa/Hoxa5	3
GO:0010829	negative regulation of glucose transmembrane transport	3/483	26/28943	0.009029	0.0617666	0.0464055	Grb10/Myc/Pid1	3
GO:0032331	negative regulation of chondrocyte differentiation	3/483	26/28943	0.009029	0.0617666	0.0464055	Bmp4/Snai2/Nkx3-2	3
GO:0035813	regulation of renal sodium excretion	3/483	26/28943	0.009029	0.0617666	0.0464055	Ptger4/Gnas/Corin	3
GO:1902230	negative regulation of intrinsic apoptotic signaling pathway in response to DNA damage	3/483	26/28943	0.009029	0.0617666	0.0464055	Snai2/Snai1/Bcl2l1	3
GO:2000050	regulation of non-canonical Wnt signaling pathway	3/483	26/28943	0.009029	0.0617666	0.0464055	Abl1/Znrf3/Wnt5a	3
GO:0001894	tissue homeostasis	11/483	286/28943	0.00905342	0.0617666	0.0464055	Il20ra/Col14a1/Ptger4/Mbp/Comp/Stk11/Cep290/Vegfa/Bcl2/Gnas/Spp1	11
GO:0021953	central nervous system neuron differentiation	9/483	210/28943	0.00905595	0.0617666	0.0464055	Ntrk2/Tfap2a/Drd1/Epha4/Nkx6-1/Sptbn4/Arhgap35/Rora/Ephb1	9
GO:0009101	glycoprotein biosynthetic process	11/483	287/28943	0.00927786	0.0631451	0.0474412	Fut8/Hs6st3/St3gal1/Chst8/Galntl6/Hbegf/Ndst1/Mgat5/Bcl2/Man1c1/Hs3st1	11
GO:0070304	positive regulation of stress-activated protein kinase signaling cascade	7/483	140/28943	0.00928647	0.0631451	0.0474412	Sh3rf3/Bmp4/Sema4c/Wnt5a/Wnt7b/Vegfa/Traf1	7
GO:0051896	regulation of protein kinase B signaling	8/483	175/28943	0.00939265	0.0637696	0.0479104	Rara/Ntrk2/Sema5a/Igfbp5/Mst1r/Stk11/Vegfa/Hbegf	8
GO:0062012	regulation of small molecule metabolic process	13/483	368/28943	0.00944963	0.0640587	0.0481276	Igfbp3/Myc/Snai2/Clcn2/Pank2/Snai1/Kit/Stk11/Nr1d1/Pid1/Nr1h3/Bcl2l1/Rora	13
GO:0003197	endocardial cushion development	4/483	50/28943	0.00963027	0.0651205	0.0489253	Bmp4/Snai2/Snai1/Robo2	4
GO:0008584	male gonad development	7/483	141/28943	0.00963555	0.0651205	0.0489253	Amh/Rara/Esr2/Wnt5a/Bcl2/Bcl2l1/Pdgfra	7
GO:0010594	regulation of endothelial cell migration	8/483	176/28943	0.0097011	0.065464	0.0491835	Bmp4/Sema5a/Snai2/Ptprm/Abl1/Wnt5a/Hdac7/Vegfa	8
GO:0046546	development of primary male sexual characteristics	7/483	142/28943	0.00999412	0.0664976	0.04996	Amh/Rara/Esr2/Wnt5a/Bcl2/Bcl2l1/Pdgfra	7
GO:0006338	chromatin remodeling	12/483	330/28943	0.0100079	0.0664976	0.04996	Wbp2/Myc/Snai1/Mecom/Sart3/Brd7/Arid2/Satb1/Satb2/Gnas/Actr5/Spty2d1	12
GO:0019068	virion assembly	3/483	27/28943	0.0100337	0.0664976	0.04996	Vta1/Chmp1a/Ddx6	3
GO:0021871	forebrain regionalization	3/483	27/28943	0.0100337	0.0664976	0.04996	Bmp4/Wnt7b/Wnt2b	3
GO:0031100	animal organ regeneration	3/483	27/28943	0.0100337	0.0664976	0.04996	Lif/Sulf2/Apoa2	3
GO:0045838	positive regulation of membrane potential	3/483	27/28943	0.0100337	0.0664976	0.04996	Gria1/Myc/Drd1	3
GO:0048843	negative regulation of axon extension involved in axon guidance	3/483	27/28943	0.0100337	0.0664976	0.04996	Sema5a/Sema4c/Wnt5a	3
GO:0051443	positive regulation of ubiquitin-protein transferase activity	3/483	27/28943	0.0100337	0.0664976	0.04996	Trib2/Ube2s/Btrc	3
GO:0060004	reflex	3/483	27/28943	0.0100337	0.0664976	0.04996	Tmc1/Pmp22/Satb1	3
GO:0060575	intestinal epithelial cell differentiation	3/483	27/28943	0.0100337	0.0664976	0.04996	Nkx3-2/Hoxa5/Mir7-2	3
GO:0070584	mitochondrion morphogenesis	3/483	27/28943	0.0100337	0.0664976	0.04996	Pank2/Pid1/Bcl2l1	3
GO:0140448	signaling receptor ligand precursor processing	3/483	27/28943	0.0100337	0.0664976	0.04996	Chst8/Pcsk5/Corin	3
GO:1903320	regulation of protein modification by small protein conjugation or removal	10/483	252/28943	0.0102101	0.0675663	0.0507629	Tnfaip3/Cdk5rap3/Trib2/Abl1/Sart3/Ube2s/Nhlrc1/Traf7/Btrc/Ivns1abp	10
GO:0030902	hindbrain development	8/483	178/28943	0.0103405	0.0682685	0.0512905	Egr2/Sema4c/Abl1/Mafb/Bcl2/Sec24b/Rora/Ephb1	8
GO:0014902	myotube differentiation	7/483	143/28943	0.0103623	0.0682685	0.0512905	Myc/Cyp26b1/Hottip/Pmp22/Bcl2/Cd9/Piezo1	7
GO:0034614	cellular response to reactive oxygen species	7/483	143/28943	0.0103623	0.0682685	0.0512905	Tnfaip3/Abl1/Mapk7/Zfp277/Pax2/Romo1/Pdgfra	7
GO:0019318	hexose metabolic process	10/483	253/28943	0.0104775	0.0689255	0.0517841	Dcxr/Igfbp3/Myc/Stk11/Nisch/Tkfc/Pgm5/Man1c1/Rora/Onecut1	10
GO:0031098	stress-activated protein kinase signaling cascade	10/483	254/28943	0.0107502	0.070615	0.0530534	Sh3rf3/Bmp4/Ptger4/Sema4c/Mecom/Wnt5a/Wnt7b/Vegfa/Traf1/Ephb1	10
GO:0008344	adult locomotory behavior	6/483	111/28943	0.0108967	0.071337	0.0535958	Cnp/Pmp22/Drd1/Epha4/Sptbn4/Zic1	6
GO:0110020	regulation of actomyosin structure organization	6/483	111/28943	0.0108967	0.071337	0.0535958	Ptger4/Abl1/Lpar1/Tpm1/Pxn/Wnt11	6
GO:0051149	positive regulation of muscle cell differentiation	5/483	80/28943	0.0109477	0.071337	0.0535958	Bmp4/Kit/Cyp26b1/Bcl2/Piezo1	5
GO:2000107	negative regulation of leukocyte apoptotic process	5/483	80/28943	0.0109477	0.071337	0.0535958	Bmp4/St3gal1/Fadd/Bcl2/Bcl2l1	5
GO:1902905	positive regulation of supramolecular fiber organization	8/483	180/28943	0.0110107	0.071337	0.0535958	Sema5a/Nck2/Abl1/Lpar1/Tpm1/Mtss1/Pxn/Wnt11	8
GO:0000209	protein polyubiquitination	10/483	255/28943	0.0110283	0.071337	0.0535958	Tnfaip3/Nedd4l/Anapc1/Ube2s/Trim68/Anapc13/Nhlrc1/Btrc/Bcl2/Traf1	10
GO:0007588	excretion	4/483	52/28943	0.0110307	0.071337	0.0535958	Ptger4/Adra1d/Gnas/Corin	4
GO:0021988	olfactory lobe development	4/483	52/28943	0.0110307	0.071337	0.0535958	Sall3/Wnt5a/Robo2/Zic1	4
GO:1900047	negative regulation of hemostasis	4/483	52/28943	0.0110307	0.071337	0.0535958	Comp/Prkg1/Pdgfra/Cd9	4
GO:0098742	cell-cell adhesion via plasma-membrane adhesion molecules	9/483	217/28943	0.0110644	0.071337	0.0535958	Tnfaip3/Ptprm/Mbp/Nexn/Fat4/Mapk7/Gpc6/Robo2/Igsf9	9
GO:0003272	endocardial cushion formation	3/483	28/28943	0.0111008	0.071337	0.0535958	Snai2/Snai1/Robo2	3
GO:0010458	exit from mitosis	3/483	28/28943	0.0111008	0.071337	0.0535958	Ube2s/Mir124a-2/Zw10	3
GO:0033622	integrin activation	3/483	28/28943	0.0111008	0.071337	0.0535958	Ptger4/Pcsk5/Piezo1	3
GO:0042573	retinoic acid metabolic process	3/483	28/28943	0.0111008	0.071337	0.0535958	Adh7/Cyp26b1/Rbp1	3
GO:0045822	negative regulation of heart contraction	3/483	28/28943	0.0111008	0.071337	0.0535958	Adra1d/Pln/Sptbn4	3
GO:0048144	fibroblast proliferation	7/483	145/28943	0.0111282	0.0714099	0.0536506	Lif/Myc/Abl1/Pdgfc/Sp2/Wnt5a/Pdgfra	7
GO:0016573	histone acetylation	8/483	181/28943	0.0113576	0.0723975	0.0543926	Wbp2/Lif/Snai2/Zzz3/Brd7/Jade1/Taf10/Sf3b3	8
GO:0071214	cellular response to abiotic stimulus	12/483	336/28943	0.0114188	0.0723975	0.0543926	Ptger4/Snai2/Pkd2l1/Got1/Pcp2/Stk11/Eif2s1/Pax2/Bcl2l1/Actr5/Wnt11/Piezo1	12
GO:0104004	cellular response to environmental stimulus	12/483	336/28943	0.0114188	0.0723975	0.0543926	Ptger4/Snai2/Pkd2l1/Got1/Pcp2/Stk11/Eif2s1/Pax2/Bcl2l1/Actr5/Wnt11/Piezo1	12
GO:0002317	plasma cell differentiation	2/483	10/28943	0.0114449	0.0723975	0.0543926	Lgals8/Bcl6	2
GO:0003253	cardiac neural crest cell migration involved in outflow tract morphogenesis	2/483	10/28943	0.0114449	0.0723975	0.0543926	Bmp4/Pitx2	2
GO:0007191	adenylate cyclase-activating dopamine receptor signaling pathway	2/483	10/28943	0.0114449	0.0723975	0.0543926	Drd1/Gnas	2
GO:0032762	mast cell cytokine production	2/483	10/28943	0.0114449	0.0723975	0.0543926	Bcl6/Kit	2
GO:0060484	lung-associated mesenchyme development	2/483	10/28943	0.0114449	0.0723975	0.0543926	Wnt7b/Hoxa5	2
GO:0060513	prostatic bud formation	2/483	10/28943	0.0114449	0.0723975	0.0543926	Bmp4/Wnt5a	2
GO:1904526	regulation of microtubule binding	2/483	10/28943	0.0114449	0.0723975	0.0543926	Abl1/Mapre3	2
GO:0008543	fibroblast growth factor receptor signaling pathway	5/483	81/28943	0.0115123	0.0727204	0.0546352	Sulf2/Fat4/Fgf20/Wnt5a/Ndst1	5
GO:0044843	cell cycle G1/S phase transition	10/483	257/28943	0.0116007	0.073175	0.0549767	E2f3/Myc/Ccnd3/Cdk18/Brd7/Arid2/Bcl2/Jade1/Cdk14/Taf10	10
GO:1903050	regulation of proteolysis involved in protein catabolic process	9/483	219/28943	0.0116952	0.0736665	0.055346	Tmem259/Sh3rf3/Trib2/Anks1/Psmf1/Cdc20b/Btrc/Epha4/Rybp	9
GO:0002244	hematopoietic progenitor cell differentiation	8/483	182/28943	0.0117124	0.0736706	0.0553491	Rara/Bmp4/Kit/Dact2/Vegfa/Bcl2/Wdr38/Pdgfra	8
GO:0001818	negative regulation of cytokine production	11/483	297/28943	0.0117659	0.073676	0.0553531	Tnfaip3/Rara/Trib2/Ndrg2/Ptger4/Bcl6/Cd200r1/Sigirr/Hdac7/Apoa2/Wnt11	11
GO:0045124	regulation of bone resorption	4/483	53/28943	0.0117775	0.073676	0.0553531	Il20ra/Ptger4/Vegfa/Spp1	4
GO:0051438	regulation of ubiquitin-protein transferase activity	4/483	53/28943	0.0117775	0.073676	0.0553531	Trib2/Abl1/Ube2s/Btrc	4
GO:0002027	regulation of heart rate	6/483	113/28943	0.0118292	0.073676	0.0553531	Adra1d/Tpm1/Pln/Sptbn4/Adm/Kcnj5	6
GO:0008630	intrinsic apoptotic signaling pathway in response to DNA damage	6/483	113/28943	0.0118292	0.073676	0.0553531	Myc/Snai2/Snai1/Bcl2/Bcl2l1/Shisa5	6
GO:0043473	pigmentation	6/483	113/28943	0.0118292	0.073676	0.0553531	Ap3m1/Myc/Snai2/Kit/Bcl2/Myo7a	6
GO:0045639	positive regulation of myeloid cell differentiation	6/483	113/28943	0.0118292	0.073676	0.0553531	Lif/Fadd/Ninj1/Gnas/Ctnnbip1/Hoxa5	6
GO:0022604	regulation of cell morphogenesis	12/483	338/28943	0.0119216	0.0740192	0.055611	Nedd4l/Abl1/Lpar1/Kit/Tpm1/Wnt5a/Vegfa/Epha4/Slc23a2/Pxn/Plxnd1/Arhgap35	12
GO:0050728	negative regulation of inflammatory response	7/483	147/28943	0.0119343	0.0740192	0.055611	Tnfaip3/Ptger4/Cd200r1/Psmb4/Nr1d1/Nr1h3/Rora	7
GO:1903322	positive regulation of protein modification by small protein conjugation or removal	7/483	147/28943	0.0119343	0.0740192	0.055611	Cdk5rap3/Trib2/Sart3/Ube2s/Nhlrc1/Traf7/Btrc	7
GO:0060041	retina development in camera-type eye	8/483	183/28943	0.0120754	0.07479	0.0561901	Lif/Ntrk2/Clcn2/Ptprm/Cep290/Pax2/Mir124a-2/Pdgfra	8
GO:0006766	vitamin metabolic process	5/483	82/28943	0.0120964	0.0748161	0.0562097	Snai2/Snai1/Cyp26b1/Rbp1/Slc23a2	5
GO:0015012	heparan sulfate proteoglycan biosynthetic process	3/483	29/28943	0.0122309	0.0750216	0.0563641	Hs6st3/Ndst1/Hs3st1	3
GO:0035812	renal sodium excretion	3/483	29/28943	0.0122309	0.0750216	0.0563641	Ptger4/Gnas/Corin	3
GO:0048384	retinoic acid receptor signaling pathway	3/483	29/28943	0.0122309	0.0750216	0.0563641	Rara/Cyp26b1/Zfp536	3
GO:0048521	negative regulation of behavior	3/483	29/28943	0.0122309	0.0750216	0.0563641	Ptger4/Esr2/Drd1	3
GO:0048745	smooth muscle tissue development	3/483	29/28943	0.0122309	0.0750216	0.0563641	Ahr/Bmp4/Tiparp	3
GO:0060571	morphogenesis of an epithelial fold	3/483	29/28943	0.0122309	0.0750216	0.0563641	Bmp4/Wnt5a/Wnt2b	3
GO:0045619	regulation of lymphocyte differentiation	9/483	221/28943	0.0123525	0.0756633	0.0568462	Rara/Bmp4/Bcl6/Sox13/Abl1/Cyp26b1/Brd7/Arid2/Pcid2	9
GO:0062197	cellular response to chemical stress	12/483	340/28943	0.0124413	0.0761027	0.0571763	Tnfaip3/Fut8/Bmp4/Abl1/Mapk7/Zfp277/Eif2s1/Pax2/Bcl2/Romo1/Tldc2/Pdgfra	12
GO:0045687	positive regulation of glial cell differentiation	4/483	54/28943	0.012556	0.0766985	0.057624	Egr2/Lif/Nkx6-1/Nkx6-2	4
GO:0007623	circadian rhythm	9/483	222/28943	0.0126913	0.0771563	0.0579679	Rai1/Ahr/Ntrk2/Ptger4/Nr1d1/Drd1/Btrc/Gpr157/Rora	9
GO:0050810	regulation of steroid biosynthetic process	5/483	83/28943	0.0127003	0.0771563	0.0579679	Snai2/Clcn2/Snai1/Armc5/Nr1d1	5
GO:0070373	negative regulation of ERK1 and ERK2 cascade	5/483	83/28943	0.0127003	0.0771563	0.0579679	Dusp6/Lif/Ndrg2/Abl1/Epha4	5
GO:1904888	cranial skeletal system development	5/483	83/28943	0.0127003	0.0771563	0.0579679	Bmp4/Tfap2a/Ndst1/Gnas/Pdgfra	5
GO:0034763	negative regulation of transmembrane transport	7/483	149/28943	0.0127817	0.0775447	0.0582597	Grb10/Ahr/Myc/Nedd4l/Pln/Pid1/Bcl2	7
GO:0042391	regulation of membrane potential	15/483	469/28943	0.0130415	0.0790132	0.059363	Gria1/Ntrk2/Myc/Nedd4l/Got1/Pank2/Grin2c/Pmp22/Drd1/Pid1/Bcl2/Scn3a/Bcl2l1/Piezo1/Kcnj5	15
GO:0055007	cardiac muscle cell differentiation	7/483	150/28943	0.0132213	0.0799932	0.0600993	Rara/Bmp4/Col14a1/Vegfa/Pitx2/Pdgfra/Sox6	7
GO:0060191	regulation of lipase activity	5/483	84/28943	0.0133243	0.0800251	0.0601233	Abl1/Lpar1/Apoa2/Nr1h3/Pdgfra	5
GO:0030038	contractile actin filament bundle assembly	6/483	116/28943	0.0133314	0.0800251	0.0601233	Ptger4/Abl1/Lpar1/Tpm1/Pxn/Wnt11	6
GO:0043149	stress fiber assembly	6/483	116/28943	0.0133314	0.0800251	0.0601233	Ptger4/Abl1/Lpar1/Tpm1/Pxn/Wnt11	6
GO:0001974	blood vessel remodeling	4/483	55/28943	0.0133666	0.0800251	0.0601233	Lif/Ahr/Vegfa/Hoxa3	4
GO:0009583	detection of light stimulus	4/483	55/28943	0.0133666	0.0800251	0.0601233	Sema5a/Gucy2f/Cep250/Pcp2	4
GO:0019228	neuronal action potential	4/483	55/28943	0.0133666	0.0800251	0.0601233	Gria1/Pmp22/Drd1/Scn3a	4
GO:0001963	synaptic transmission, dopaminergic	3/483	30/28943	0.0134245	0.0800251	0.0601233	Aph1c/Drd1/Gdnf	3
GO:0042749	regulation of circadian sleep/wake cycle	3/483	30/28943	0.0134245	0.0800251	0.0601233	Ptger4/Nr1d1/Drd1	3
GO:0043950	positive regulation of cAMP-mediated signaling	3/483	30/28943	0.0134245	0.0800251	0.0601233	Ptger4/Gnas/Pebp1	3
GO:0045724	positive regulation of cilium assembly	3/483	30/28943	0.0134245	0.0800251	0.0601233	Cep120/Cep135/Arhgap35	3
GO:1903523	negative regulation of blood circulation	3/483	30/28943	0.0134245	0.0800251	0.0601233	Adra1d/Pln/Sptbn4	3
GO:0071229	cellular response to acid chemical	8/483	187/28943	0.0136103	0.0807401	0.0606605	Ntrk2/Pdgfc/Rraga/Vegfa/Bcl2l1/Mir674/Mir1897/Pdgfra	8
GO:0003206	cardiac chamber morphogenesis	7/483	151/28943	0.0136716	0.0807401	0.0606605	Ahr/Bmp4/Tpm1/Wnt5a/Robo2/Pitx2/Wnt11	7
GO:0050807	regulation of synapse organization	10/483	264/28943	0.0137823	0.0807401	0.0606605	Ntrk2/Farp1/Abl1/Epha7/Cttnbp2/Gpc6/Wnt5a/Igsf9/Epha4/Ephb1	10
GO:0003418	growth plate cartilage chondrocyte differentiation	2/483	11/28943	0.0138349	0.0807401	0.0606605	Cst10/Col27a1	2
GO:0010749	regulation of nitric oxide mediated signal transduction	2/483	11/28943	0.0138349	0.0807401	0.0606605	Vegfa/Spink1	2
GO:0019227	neuronal action potential propagation	2/483	11/28943	0.0138349	0.0807401	0.0606605	Ntrk2/Pmp22	2
GO:0034145	positive regulation of toll-like receptor 4 signaling pathway	2/483	11/28943	0.0138349	0.0807401	0.0606605	Ninj1/Nr1h3	2
GO:0043568	positive regulation of insulin-like growth factor receptor signaling pathway	2/483	11/28943	0.0138349	0.0807401	0.0606605	Igfbp3/Igfbp5	2
GO:0060068	vagina development	2/483	11/28943	0.0138349	0.0807401	0.0606605	Esr2/Wnt5a	2
GO:0060159	regulation of dopamine receptor signaling pathway	2/483	11/28943	0.0138349	0.0807401	0.0606605	Alk/Rgs8	2
GO:0060900	embryonic camera-type eye formation	2/483	11/28943	0.0138349	0.0807401	0.0606605	Tfap2a/Pax2	2
GO:0072075	metanephric mesenchyme development	2/483	11/28943	0.0138349	0.0807401	0.0606605	Myc/Pax2	2
GO:0090713	immunological memory process	2/483	11/28943	0.0138349	0.0807401	0.0606605	St3gal1/Bcl6	2
GO:0098870	action potential propagation	2/483	11/28943	0.0138349	0.0807401	0.0606605	Ntrk2/Pmp22	2
GO:1902513	regulation of organelle transport along microtubule	2/483	11/28943	0.0138349	0.0807401	0.0606605	Trim46/Stk11	2
GO:1905097	regulation of guanyl-nucleotide exchange factor activity	2/483	11/28943	0.0138349	0.0807401	0.0606605	Eif2s1/Epha4	2
GO:1903707	negative regulation of hemopoiesis	6/483	117/28943	0.0138604	0.0807827	0.0606925	Rara/Bmp4/Myc/Bcl6/Snai2/Mafb	6
GO:0014855	striated muscle cell proliferation	5/483	85/28943	0.0139686	0.0812007	0.0610065	Megf10/Fgf20/Arid2/Vgll4/Ephb1	5
GO:0060411	cardiac septum morphogenesis	5/483	85/28943	0.0139686	0.0812007	0.0610065	Bmp4/Wnt5a/Robo2/Pitx2/Wnt11	5
GO:0043200	response to amino acid	8/483	188/28943	0.0140153	0.0812594	0.0610506	Ntrk2/Pdgfc/Rraga/Bcl2/Bcl2l1/Mir674/Mir1897/Pdgfra	8
GO:0045580	regulation of T cell differentiation	8/483	188/28943	0.0140153	0.0812594	0.0610506	Rara/Bmp4/Bcl6/Sox13/Abl1/Cyp26b1/Brd7/Arid2	8
GO:0060249	anatomical structure homeostasis	12/483	346/28943	0.0141051	0.0816735	0.0613617	Il20ra/Col14a1/Ptger4/Mbp/Comp/Stk11/Pln/Cep290/Vegfa/Bcl2/Gnas/Spp1	12
GO:0051897	positive regulation of protein kinase B signaling	6/483	118/28943	0.0144039	0.0832954	0.0625802	Rara/Sema5a/Igfbp5/Mst1r/Vegfa/Hbegf	6
GO:0030534	adult behavior	8/483	189/28943	0.014429	0.0833322	0.0626079	Cnp/Alk/Pmp22/Drd1/Zfhx2/Epha4/Sptbn4/Zic1	8
GO:0070374	positive regulation of ERK1 and ERK2 cascade	9/483	227/28943	0.0144898	0.0835747	0.0627901	Rara/Bmp4/Abl1/Pdgfc/Fgf20/Dnajc27/Esr2/Vegfa/Pdgfra	9
GO:0003012	muscle system process	14/483	432/28943	0.0145439	0.0837072	0.0628896	Smtn/Col14a1/Ptger4/Igfbp5/Sulf2/Kit/Comp/Tpm1/Pln/Drd1/Myoz1/Gdnf/Prkg1/Kcnj5	14
GO:0014015	positive regulation of gliogenesis	5/483	86/28943	0.0146336	0.0837072	0.0628896	Egr2/Lif/Myc/Nkx6-1/Nkx6-2	5
GO:0002026	regulation of the force of heart contraction	3/483	31/28943	0.0146822	0.0837072	0.0628896	Pln/Pebp1/Adm	3
GO:0010460	positive regulation of heart rate	3/483	31/28943	0.0146822	0.0837072	0.0628896	Adra1d/Tpm1/Adm	3
GO:0010623	programmed cell death involved in cell development	3/483	31/28943	0.0146822	0.0837072	0.0628896	Kit/Bcl2/Bcl2l1	3
GO:0033688	regulation of osteoblast proliferation	3/483	31/28943	0.0146822	0.0837072	0.0628896	Ahr/Abl1/Bcl2	3
GO:0035767	endothelial cell chemotaxis	3/483	31/28943	0.0146822	0.0837072	0.0628896	Sema5a/Snai2/Vegfa	3
GO:0044062	regulation of excretion	3/483	31/28943	0.0146822	0.0837072	0.0628896	Ptger4/Gnas/Corin	3
GO:0070979	protein K11-linked ubiquitination	3/483	31/28943	0.0146822	0.0837072	0.0628896	Anapc1/Ube2s/Anapc13	3
GO:0000302	response to reactive oxygen species	8/483	190/28943	0.0148515	0.0845643	0.0635336	Tnfaip3/Abl1/Mapk7/Zfp277/Pax2/Bcl2/Romo1/Pdgfra	8
GO:0071496	cellular response to external stimulus	11/483	308/28943	0.0150586	0.085634	0.0643373	Ptger4/Snai2/Got1/Rraga/Eif2s1/Pax2/Bcl2/Wnt2b/Wnt11/Arhgap35/Piezo1	11
GO:1901985	positive regulation of protein acetylation	4/483	57/28943	0.0150859	0.0856795	0.0643714	Wbp2/Lif/Snai2/Brd7	4
GO:0006475	internal protein amino acid acetylation	8/483	191/28943	0.015283	0.0864674	0.0649634	Wbp2/Lif/Snai2/Zzz3/Brd7/Jade1/Taf10/Sf3b3	8
GO:0018393	internal peptidyl-lysine acetylation	8/483	191/28943	0.015283	0.0864674	0.0649634	Wbp2/Lif/Snai2/Zzz3/Brd7/Jade1/Taf10/Sf3b3	8
GO:0043122	regulation of I-kappaB kinase/NF-kappaB signaling	8/483	191/28943	0.015283	0.0864674	0.0649634	Tnfaip3/Abl1/Trim68/Nr1d1/Wnt5a/Btrc/Traf1/Rora	8
GO:0042472	inner ear morphogenesis	6/483	120/28943	0.0155351	0.087782	0.065951	Mafb/Tfap2a/Wnt5a/Pax2/Sec24b/Myo7a	6
GO:0001837	epithelial to mesenchymal transition	7/483	155/28943	0.0155829	0.0879407	0.0660703	Bmp4/Snai2/Snai1/Wnt5a/Vegfa/Epha4/Wnt11	7
GO:0032943	mononuclear cell proliferation	12/483	351/28943	0.0156166	0.0880191	0.0661292	Ahr/Bmp4/Myc/Bcl6/Ccnd3/Nck2/Abl1/Fadd/Armc5/Satb1/Bcl2/Bcl2l1	12
GO:0050954	sensory perception of mechanical stimulus	11/483	310/28943	0.0157251	0.0884066	0.0664203	Myc/Snai2/Mbp/Tmc1/Kit/Otogl/Tfap2a/Mir674/Grm8/Sptbn4/Myo7a	11
GO:0097193	intrinsic apoptotic signaling pathway	11/483	310/28943	0.0157251	0.0884066	0.0664203	Il20ra/Myc/Snai2/Nck2/Snai1/Stk11/Mapk7/Bcl2/Ivns1abp/Bcl2l1/Shisa5	11
GO:0016570	histone modification	15/483	480/28943	0.015767	0.0885303	0.0665132	Wbp2/Lif/Bcl6/Snai2/Zzz3/Sart3/Brd7/Hdac7/Satb1/Vegfa/Jade1/Rybp/Setmar/Taf10/Sf3b3	15
GO:0032757	positive regulation of interleukin-8 production	4/483	58/28943	0.0159954	0.0889636	0.0668388	Ptger4/Fadd/Wnt5a/Apoa2	4
GO:0043030	regulation of macrophage activation	4/483	58/28943	0.0159954	0.0889636	0.0668388	Nr1d1/Wnt5a/Nr1h3/Rora	4
GO:0051155	positive regulation of striated muscle cell differentiation	4/483	58/28943	0.0159954	0.0889636	0.0668388	Bmp4/Cyp26b1/Bcl2/Piezo1	4
GO:0070229	negative regulation of lymphocyte apoptotic process	4/483	58/28943	0.0159954	0.0889636	0.0668388	Bmp4/St3gal1/Fadd/Bcl2	4
GO:0010259	multicellular organism aging	3/483	32/28943	0.0160043	0.0889636	0.0668388	Adra1d/Comp/Pmp22	3
GO:0010574	regulation of vascular endothelial growth factor production	3/483	32/28943	0.0160043	0.0889636	0.0668388	Ndrg2/Sulf2/Rora	3
GO:0035162	embryonic hemopoiesis	3/483	32/28943	0.0160043	0.0889636	0.0668388	Ahr/Kit/Vegfa	3
GO:0060977	coronary vasculature morphogenesis	3/483	32/28943	0.0160043	0.0889636	0.0668388	Arid2/Vegfa/Sec24b	3
GO:0007188	adenylate cyclase-modulating G protein-coupled receptor signaling pathway	9/483	231/28943	0.0160588	0.0891555	0.0669829	Ptger4/Adra1d/Lpar1/Pln/Drd1/Gnas/Gpr157/Grm8/Adm	9
GO:0003306	Wnt signaling pathway involved in heart development	2/483	12/28943	0.0164203	0.0899273	0.0675628	Wnt5a/Wnt11	2
GO:0015074	DNA integration	2/483	12/28943	0.0164203	0.0899273	0.0675628	Zfp759/Setmar	2
GO:0042362	fat-soluble vitamin biosynthetic process	2/483	12/28943	0.0164203	0.0899273	0.0675628	Snai2/Snai1	2
GO:0045647	negative regulation of erythrocyte differentiation	2/483	12/28943	0.0164203	0.0899273	0.0675628	Mafb/Hoxa5	2
GO:0045843	negative regulation of striated muscle tissue development	2/483	12/28943	0.0164203	0.0899273	0.0675628	Bmp4/Hdac7	2
GO:0048845	venous blood vessel morphogenesis	2/483	12/28943	0.0164203	0.0899273	0.0675628	Vegfa/Pitx2	2
GO:0071679	commissural neuron axon guidance	2/483	12/28943	0.0164203	0.0899273	0.0675628	Gdnf/Vegfa	2
GO:0072497	mesenchymal stem cell differentiation	2/483	12/28943	0.0164203	0.0899273	0.0675628	Pdgfra/Sox6	2
GO:1900272	negative regulation of long-term synaptic potentiation	2/483	12/28943	0.0164203	0.0899273	0.0675628	Abl1/Epha4	2
GO:1904672	regulation of somatic stem cell population maintenance	2/483	12/28943	0.0164203	0.0899273	0.0675628	Myc/Pax2	2
GO:2000253	positive regulation of feeding behavior	2/483	12/28943	0.0164203	0.0899273	0.0675628	Drd1/Cfap20	2
GO:0022411	cellular component disassembly	14/483	439/28943	0.0164816	0.0901523	0.0677319	Igfbp3/Cdk5rap3/Myc/Sema5a/Snai2/Kif24/Snx30/Tpm1/Dhx8/Arid2/Epha4/Iqsec1/Chmp1a/Vill	14
GO:0051147	regulation of muscle cell differentiation	7/483	157/28943	0.0166065	0.090724	0.0681614	Bmp4/Megf10/Kit/Cyp26b1/Bcl2/Sox6/Piezo1	7
GO:0050905	neuromuscular process	8/483	194/28943	0.0166318	0.0907504	0.0681812	Abl1/Hottip/Comp/Aph1c/Grin2c/Pmp22/Nkx6-2/Myo7a	8
GO:0009636	response to toxic substance	6/483	122/28943	0.0167263	0.0909313	0.0683171	Gria1/Cnp/Ahr/Mbp/Bcl2/Scn3a	6
GO:0042542	response to hydrogen peroxide	6/483	122/28943	0.0167263	0.0909313	0.0683171	Tnfaip3/Abl1/Mapk7/Zfp277/Pax2/Bcl2	6
GO:0051963	regulation of synapse assembly	6/483	122/28943	0.0167263	0.0909313	0.0683171	Ntrk2/Farp1/Epha7/Gpc6/Wnt5a/Ephb1	6
GO:0002260	lymphocyte homeostasis	5/483	89/28943	0.0167548	0.0909749	0.0683499	Tnfaip3/Ahr/Abl1/Fadd/Bcl2	5
GO:0007160	cell-matrix adhesion	9/483	233/28943	0.0168885	0.091589	0.0688112	Bcl6/Abl1/Ninj1/Vegfa/Pcsk5/Bcl2/Sned1/Pxn/Onecut1	9
GO:0009100	glycoprotein metabolic process	12/483	355/28943	0.0169117	0.0916034	0.068822	Fut8/Hs6st3/St3gal1/Sulf2/Chst8/Galntl6/Hbegf/Ndst1/Mgat5/Bcl2/Man1c1/Hs3st1	12
GO:0043524	negative regulation of neuron apoptotic process	8/483	195/28943	0.0170999	0.09251	0.0695032	Ntrk2/Pcp4/Fgf20/Tfap2a/Gdnf/Vegfa/Bcl2/Bcl2l1	8
GO:0007043	cell-cell junction assembly	7/483	158/28943	0.0171358	0.0925916	0.0695645	Snai2/Nedd4l/Snai1/Pmp22/Hdac7/Cd9/Wnt11	7
GO:0002685	regulation of leukocyte migration	9/483	234/28943	0.0173148	0.0929544	0.0698371	Ptger4/Cd200r1/Fadd/Mtus1/Ninj1/Wnt5a/Vegfa/Cd9/Chst2	9
GO:0060419	heart growth	6/483	123/28943	0.0173449	0.0929544	0.0698371	Dusp6/Ahr/Col14a1/Fgf20/Arid2/Vgll4	6
GO:0009187	cyclic nucleotide metabolic process	3/483	33/28943	0.0173911	0.0929544	0.0698371	Cnp/Gucy2f/Rora	3
GO:0021952	central nervous system projection neuron axonogenesis	3/483	33/28943	0.0173911	0.0929544	0.0698371	Epha4/Sptbn4/Ephb1	3
GO:0033598	mammary gland epithelial cell proliferation	3/483	33/28943	0.0173911	0.0929544	0.0698371	Wnt5a/Btrc/Hoxa5	3
GO:0048566	embryonic digestive tract development	3/483	33/28943	0.0173911	0.0929544	0.0698371	Pcsk5/Pitx2/Pdgfra	3
GO:0060740	prostate gland epithelium morphogenesis	3/483	33/28943	0.0173911	0.0929544	0.0698371	Bmp4/Esr2/Wnt5a	3
GO:0150117	positive regulation of cell-substrate junction organization	3/483	33/28943	0.0173911	0.0929544	0.0698371	Abl1/Vegfa/Iqsec1	3
GO:1904706	negative regulation of vascular associated smooth muscle cell proliferation	3/483	33/28943	0.0173911	0.0929544	0.0698371	Ndrg2/Tpm1/Prkg1	3
GO:0008593	regulation of Notch signaling pathway	5/483	90/28943	0.0175048	0.0934498	0.0702093	Bcl6/Kit/Robo2/Nepro/Rita1	5
GO:0008360	regulation of cell shape	7/483	159/28943	0.0176768	0.0942552	0.0708144	Lpar1/Kit/Tpm1/Vegfa/Pxn/Plxnd1/Arhgap35	7
GO:0035924	cellular response to vascular endothelial growth factor stimulus	4/483	60/28943	0.0179157	0.0949598	0.0713438	Ptp4a3/Vegfa/Tcf4/Pdgfra	4
GO:0050922	negative regulation of chemotaxis	4/483	60/28943	0.0179157	0.0949598	0.0713438	Sema5a/Sema4c/Wnt5a/Robo2	4
GO:0055078	sodium ion homeostasis	4/483	60/28943	0.0179157	0.0949598	0.0713438	Ptger4/Gnas/Corin/Spp1	4
GO:0060443	mammary gland morphogenesis	4/483	60/28943	0.0179157	0.0949598	0.0713438	Bmp4/Igfbp5/Wnt5a/Btrc	4
[truncated: 3,609 more rows]

## Sheet: Fiber_GO_Result_Table
ID	Description	GeneRatio	BgRatio	pvalue	p.adjust	qvalue	geneID	Count
[truncated: 4,220 more rows]
